# Supplementary material for: Breast tumor copy number aberration phenotypes and genomic instability
Source: BMC Cancer. 2006 Apr 18;6:96. doi: 10.1186/1471-2407-6-96 (PMC1459181; doi:10.1186/1471-2407-6-96)
Supplement: Additional File 1 — – Supplementary Table 1. Patient CharacteristicsProvides information on patient samples. [file 1471-2407-6-96-S1.xls]

## Sheet: Table S1 Patient data
Supplementary Table 1. Patient Characteristics
Case	array	histology	size	grade	stage	node pos.	ER	rx age	menopause	ERBB2	PR	TP53	BRCA1	follow up (yrs)	death, any cause	dead of disease	vital.status	tumor.status	recurrence.y.n	radiation.site	chemo.tx	hormonal.tx	other	CGH subtype
S0001	010405_S0001__sproc	ductal invasive	2.7	p	IIA	NA	pos	61	post		NA	1	NA	12.94	0	0	alive	ned	n	chest wall, breast, node	none	tamoxifen		amplifier
S0013	010405_S0013__sproc	ductal invasive	3	p	IIA	3	neg	48	pre		NA	1	NA	12.48	0	0	alive	ned	n	chest wall, breast	ch_ca	none		complex
S0021	0910405_S0021best__sproc	ductal invasive	1.1	p	I	0	pos	70	post	NA	NA	0	NA	8.18	1	0	dead	ned	n	breast	none	tamoxifen		amplifier
S0024	010405_S0024__sproc	ductal invasive	5.4	p	inv	0	pos	71	post	pos	NA	0	NA	9.84	1	NA	dead	unknown	recurrence of 1986 primary	none	none	tamoxifen		amplifier
S0033	010405_S0033__sproc	ductal invasive	0.3	w	I	0	neg	71	post		NA	0	NA	11.4	0	0	alive	ned	n	none	none	tamoxifen		amplifier
S0041	010405_S0041__sproc	ductal invasive	2.8	p	IIA	8	pos	39	pre		NA	0	NA	12.09	0	0	alive	ned	n	yes	yes	none		amplifier
S0043	011210s43__sproc	ductal invasive	2.2		0	0	neg	73	post		post	1	NA	3.51	1	1	dead	with disease	y	none	none	none		complex
S0050	010405_S0050__sproc	ductal invasive	4.5	m	III	5	pos	86	post		NA	0	NA	1.99	1	1	dead	with disease	unknown	none	none	tamoxifen		amplifier
S0051	010405_S0051crbest__sproc	ductal invasive	1.4	m	I	0	pos	65	post	pos	NA	0	NA	NA	NA	NA								amplifier
S0052	010419S52nophe__sproc	ductal invasive	2	m	I	0	pos	79	post	pos	NA	0	NA	4.36	1	1	dead	with disease	unknown	none	none	tamoxifen		amplifier
S0055	010423_11_S0055__sproc	ductal invasive	-9	p	I	NA	neg	46	post		NA	1	NA	5	1	1	dead	with disease	never ned	breast	ch_cmf, ch_taxol	none	megace	amplifier
S0059	010405_S0059__sproc	ductal invasive	3.5	m	IIB	6	pos	35	pre		NA	0	NA	2.56	1	1	dead	with disease	y	chest wall, node	ch_cmf, ch_caf	none		amplifier
S0065	010419S0065__sproc	DCIS/ductal invasive	-9	und	UNK	2	pos	38	pre	pos	NA	0	NA	NA	NA	NA								amplifier
S0066	010423_3_S0066x2__sproc	ductal invasive	2.4	m	IIA	NA	pos	80	post		NA	0	NA	0.11	1	NA	dead	unknown	n	none	none	tamoxifen		amplifier
S0071	011126_S71__sproc	ductal invasive	1.6		II	0	neg	39	pre		pre	0	NA	5.04	0	0	alive	ned	n	breast	ch_cmf	none		complex
S0073	020204s73__sproc	ductal invasive	4		unk	1	neg	78	post		post	0	NA	2.68	1	1	dead	with disease	y	none	none	tamoxifen		amplifier
S0077	010419S0077__sproc	ductal invasive	1.4	m	IIA	0	pos	51	pre		NA	0	NA	11.62	0	0	alive	ned	n	yes	yes	tamoxifen		1q16q
S0081	010423_4_S0081x2__sproc	ductal invasive	4.9	m	IIB	4	pos	78	post		NA	0	NA	4.46	1	0	dead	ned	n	breast, node	none	tamoxifen		amplifier
S0104	010420S0104__sproc	ductal invasive	5.5	m	III	3	pos	72	post		NA	0	NA	12.24	0	0	alive	ned	n	chest wall, node	none	tamoxifen		amplifier
S0117	010423_5_S0117x2__sproc	ductal invasive	2.2	m	IIA	0	pos	84	post		NA	0	NA	4.9	1	0	dead	ned	n	breast	none	none		1q16q
S0122	020114s122__sproc	ductal invasive	2.2		II	1	neg	71	post		post	0	NA	NA	NA	NA								amplifier
S0126	010423_6_S0126__sproc	ductal invasive	2	m	I	0	neg	70	post		NA	1	NA	9.29	0	0	alive	ned	n	none	none	none		amplifier
S0127	010423_7_S0127__sproc	ductal invasive	4.3	m	IIB	4	pos	65	post		NA	0	NA	NA	NA	NA								amplifier
S0132	010423_2_S0132__sproc	ductal invasive	2	p	I	NA	pos	83	post		NA	0	NA	7.67	0	0	alive	ned	n	breast	none	tamoxifen		amplifier
S0136	011206_S136_sproc	ductal invasive	1.9		I	0	neg	36	pre		pre	0	NA	2.28	1	1	dead	with disease	y	breast, node	none	none		complex
S0184	011210s184__sproc	ductal invasive	4		II	0	neg	35	post		post	1	NA	20.41	1	1	dead	with disease	y	none	none	none		complex
S0195	011210s195__sproc	ductal invasive	2	p	II	25	neg	31				0	NA	4.05	1	1	dead	with disease	never ned	none	ch_caf, ch_taxol	none		complex
S0203	011210s203__sproc	ductal invasive	1.7		I	0	neg	70	post		post	0	NA	11.33	1	1	dead	with disease	n, opp breast ca 1995, with recurr	none	none	none		complex
S0221	011210ss221__sproc	ductal invasive	4.5		II	4	neg	37	pre		pre	0	NA	3.54	1	1	dead	with disease	y	none	none	none		complex
S0222	011210s222__sproc	ductal invasive	3.3		II	0	neg	35	pre		pre	0	NA	NA	NA	NA								complex
S0252	011210s252__sproc	ductal invasive	1.8			5	neg	76	post		post	0	NA	4.06	1	1	dead	with disease	never ned	chest wall, node	none	none		amplifier
S0256	011210s256__sproc	ductal invasive	1.8			5	neg	76	post		post	0	NA	4.06	1	1	dead	with disease	never ned	chest wall, node	none	none		amplifier
S0257	020204s257__sproc	ductal invasive	0.8	p	II	0	neg	41				0	NA	3.03	1	1	dead	with disease	y	breast, node	ch_caf	none		amplifier
S0269	011213s269__sproc	ductal invasive	2.3		III	0	neg	71	post		post	1	NA	1.85	1	1	dead	with disease	y	chest wall	none	tamoxifen		complex
S0303	010322_14R_S0303_sproc	ductal invasive	7.7	m	IV	10	pos	39	pre	neg	NA	0	NA	7.6	0	0	alive	with disease	this is a recurrence of 1994 primary	none	ch_ca, xeloda	tamoxifen	bmt, femara	amplifier
S0304	020114s304__sproc	ductal invasive	0		0	3	neg	41	pre		pre	0	NA	10.82	0	0	alive	ned	y	none	none	none		complex
S0385	020114s385__sproc	ductal invasive	2	-9	I	0	neg	37	pre		pre	0	NA	10.46	1	NA	dead	unknown	y	chest wall	ch_cmf	none		complex
S0394	020114s394__sproc	ductal invasive	1.8		II	1	neg	43	pre		pre	0	NA	6.89	0	0	alive	ned	n	breast	ch_ca, ch_taxol	none		amplifier
S1503	010423_8_S1503__sproc	ductal invasive	2.3	p	IIA	0	neg	49	post	neg	NA	1	NA	6.8	0	0	alive	ned	n	breast	ch_cmf	none		amplifier
S1504	010412_S1504good__sproc	ductal invasive	2.4	m	IIA	0	pos	45	post	neg	NA	0	NA	6.35	0	0	alive	ned	n	chest wall	ch_ca	tamoxifen	femara	1q16q
S1506	010314_S1506__sproc	ductal invasive	1.9	w	IIA	1	pos	51	post	neg	NA	0	NA	6.64	0	0	alive	ned	n	breast, node	ch_ca	tamoxifen		amplifier
S1508	010314_S1508__sproc	ductal invasive	3	m	IIB	1	pos	44	pre	neg	NA	0	NA	6.88	0	0	alive	ned	n	none	ch_cmf	tamoxifen		amplifier
S1511	010419S1511__sproc	ductal invasive	3.5	p	IIB	6	pos	48	pre	pos	NA	1	NA	NA	0	0	alive	with disease	unknown	none	none	none		complex
S1515	010314_S1515__sproc	ductal invasive	9	p	IV	6	pos	85	post	neg	NA	0	NA	0.15	1	1	dead	with disease	never ned	none	none	tamoxifen		amplifier
S1519	010322_16R_S1519__sproc	ductal invasive	4	m	IIA	NA	pos	89	post	neg	NA	0	NA	2.86	1	NA	dead	unknown	n	breast	none	tamoxifen		amplifier
S1522	010322_36L_S1522_sproc	ductal invasive	3	p	IIB	7	pos	78	post	pos	NA	0	NA	NA	NA	NA								amplifier
S1523	16L_S1523_sproc	ductal invasive	4.2	m	IIB	2	pos	83	post		NA	0	NA	3.97	0	0	alive	unknown						1q16q
S1524	020114s1524__sproc	ductal invasive	3	p	II	0	neg	29		neg		0	NA	0.89	1	1	dead	with disease	never ned	none	ch_caf, ch_taxol	none		complex
S1526	010328_2_S1526__sproc	ductal invasive	4	p	IIB	1	neg	73	post	pos	NA	0	NA	3.46	1	NA	dead	unknown	n	breast	ch_cmf	none		complex
S1534	010322_19L_S1534_sproc	ductal invasive	4.5	m	IIB	3	pos	94	post	neg	NA	0	NA	2.88	1	NA	dead	unknown	n	none	none	tamoxifen		amplifier
S1536	010423_12_S1536__sproc	ductal invasive	3.5	p	IIB	2	pos	83	post		NA	0	NA	6.23	0	0	alive	ned	n	none	none	tamoxifen		amplifier
S1539	010314_S1539__sproc	ductal invasive	6.5	p	III	4	pos	42	pre		NA	0	NA	6.77	0	0	alive	with disease	y	none	ch_ca	none		amplifier
S1541	010328_3_S1541__sproc	ductal invasive	3	m	IIB	11	pos	51	pre	neg	NA	0	NA	5.1	0	0	alive	ned	n	breast	ch_ca, ch_taxol	none		1q16q
S1542	010328_4_S1542__sproc	ductal invasive	5.5	p	III	15	pos	77	post		NA	0	NA	1.44	1	NA	dead	unknown	n	none	none	tamoxifen		amplifier
S1545	010419S1545__sproc	ductal invasive	2.4	m	IIA	0	pos	40	pre		NA	0	NA	6.72	0	0	alive	ned	n	breast	ch_ca, ch_taxol	tamoxifen		amplifier
S1551	010322_20R_S1551_sproc	ductal invasive	5	m	IIB	8	pos	53	post	neg	NA	0	NA	4.13	0	0	alive	ned	n	yes	ch_ca, ch_taxol	tamoxifen		1q16q
S1572	010328_5_S1572__sproc	ductal invasive	1.1	p	IIA	9	neg	78	post		NA	0	NA	3.03	0	0	alive	unknown						amplifier
S1575	010412_S1575__sproc	ductal invasive	4.5	m	IIIA	6	pos	79	post	neg	NA	0	NA	4.05	0	0	alive	ned	n	yes	none	tamoxifen		amplifier
S1579	010423_9_S1579__sproc	ductal invasive	6	p	IIIA	12	pos	46	pre		NA	1	NA	5.91	0	0	alive	ned	n	yes	yes	tamoxifen		amplifier
S1598	010328_7x2_S1598__sproc	ductal invasive	6	p	IIIA	15	pos	74	post		NA	0	NA	3.31	1	NA	dead	unknown	n	yes	none	tamoxifen		amplifier
S1608	010403_S1608__sproc	ductal invasive	5	m	IIA	NA	pos	89	post		NA	0	NA	2.33	1	0	dead	ned	n	none	none	tamoxifen		1q16q
S1616	010403_S1616__sproc	ductal invasive	4.5	p	IIB	4	neg	72	post	neg	NA	0	NA	1.04	1	1	dead	with disease	n	yes	none	none		complex
25934464A3	NA	NA	NA	NA	NA	NA	NA	NA	NA	NA	NA	NA	mut	NA	NA	NA	NA							BRCA1
SF98_2032-10	NA	NA	NA	NA	NA	NA	NA	NA	NA	NA	NA	NA	mut	NA	NA	NA	NA							BRCA1
SV0014_807B	NA	NA	NA	NA	NA	NA	NA	NA	NA	NA	NA	NA	mut	NA	NA	NA	NA							BRCA1
BOO_1658B	NA	NA	NA	NA	NA	NA	NA	NA	NA	NA	NA	NA	mut	NA	NA	NA	NA							BRCA1
SF98_8349A4	NA	NA	NA	NA	NA	NA	NA	NA	NA	NA	NA	NA	mut	NA	NA	NA	NA							BRCA1
