# Supplementary material for: Breast tumor copy number aberration phenotypes and genomic instability
Source: BMC Cancer. 2006 Apr 18;6:96. doi: 10.1186/1471-2407-6-96 (PMC1459181; doi:10.1186/1471-2407-6-96)
Supplement: Additional File 3 — – Supplementary Table 2. Array CGH data Provides array CGH log2ratios for clones and genome order for all samples. [file 1471-2407-6-96-S3.xls]

## Sheet: Table S2 CGH data
Clone	MARKER_NAMES	Target	FISH	Chrom	kb	S0001	S0013	S0021	S0024	S0033	S0041	S0043	S0050	S0051	S0052	S0055	S0059	S0065	S0066	S0071	S0073	S0077	S0081	S0104	S0117	S0122	S0126	S0127	S0132	S0136	S0184	S0195	S0203	S0221	S0222	S0252	S0256	S0257	S0269	S0303	S0304	S0385	S0394	S1503	S1504	S1506	S1508	S1511	S1515
RP11-82D16	AFM214YG7;D1S243	HumArray2H11_C9	1p36;	1	2009	NA	0.194024	-0.400641	-0.415812	-0.177348	NA	-0.574721	-0.091731	-0.141577	-0.254802	0.292361	-0.15807	-0.152601	-0.356798	0.084845	-0.42789	-0.17557	NA	-0.356494	-0.087656	-0.251592	NA	-0.084163	-0.235496	-0.02715	-0.125923	-0.302996	0.138469	-0.308788	-0.210633	-0.34889	-0.37266	-0.229573	-0.18893	NA	-0.108959	-0.125549	-0.459723	0.132401	NA	NA	NA	-0.276382	NA
RP11-62M23	AFM280WE5;D1S468	HumArray2H10_N30	1p36;	1	3368	-0.22176	0.356473	-0.279046	-0.320944	-0.053817	0.036915	NA	-0.049845	-0.127755	-0.211195	0.278714	-0.010544	-0.155833	-0.291864	0.082489	-0.196808	-0.089856	-0.070592	-0.303155	0.009721	NA	0.000183	0.020394	-0.24878	0.056806	NA	NA	NA	NA	NA	NA	NA	-0.02503	-0.048432	NA	0.034405	NA	-0.350299	0.028915	0.044122	NA	NA	NA	NA
RP11-111O5	AFM123XC3;D1S2893	HumArray2H10_B18	1p36;	1	4262	-0.223252	0.503935	-0.380179	NA	0.137323	0.051107	-0.101478	0.058793	0.081987	-0.231754	0.276728	0.104332	0.011959	NA	0.155243	-0.081558	NA	0.022543	-0.23502	-0.029698	-0.073021	NA	0.10722	-0.285481	0.249745	0.335696	-0.023658	-0.548756	0.078647	0.075317	0.143594	0.095189	0.002365	0.025127	NA	NA	-0.075855	-0.349472	0.005384	0.027819	NA	NA	-0.262148	NA
RP11-51B4	AFM254WB9;D1S253	HumArray2H10_Q30	1p36.3;	1	6069	NA	0.19132	-0.080445	-0.226526	0.148095	0.134878	NA	0.08471	0.068237	-0.072095	0.468484	0.073488	-0.054628	-0.177635	0.222759	-0.273511	-0.002006	0.049414	-0.156183	0.04608	-0.118963	0.146637	0.115669	-0.07382	0.135315	NA	NA	NA	NA	NA	NA	NA	-0.01453	0.116413	0.055076	-0.255537	-0.039867	-0.299772	0.173533	0.156161	-0.00099	-0.076176	-0.170871	-0.436939
RP11-60J11	AFMA210XG9;D1S2663	HumArray2H10_T30	1p36.2;	1	6817	-0.182896	0.14778	NA	-0.118717	NA	NA	NA	-0.00752	0	-0.170557	0.332028	NA	0.004125	-0.283601	0.182851	-0.02167	-0.003367	-0.014657	-0.220709	-0.061276	-0.018814	-0.0114	0.025431	-0.233911	0.227461	NA	NA	NA	NA	NA	NA	NA	0.151014	0.122629	-0.003693	-0.112851	0.021412	-0.219685	0.017207	0.1885	0.074546	-0.216146	NA	-0.505381
RP11-199O1	AFM220YF4;D1S244	HumArray2H10_W30	1p36.3;	1	10284	-0.154504	NA	-0.290405	NA	0.030763	0.044371	-0.180324	NA	-0.012235	-0.297941	0.332295	-0.012904	-0.076933	-0.253217	0.146034	-0.033851	-0.129783	-0.015483	-0.28919	-0.040182	NA	NA	0.011072	-0.148228	-0.072386	0.211761	-0.079227	-0.622351	-0.002896	-0.372832	-0.057467	-0.092788	0.127829	0.123143	0.04049	NA	-0.009409	-0.261381	0.131936	0.094266	0.008724	-0.209236	-0.257663	-0.343877
RP11-188F7	AFM217YH8;D1S434	HumArray2H9_C14	1p36;	1	12042	NA	0.038568	-0.392795	-0.324425	-0.064504	-0.046895	NA	-0.052996	-0.150268	-0.321062	0.207753	-0.045914	-0.188676	-0.33955	0.043022	NA	-0.121142	-0.117709	-0.424549	-0.028786	-0.138916	0.017526	-0.019769	-0.259753	NA	NA	NA	NA	NA	NA	NA	NA	NA	-0.024913	-0.023042	-0.256612	-0.125455	-0.374527	0.008082	-0.07222	-0.051462	-0.264017	-0.346541	-0.375703
RP11-178M15	AFM196XB4;D1S228	HumArray2H9_F14	1p36.2-.3;	1	13349	-0.245909	0.063877	-0.352375	-0.340436	0.006516	-0.013672	NA	-0.068299	-0.054276	-0.230162	0.699746	-0.077485	-0.115193	-0.295087	0.218492	NA	-0.077021	-0.012821	-0.267681	-0.010765	-0.100674	0.001038	-0.010281	-0.245685	-0.125704	NA	NA	NA	NA	NA	NA	NA	NA	NA	-0.02491	-0.234156	-0.052174	-0.319396	-0.022532	-0.018077	0.002747	-0.169187	-0.2997	-0.376609
RP11-219F4	AFMA127ZC9;D1S507	HumArray2H9_I14	1p36.2-.3;	1	14391	-0.236526	0.079935	-0.364169	NA	0.04856	0.074231	NA	0.00885	-0.068218	-0.169333	0.445565	0.002527	-0.007254	-0.127654	0.214216	-0.08046	-0.065933	0.085841	-0.291354	0.147283	-0.103194	0.110679	NA	-0.101052	-0.271427	NA	NA	NA	NA	NA	NA	NA	0.004526	-0.049079	0.138332	-0.17367	-0.012174	-0.309867	0.219156	0.128756	0.027344	-0.213556	-0.280134	-0.358276
RP11-265F14	AFM217ZC3	HumArray2H9_A23	1p36;	1	15121	-0.280079	-0.038028	NA	-0.387645	-0.122763	-0.133823	-0.373228	-0.113162	0.102655	-0.297528	0.295653	0.069912	-0.074111	-0.248033	-0.00232	-0.222172	-0.114995	0.00128	-0.295793	-0.051054	-0.161476	0.028833	0.007722	-0.241929	-0.299452	-0.013844	-0.244752	-0.068648	-0.120618	-0.161082	-0.110117	-0.052145	-0.133078	-0.000578	-0.041123	-0.243049	-0.196017	-0.327234	0.055128	-0.151083	-0.053973	-0.209211	-0.207321	-0.324417
RP11-145C4	AFMA153XE9	HumArray2H9_L14	1p36;	1	18460	-0.120389	NA	-0.210748	NA	NA	0.129932	-0.064815	NA	0.040656	-0.166427	-0.133097	0.073085	0.034856	-0.245245	0.19539	-0.162339	0.034739	-0.001168	-0.167633	0.001484	-0.01613	0.028741	0.05628	-0.110329	-0.047784	0.249763	0.016303	0.079104	0.016124	-0.115255	-0.032594	-0.013558	0.027693	0.034417	0.136836	0.142756	0.018306	-0.304386	-0.182073	0.156124	0.057578	-0.216202	-0.168292	-0.486365
RP11-224F8	AFM343ZA9;D1S2843	HumArray2H9_O14	1p36.1;	1	19980	-0.247509	0.05054	-0.307665	-0.249441	-0.050428	0.03003	-0.104161	0.027175	-0.117887	-0.298473	-0.327802	0.001871	-0.136224	-0.106104	0.248774	-0.064767	-0.131933	0.107627	-0.356985	0.136944	-0.018021	0.161408	0.155865	-0.081443	-0.178895	0.184655	-0.044705	0.034149	0.007301	-0.094057	-0.059796	0.041029	0.131883	0.05888	0.228057	NA	-0.003536	-0.246478	0.004469	0.103032	-0.098602	-0.225782	-0.015134	-0.37954
CTD-2128D14	M64788;RAP1GA1	HumArray2H11_L8	1p35-1p36.1;	1	21392	-0.151482	0.174726	-0.234551	-0.239383	0.085548	0.074718	-0.226189	-0.472712	0.012478	-0.144021	-0.180048	0.058427	-0.050198	-0.234959	0.066346	-0.057971	-0.013837	-0.016632	-0.189094	-0.016945	0.011339	-0.002854	-0.002374	-0.179321	-0.135674	0.166768	-0.031992	0.026248	-0.095965	-0.160125	-0.122608	-0.077472	0.149022	0.123647	0.043509	0.189393	0.039787	-0.181953	-0.074383	0.085233	-0.082342	-0.211864	0.020976	-0.352887
RP11-139H5	AFM193XB12	HumArray2H9_B4	1p36.1	1	21963	-0.088167	0.134918	-0.260979	-0.192827	0.03722	0.055959	-0.104729	-0.451031	-0.044012	-0.121822	-0.147765	0.061951	0.061312	-0.149975	0.181922	-0.216589	-0.006853	0.022227	-0.211805	0.056227	-0.109307	0.061629	0.094278	-0.117746	-0.048242	0.236624	-0.037179	0.111762	0.038345	-0.083815	-0.046457	0.002836	-0.129381	-0.134935	0.14298	0.036979	-0.144985	-0.328713	-0.059383	0.078869	-0.063173	-0.234614	0.035604	-0.428971
RP11-72I19	AFM113XC7	HumArray2H9_U14	1p35-36	1	22834	-0.157348	NA	-0.390452	NA	NA	NA	-0.089931	-0.422931	-0.098641	-0.133544	-0.182533	0.037397	-0.054418	-0.232202	0.131487	NA	-0.057356	-0.031704	NA	NA	-0.119003	0.05494	NA	-0.505675	-0.080568	0.296804	-0.058087	0.042148	0.023018	-0.078386	-0.032551	0.004951	NA	0.020197	0.032189	0.03575	-0.095969	-0.270543	-0.113581	0.044462	0.044306	-0.19462	0.075583	-0.266908
RP11-57F20	AFM294ZD1;D1S482	HumArray2H9_R14	1p36.1	1	23269	-0.125105	0.166321	-0.198873	-0.295204	0.101546	0.11306	-0.159417	-0.408762	0.00676	-0.19953	-0.189572	0.035085	-0.120173	-0.21878	0.205668	-0.230976	-0.142737	-0.012663	-0.310906	0.072241	-0.108644	0.069219	0.057318	-0.480927	-0.132154	0.300132	-0.066748	0.010354	0.07714	0.007753	-0.000327	0.056529	-0.029694	-0.060317	-0.001876	0.054524	-0.124508	-0.346304	-0.040721	0.125955	0.075745	-0.250493	0.00533	-0.518568
RP11-285H13	AFMB291WB5;D1S2749	HumArray2H9_X14	1p35	1	26900	NA	NA	-0.354171	-0.221467	0.046239	0.04624	-0.093651	NA	0.013875	-0.253358	0.089927	-0.043295	-0.04797	-0.208091	0.174095	NA	-0.123289	0.0038	-0.279394	NA	-0.094907	0.0654	NA	-0.465029	0.061119	0.189288	-0.113968	-0.071106	-0.271042	-0.198122	-0.145651	-0.123162	0.01084	-0.033865	0.016254	0.008803	-0.06378	-0.252422	-0.039772	NA	0.02032	-0.179405	0.002949	-0.351072
RP11-4O6	AFMA141ZB1	HumArray2H9_C17	1p35	1	27542	-0.182373	NA	-0.306966	-0.300587	NA	NA	-0.226849	-0.0293	-0.173779	-0.177226	0.039178	-0.069595	-0.085035	-0.246645	0.114741	-0.142916	-0.080345	0.003907	-0.184638	0.101524	-0.158289	0.067571	0.066179	-0.496404	-0.092037	0.080909	-0.144882	-0.089159	-0.27569	-0.099617	-0.166623	-0.085878	-0.004756	0.000186	0.013739	0.07186	-0.018935	-0.301287	-0.066076	-0.011193	-0.105713	-0.227518	NA	-0.355586
CTD-2051J11	sts-W81586;FGR	HumArray2H10_S36	1p35	1	27543	-0.150862	0.39554	-0.334157	-0.32056	0.032887	-0.028844	-0.229061	0.009745	-0.048402	-0.175525	0.025191	0.011346	-0.026504	-0.282402	0.124441	-0.244977	-0.035354	-0.058093	-0.184577	-0.031804	-0.107097	-0.014587	0.034191	-0.550005	0.083084	0.149029	-0.282195	-0.105663	-0.162523	-0.033753	-0.087302	0.042976	0.008602	-0.01821	0.006895	-0.017289	-0.020561	-0.282754	-0.03149	-0.070301	0.033454	-0.130027	0.113511	-0.299576
RMC01P057	RH83586	HumArray2H11_I13	-	1	27560	0.009246	0.344907	-0.16416	-0.275549	0.05811	-0.005865	0.638222	0.01191	NA	NA	-0.005377	0.128703	0.046357	-0.152121	0.016462	-0.394324	-0.057018	0.026358	-0.091171	-0.000963	-0.152431	0.029928	0.018927	-0.445562	-0.046417	NA	NA	NA	0.819349	NA	0.155286	0.670482	-0.117745	-0.088566	0.051336	-0.041357	0.008482	-0.285973	-0.040865	-0.025895	0.117976	-0.135011	NA	-0.173163
RP11-62B23	AFM234TB6;D1S247	HumArray2H9_D23	1p35	1	30378	-0.151771	0.463982	-0.331911	-0.235721	-0.009501	0.0545	0.03118	-0.032278	-0.092513	-0.120934	0.357645	0.039583	-0.063357	-0.182105	0.205704	-0.099181	-0.031921	0.043271	-0.25473	0.019676	NA	0.015395	0.051957	-0.505712	-0.057374	NA	NA	0.202215	NA	NA	NA	NA	0.16606	0.23449	0.144825	0.169607	0.041915	0.381385	-0.149793	0.162959	-0.085068	0.244029	-0.044871	-0.426275
RP11-104J13	AFMA134XF9;D1S513	HumArray2H9_F17	1p35-36	1	30834	-0.10819	0.533896	-0.177635	-0.267965	0.0791	0.137527	-0.147491	0.130317	0.028695	0.01786	0.390758	0.126178	0.024339	-0.080456	0.331075	-0.295088	-0.045285	0.132327	-0.187729	0.134441	-0.146125	0.145817	0.169115	-0.439412	0.014229	0.240666	0.132353	0.011257	-0.173025	0.386962	-0.078546	0.047252	-0.098657	-0.047629	NA	0.021472	-0.091464	0.17057	0.001326	0.179168	0.174142	0.266017	0.019745	-0.351039
CTD-2098K5	SHGC-74495;LCK	HumArray2H10_H19	1p36	1	32248	NA	NA	NA	NA	NA	NA	NA	NA	NA	-0.19788	0.39812	NA	-0.040225	-0.196663	-0.208739	-0.154926	-0.03688	0.459613	-0.207991	0.034112	-0.06145	0.015744	0.041402	-0.466591	-0.093521	NA	0.269439	0.113272	NA	NA	NA	NA	0.164861	0.052267	-0.032974	0.080165	0.042942	0.237913	-0.02729	NA	NA	NA	-0.016708	NA
RP11-4P6	AFMA244YD5;D1S2676	HumArray2H9_I17	1p34.2	1	32880	-0.091366	0.106123	-0.38751	NA	NA	NA	-0.144287	-0.194235	-0.153904	NA	0.604432	-0.109549	-0.100847	-0.241453	0.04755	NA	-0.152939	-0.054209	-0.250469	0.006707	-0.165588	0.004762	NA	-0.501744	-0.11029	0.167669	0.123607	-0.123451	0.470905	0.136559	-0.183494	-0.114358	-0.144609	-0.162422	-0.017635	0.289835	0.141928	0.091816	-0.081341	0.059187	-0.029808	0.259802	NA	-0.366725
RP11-51A20	AFM311WB1;D1S2830	HumArray2H9_O17	1p33	1	33624	-0.046428	0.082884	-0.265383	NA	-0.024652	0.021049	-0.178199	0.08131	0.255085	-0.118468	0.800993	0.071776	-0.09484	-0.133239	0.275733	-0.040405	-0.094169	0.082799	-0.327109	0.063771	-0.052556	0.072555	0.058836	-0.483388	-0.187498	0.09851	0.082193	-0.013146	0.545721	0.089685	-0.083833	-0.073419	-0.046612	0.015528	0.006655	0.12013	0.017731	0.240238	-0.097959	0.12278	0.086707	0.395735	-0.007008	-0.296131
RP11-161A11	AFMA107WF9;D1S2613	HumArray2H9_L17	1p34-35	1	34018	0.015533	0.099673	-0.212082	NA	0.023565	0.114775	-0.031984	0.043699	0.295909	-0.094821	0.813759	-0.020175	-0.004188	-0.094682	NA	-0.079938	-0.065536	0.093854	-0.31945	0.107389	0.000269	NA	NA	-0.462173	0.024683	0.261799	0.189082	0.057554	0.548409	0.093019	-0.011007	-0.035313	0.0192	0.025165	0.124899	NA	0.026567	0.338452	-0.085841	0.143505	-0.011697	0.309478	0.018204	-0.431922
RP11-118E3	AFM205XD2;D1S2730	HumArray2H9_R17	1p33	1	35000	-0.024642	0.172763	-0.31286	-0.276049	0.094879	0.101657	-0.084901	0.028874	0.027227	-0.078013	0.656398	0.041034	-0.041278	-0.231231	0.235097	NA	-0.025948	-0.030746	-0.251122	-0.03817	-0.109324	-0.018037	0.016565	-0.609429	-0.011437	0.260983	0.119029	0.053074	0.681667	0.227839	0.00672	0.077079	0.001508	-0.154903	0.041746	0.067629	NA	0.149221	-0.132786	0.148776	-0.066193	0.326405	-0.00888	-0.489382
RP11-219O7	AFMB037XF1;D1S2729	HumArray2H9_U17	1p34.2	1	36499	0.024119	0.137653	NA	-0.275478	NA	NA	0.006428	0.029823	0.006759	NA	0.634082	0.063784	-0.014458	-0.201742	NA	NA	-0.001613	-0.026393	-0.211127	-4.7e-05	-0.106265	0.021219	0.077856	-0.55117	0.174245	0.261427	0.071291	0.161618	0.68406	0.189228	-0.026105	0.021492	0.237325	-0.049414	0.068532	0.11771	-0.029307	NA	-0.094825	0.136058	0.095905	0.379171	0.21853	-0.520479
RP11-207P5	AFMB013WE1;D1S2723	HumArray2H9_X17	1p33-1p34.1	1	36935	NA	0.114704	NA	-0.203887	0.079217	0.096338	-0.014872	NA	-0.006837	-0.199087	0.660519	0.050506	0.006998	-0.201835	0.1258	-0.203781	-0.051118	-0.012367	-0.242364	NA	-0.042895	0.037871	NA	-0.60201	0.002443	0.244399	0.059364	0.084135	0.272821	0.140076	-0.05245	-0.007202	0.270215	0.005325	0.084501	NA	-0.010986	0.312425	-0.124073	0.165162	0.038365	0.38077	0.080388	-0.499485
RP11-192A12	AFM214YC7	HumArray2H10_C30	1p34	1	38668	-0.021017	0.136294	-0.257595	NA	NA	0.061242	0.042377	0.050926	0.228746	-0.102907	0.407038	-0.015007	0.098301	-0.341007	0.204845	NA	NA	-0.065949	0.059909	NA	0.000672	-0.043649	-0.013783	-0.616107	-0.006247	0.406338	0.015226	0.087762	0.67939	0.197413	0.136196	0.024525	0.330569	NA	0.014871	0.284043	-0.018841	0.257974	-0.092411	0.09281	0.09532	0.306556	0.472031	-0.294429
RP11-88O2	AFM154XG11	HumArray2H9_E4	1p34-35	1	41926	-0.110695	0.045028	-0.547639	-0.326138	-0.03852	0.257561	-0.108523	-0.068087	-0.023773	-0.102982	0.522615	-0.11355	0.013057	-0.198793	0.034726	NA	-0.05878	-0.041707	0.106672	-0.024707	-0.062335	0.005855	-0.026378	-0.558234	0.144164	0.223689	-0.051435	0.009012	0.535927	0.114238	-0.072724	-0.030936	NA	NA	0.048402	0.45733	-0.154552	0.100607	-0.136994	-0.133787	-0.055045	0.265386	0.099762	-0.404425
RP11-253M24	AFM248TF9;D1S451	HumArray2H9_G23	1p33-34	1	45171	-0.049955	0.065232	-0.296484	-0.208529	-0.077263	0.153374	-0.078832	-0.106283	-0.128559	-0.1701	0.490426	-0.10465	0.011133	-0.221727	0.018222	0.01654	-0.072287	0.004191	0.130064	-0.003204	0.002839	0.01147	0.020789	-0.407001	0.044916	-0.391747	0.060999	0.073823	0.249539	0.192389	-0.025665	-0.030536	0.550379	0.086487	-0.062111	0.355505	0.080066	0.260722	-0.092273	0.046014	NA	0.206189	-0.087729	-0.387238
RP11-235B24	AFM073XE9;D1S197	HumArray2H11_C10	1p32	1	50120	-0.054702	0.1233	-0.395409	NA	0.027335	0.327826	-0.073195	0.073114	0.129721	-0.144989	0.151481	0.136212	-0.169096	-0.238831	0.233504	NA	-0.058503	0.09995	-0.319975	0.055481	0.035186	0.098176	0.089498	-0.595494	0.030422	-0.49629	-0.01636	0.072324	0.346884	-0.123324	0.01057	0.066993	-0.054809	0.563547	0.04266	0.178165	0.113619	0.479103	-0.104751	0.175172	-0.033978	0.328815	-0.051902	-0.373778
RP11-195G13	AFMA203YE9;D1S2661	HumArray2H11_C11	1p32	1	53698	-0.090121	0.066502	-0.379839	-0.290956	-0.010839	0.206742	-0.133807	0.305792	-2.8e-05	-0.145177	0.039551	-0.032787	-0.233923	-0.31098	0.184571	-0.379624	-0.076262	-0.079652	0.12087	-0.051635	NA	-0.018669	-0.037843	-0.596316	0.069661	-0.483109	-0.050511	-0.020116	0.036023	-0.085954	-0.066145	0.038756	NA	0.135067	-0.121124	0.086862	-0.026958	0.192148	-0.205747	0.082384	-0.044478	1.28337	-0.065944	-0.456957
RP11-55M23	AFMA184XE1	HumArray2H9_H4	1p33-34	1	54837	-0.065304	0.062059	-0.444392	-0.35007	-0.031162	0.302825	-0.175661	0.045259	0.047731	-0.172735	0.085688	0.17219	-0.055402	-0.286077	0.072062	NA	-0.03132	0.006245	0.089025	0.000536	0.04754	0.042062	0.015002	-0.596771	0.119892	-0.535182	NA	0.02042	0.266586	-0.089412	0.007482	0.026463	NA	NA	-0.004287	0.168604	-0.02591	0.551773	-0.171497	-0.091517	0.033768	1.45029	0.126783	-0.284807
RP11-149K24	AFMA050ZC5;D1S2867	HumArray2H11_C12	1p32.1	1	56978	NA	0.054594	NA	-0.348108	NA	NA	0.12298	NA	0.039433	-0.109122	0.086927	0.013978	-0.153129	-0.321349	0.092689	NA	-0.036565	-0.005005	0.188002	-0.008939	NA	-0.005952	NA	-0.636261	0.28039	-0.416174	0.050409	0.10203	0.182257	0.065844	0.061122	0.114389	1.80286	NA	-0.119831	0.223114	-0.034728	0.422882	-0.269648	0.002625	0.049508	1.28752	-0.015649	-0.387808
RP11-12L18	AFMA183ZD9	HumArray2H10_F30	1p31-32	1	57857	-0.048827	0.09807	-0.338627	-0.21391	0.009327	0.187535	0.064497	0.101194	0.14682	0.000766	0.039446	0.007006	0.475682	-0.121899	NA	-0.334046	0.341913	0.146104	-0.128549	0.100433	-0.018873	0.128352	0.125787	-0.420365	0.109583	NA	-0.008628	0.10513	0.134528	0.01034	0.112419	0.168148	1.74703	0.06266	0.022418	0.217131	-0.024814	0.313451	-0.006111	0.079406	0.211548	1.27855	0.040576	-0.046555
CTD-2001C15	H59127;JUN	HumArray2H10_G36	1q31.3	1	58619	-0.11026	0.044144	-0.538637	-0.396185	-0.016082	-0.3828	-0.093269	-0.003579	0.008433	-0.161069	0.011479	-0.027618	-0.071812	-0.276973	0.074241	-0.31399	-8.5e-05	NA	0.049652	0.047702	-0.072065	0.018592	0.003492	-0.585932	0.127594	-0.500899	-0.106254	-0.068747	0.004375	-0.086237	-0.109537	0.040193	2.03994	0.037033	0.010844	0.100528	-0.048522	0.337598	-0.114201	-0.018728	0.010742	1.35652	0.032082	-0.27199
RP11-8F24	AFM095WC9;D1S203	HumArray2H11_C13	1p32-33	1	60652	NA	0.055666	-0.424724	-0.403744	NA	-0.289878	-0.12588	0.007074	-0.049861	-0.115282	0.08179	0.013307	NA	-0.160447	0.110685	NA	-0.075157	0.132876	NA	NA	0.047143	0.080629	-0.031443	-0.512712	-0.024293	-0.542287	-0.056554	-0.010975	0.041389	-0.131431	-0.112862	0.02094	NA	NA	-0.021477	0.171096	0.046243	0.443861	-0.110095	0.110001	-0.115646	1.19157	-0.016764	-0.308483
RP11-110A23	AFM288ZG1;D1S2822	HumArray2H9_K4	1p32	1	60743	-0.078929	0.06821	-0.426694	-0.342463	-0.009841	-0.291044	-0.069116	0.029943	-0.037924	-0.117977	0.124756	-0.023863	0.012631	-0.266116	0.125193	-0.371685	-0.014397	0.101997	-0.221438	0.025614	NA	0.063727	0.049739	-0.613881	0.18569	-0.382017	-0.050104	0.09409	0.21687	0.087332	0.101822	0.125108	2.18479	0.139532	0.005728	0.078033	-0.022543	0.355394	-0.122728	0.023189	-0.022522	1.2803	0.078096	-0.357444
RP11-69G14	AFM197XB6	HumArray2H9_J23	1p31	1	61842	0.007539	0.185534	-0.226371	-0.168241	0.041437	-0.163329	NA	0.073759	0.100424	-0.091979	0.165177	0.07374	0.108548	-0.210728	NA	-0.241319	0.002815	0.099532	-0.087626	0.049238	-0.029992	0.065055	0.073535	-0.486581	NA	NA	NA	NA	NA	NA	NA	NA	1.93054	0.133101	0.024033	0.1546	0.300435	0.3132	-0.09921	0.162608	0.04786	1.56986	0.071119	-0.238324
RP11-30A5	AFM220YC7	HumArray2H9_N4	1p32	1	63059	-0.014639	0.060241	-0.349971	-0.225332	0.062591	-0.262552	-0.035384	0.323999	-0.009364	-0.206661	0.056366	-0.040898	-0.111048	-0.267165	0.003906	NA	-0.04853	0.004884	-0.122706	-0.037828	-0.032038	0.041978	-0.004569	-0.548227	0.181522	-0.377383	-0.049746	0.127832	0.129804	0.193889	-0.041458	0.045447	NA	NA	-0.054335	0.118475	0.156948	-0.051829	-0.184502	-0.037953	-0.032976	0.583424	-0.048971	-0.342055
RP11-265C4	AFMA152YG9	HumArray2H11_C15	1p32	1	63708	NA	0.150291	NA	-0.300056	0.06093	NA	0.017831	0.4952	0.056424	-0.02596	0.151733	0.016724	-0.00157	-0.179921	0.090936	NA	0.099682	0.151053	-0.124305	0.140398	NA	0.089047	0.131916	-0.557566	0.126711	-0.438411	0.049673	0.109531	0.113218	-0.003197	0.008616	0.051226	NA	NA	0.050413	0.194275	0.375946	0.067382	-0.003947	NA	-0.006243	0.968922	0.029634	-0.295207
RP11-246N19	AFMA112ZD5;D1S2617	HumArray2H11_C14	1p31.2-1p31.3	1	63825	-0.149405	0.021783	-0.441608	-0.409473	0.00292	-0.31324	0.026914	NA	0.008804	-0.235648	0.083093	-0.048638	-0.220596	-0.269668	0.232331	NA	-0.043053	0.104707	-0.282723	0.051229	0.00098	0.057277	0.033946	-0.617364	0.090788	-0.387595	-0.022389	0.052154	0.221636	0.138869	0.128484	0.187767	NA	NA	-0.020793	NA	0.376503	0.153728	-0.098616	-0.015234	-0.018416	0.942319	-0.005605	-0.333944
CTD-2010C4	D1S2825;JAK1	HumArray2H10_C6	1p32.3	1	64641	-0.091043	0.055167	NA	-0.36681	-0.089624	-0.252478	-0.08692	0.381977	0.214812	-0.345604	0.047041	-0.059827	-0.09987	NA	0.113709	-0.295866	-0.108438	0.005478	NA	-0.021679	-0.035465	-0.047112	-0.028596	-0.646841	0.049928	-0.495863	-0.061385	-0.038503	-0.003659	-0.178198	-0.095429	-0.117417	-0.087459	0.000539	-0.111044	0.157756	0.288542	-0.031269	-0.196035	0.013617	0.102402	1.02976	-0.102318	-0.300435
RP11-111N18	AFM161XB2	HumArray2H9_M23	1p32	1	69092	-0.178818	0.293515	-0.429115	-0.303428	NA	-0.320886	-0.216495	0.270302	-0.130077	-0.250553	-0.110626	0.002101	-0.241956	-0.333977	-0.019668	-0.331197	-0.133873	0.053055	-0.358243	-0.035588	-0.147134	0.005592	-0.071587	-0.641779	-0.133174	-0.591267	-0.148269	-0.090183	-0.04309	-0.108928	-0.131912	-0.024355	-0.31419	-0.045372	-0.153021	0.103788	0.159242	0.030535	-0.263261	0.071695	-0.212507	0.437631	-0.154701	-0.242501
RP11-114K16	AFM294WG1	HumArray2H9_Q4	1p22-31	1	75136	0.00076	0.337415	-0.498696	-0.320671	-0.04187	-0.318091	-0.109655	-0.121352	-0.043318	-0.171103	-0.016172	-0.07972	-0.080528	-0.197903	-0.017463	NA	-0.049082	NA	-0.136732	0.016348	-0.059613	0.078099	-0.044284	-0.600903	0.112516	-0.445329	-0.186505	-0.046548	0.138296	0.011365	-0.02342	0.045469	NA	NA	-0.095981	0.088937	0.09734	-0.055276	NA	NA	-0.067842	-0.048783	0.138594	-0.214189
RP11-80G24	AFM338WB5;D1S499	HumArray2H11_C16	1p31.1-1p31.2	1	77139	-0.036702	0.370344	-0.493957	-0.389302	-0.045644	-0.322854	NA	-0.020266	-0.109715	-0.194647	0.054751	-0.065964	-0.240088	-0.289384	0.083075	NA	-0.093313	0.034667	-0.314088	-0.112763	0.018173	0.014698	-0.02928	-0.253637	0.043893	NA	NA	NA	NA	NA	NA	NA	NA	NA	-0.095767	0.194249	0.200784	0.028587	-0.181468	0.041637	-0.036193	0.022282	-0.022655	-0.330658
RP11-198H14	AFMA056XC9;D1S2876	HumArray2H9_T4	1p31-32	1	78407	NA	0.283211	-0.20261	-0.489164	-0.262485	-0.237286	-0.275569	NA	-0.247147	-0.146971	-0.104746	NA	-0.023697	-0.118242	-0.018027	-0.367958	-0.059848	-0.080651	-0.227346	-0.077925	0.086694	-0.267548	-0.131634	-0.281237	0.203482	-0.530506	-0.196328	NA	0.314793	NA	-0.108033	0.002855	-0.108989	NA	-0.147508	0.211503	0.265637	0.074856	NA	-0.122353	0.066885	0.041186	-0.014125	-0.282446
RP11-267M21	AFM343VF9;D1S500	HumArray2H11_C17	1p22-31	1	79392	-0.087997	0.225766	-0.568407	-0.435132	-0.138227	-0.373365	NA	-0.624848	-0.125865	-0.131471	-0.052281	-0.149644	-0.276126	-0.33602	-0.01544	NA	NA	-0.080696	-0.252375	-0.115517	0.007088	-0.082389	-0.110962	-0.305798	0.031305	NA	NA	NA	NA	NA	NA	NA	NA	NA	-0.060866	0.195566	0.38534	-0.006087	-0.266554	-0.068276	-0.028356	-0.054949	-0.0905	NA
RP11-89A19	AFM210VC9	HumArray2H9_W4	1p31	1	80577	-0.104116	0.239385	NA	-0.542997	-0.176487	-0.531782	NA	-0.814403	-0.258157	-0.452971	-0.152043	-0.197524	-0.241724	-0.516322	NA	NA	-0.278885	-0.030897	-0.532016	-0.065509	0.005783	-0.108795	-0.136711	NA	0.388725	NA	0.119406	NA	NA	NA	0.064618	0.089655	-0.243617	NA	-0.227846	NA	0.183009	0.043895	-0.357061	-0.338446	-0.076415	-0.088816	-0.211932	-0.288516
RP11-6B16	AFM116XB2;D1S207	HumArray2H10_I30	1p22	1	81966	NA	NA	NA	NA	NA	NA	-0.023855	NA	NA	-0.071422	-0.058023	NA	0.011653	-0.198505	0.053553	-0.5031	0.056343	0.074673	-0.176612	NA	-0.107568	-0.031145	0.018097	-0.211729	0.102858	-0.237266	-0.121148	0.082061	0.16621	NA	0.054676	0.063034	-0.318875	0.220898	-0.084489	0.056681	NA	-0.078421	-0.081516	NA	0.047711	0.175387	0.005429	-0.101129
RP11-246O4	AFMC008YC5	HumArray2H10_Q33	1p22	1	82663	-0.049607	0.334138	-0.665624	-0.386228	-0.114586	-0.452581	NA	-0.122311	-0.135323	-0.323188	-0.0366	-0.099441	-0.330913	-0.459627	0.006264	NA	-0.166438	-0.03092	-0.357392	-0.116058	-0.068301	-0.078477	-0.132898	-0.380119	0.052399	NA	NA	NA	NA	NA	-0.142668	NA	NA	NA	NA	0.117944	0.244021	NA	-0.249507	0.0572	NA	NA	-0.222072	NA
RP11-211D4	AFMB320YF1	HumArray2H10_T33	1p22	1	85495	0.118472	0.448818	-0.430139	-0.270485	0.016851	-0.224147	NA	-0.502497	-0.015762	-0.007854	0.047111	0.111879	-0.147983	-0.132825	0.212464	NA	0.055737	0.056689	-0.105432	0.096737	0.010879	0.039644	-0.006339	-0.158736	0.13278	NA	NA	NA	NA	NA	NA	NA	NA	NA	NA	0.238429	0.352661	0.077306	-0.019439	0.125124	NA	NA	0.214375	NA
CTD-2229N1	SGC30223;TGFBR3	HumArray2H10_K19	1p31	1	91580	0.174006	0.184955	-0.40559	-0.207956	0.075951	-0.185549	NA	-0.468656	0.096388	NA	NA	0.09691	NA	NA	0.0251	-0.233173	NA	NA	NA	NA	0.067934	NA	NA	NA	0.084706	NA	NA	NA	NA	NA	NA	NA	-0.044686	0.049091	0.108054	0.196033	0.381662	0.090056	NA	0.040965	0.105356	0.016217	NA	-0.218792
RP11-156M23	AFM200WF6;D1S2719	HumArray2H9_B7	1p21-22	1	96290	-0.157428	-0.093046	-0.643525	-0.400303	-0.052761	-0.415418	-0.004287	NA	-0.115461	-0.229879	-0.072816	-0.106448	-0.187683	-0.376093	-0.046868	-0.400474	-0.089351	-0.040006	-0.270927	-0.081046	-0.048778	-0.053254	-0.067202	-0.306463	-0.029976	-0.326136	-0.091379	0.01413	-0.086976	0.113168	-0.047918	0.046544	-0.241194	-0.023305	-0.09205	0.304997	0.236891	-0.032526	-0.233745	-0.077557	-0.04449	-0.030284	-0.18134	-0.333947
RP11-138K16	AFMB324YG5;D1S2767	HumArray2H10_E18	1p21	1	99419	0.016442	-0.006232	-0.404137	-0.341757	0.034997	-0.227676	NA	-0.189677	-0.056313	-0.249566	-0.097882	-0.027468	-0.253122	-0.324501	0.102731	-0.357399	-0.085779	0.047459	-0.281724	0.011046	-0.097547	-0.011385	-0.030945	-0.262754	0.026451	NA	NA	NA	NA	NA	NA	NA	-0.310806	NA	NA	0.0934	0.195957	NA	0.179325	-0.022245	NA	NA	-0.066742	NA
RP11-156G15	AFM168YB2;D1S223	HumArray2H10_H18	1p13-21	1	101060	0.138902	0.034829	-0.421632	-0.312843	0.03188	NA	NA	0.028964	0.045787	-0.110813	-0.085307	-0.03146	-0.20981	-0.284598	0.08977	-0.287552	-0.00051	0.062629	-0.204655	0.034182	NA	0.044868	0.04537	-0.262561	NA	NA	NA	NA	NA	NA	NA	NA	-0.104348	-0.002477	NA	0.16915	0.297086	0.079174	-0.142536	0.027365	NA	NA	-0.052584	NA
RP11-182H2	AFM113XF6	HumArray2H10_K18	1p21	1	101148	0.20157	0.076928	NA	-0.095614	0.075349	NA	NA	0.035596	0.087772	-0.217041	-0.036963	-0.022623	-0.161683	-0.340072	-0.035298	NA	0.144559	NA	-0.187472	NA	NA	NA	NA	-0.24991	0.121589	NA	NA	NA	NA	NA	NA	NA	NA	-0.035598	-0.037201	NA	0.260598	-0.010176	-0.120574	0.005072	0.036372	0.013384	NA	-0.27454
RP11-178M11	AFMA102WD9;D1S2896	HumArray2H9_E7	1p21	1	101435	0.076108	-0.037885	-0.262411	-0.380053	NA	-0.330094	0.004037	-0.002094	-0.089462	NA	-0.013336	-0.113786	-0.117415	-0.124135	0.151609	-0.34748	NA	-0.025115	-0.263189	0.035763	-0.136852	-0.076766	-0.031433	-0.322431	-0.016663	-0.233985	-0.058477	-0.055677	-0.122743	0.04203	-0.016047	-0.037101	-0.338162	NA	-0.1231	0.043038	0.140773	-0.024828	-0.200617	-0.122127	0.00813	0.004333	-0.041518	-0.198609
RP11-96F24	AFM164XE1;D1S221	HumArray2H9_P23	1p12-13	1	109560	0.608368	0.118227	-0.335131	-0.242684	-0.013083	-0.241319	-0.206587	0.06682	-0.046448	0.095609	0.078491	0.035098	-0.089612	-0.132845	0.062227	0.576241	0.010083	0.190022	-0.145717	0.078396	0.029663	0.072754	0.075316	-0.074048	-0.075482	-0.492919	-0.146164	0.06685	0.035245	0.262511	-0.076562	0.014313	-0.054492	-0.481333	0.052385	0.155064	0.342479	0.080776	0.021841	0.087148	-0.100806	-0.088816	0.003316	-0.287541
CTD-2050A15	D1S3360;CSF1	HumArray2H10_N19	1p12	1	109770	0.492081	0.018025	-0.439859	-0.384329	-0.042721	-0.371109	NA	-0.06736	-0.038053	-0.024678	-0.012993	0.058079	-0.222734	-0.293161	-0.33365	0.546898	-0.104089	0.041617	-0.335845	-0.053485	-0.138067	-0.023538	-0.045129	-0.24648	-0.100885	NA	-0.087243	NA	-0.036896	NA	NA	NA	-0.182383	-0.589146	-0.014957	0.096042	0.295132	-0.01013	-0.073865	-0.115865	0.049154	0.06303	-0.022385	-0.30742
RP11-260A24	AFM084XB3	HumArray2H11_C19	1p12-13	1	110123	NA	NA	-0.277307	NA	0.090696	NA	NA	0.043086	NA	-0.007831	0.060478	0.001392	-0.176791	-0.202869	-0.03746	-0.425705	0.025706	0.186175	NA	NA	-0.042893	0.061818	0.059771	-0.226884	NA	NA	NA	NA	NA	NA	NA	NA	-0.194642	-0.525905	0.043249	0.096787	NA	-0.023538	-0.12709	-0.007433	0.053038	0.027471	NA	-0.31185
RP11-284N8	AFMB032YD1;D1S2726	HumArray2H9_H7	1p12-13	1	110394	0.441372	0.028423	-0.320639	-0.378063	-0.06632	0.314792	-0.2057	0.078406	-0.056904	-0.02441	0.031973	0.040897	-0.050829	-0.302699	-0.047016	-0.372538	NA	0.144626	-0.28291	0.04234	0.01916	0.023654	0.026683	-0.289353	-0.026456	-0.54568	-0.120362	0.083853	0.112126	0.197179	-0.055242	0.046386	-0.162926	-0.592756	0.057455	0.145475	0.343293	0.06226	-0.118262	-0.014982	-0.053426	0.001496	-0.01985	-0.305716
RP11-150K20	AFM277VH9	HumArray2H11_C20	1p13	1	110631	0.308485	-0.108164	-0.520662	NA	-0.205417	0.158222	NA	-0.172573	-0.161756	-0.165056	-0.101509	-0.194547	-0.411584	-0.280083	0.223793	-0.217963	-0.290509	0.135001	-0.302029	-0.017954	-0.014282	-0.01008	-0.038733	-0.258831	NA	NA	NA	NA	NA	NA	NA	NA	-0.018712	-0.513466	-0.107881	0.131839	0.324062	0.077253	-0.143217	-0.144592	-0.116898	-0.051859	-0.241843	-0.37286
RP11-82A16	AFM361TD9;D1S502	HumArray2H11_C21	1p13	1	111807	0.574073	0.139597	-0.346107	-0.245938	0.100975	0.377065	NA	-0.267736	0.116168	-0.089702	0.075049	0.096775	-0.118492	-0.236171	-0.033226	-0.37911	0.050046	0.255274	0.089501	0.08384	-0.051696	0.332402	0.116675	-0.183986	NA	NA	NA	NA	NA	NA	NA	NA	-0.182366	-0.555847	0.105048	0.179697	0.385702	0.019348	-0.05739	0.10233	-0.014263	0.013429	0.042584	-0.299603
RP11-72M14	AFM298VC5;D1S487	HumArray2H11_C22	1p13	1	112456	0.358197	0.116328	-0.212859	NA	NA	NA	NA	0.076827	0.08596	-0.222145	-0.010857	0.056948	-0.122905	NA	-0.102121	0.223402	-0.070404	0.188292	0.058801	0.033589	NA	0.1052	0.063696	-0.192264	NA	NA	NA	NA	NA	NA	NA	NA	-0.16292	-0.613832	0.051417	NA	0.313253	0.053252	-0.047286	0.007896	6.5e-05	-0.035003	NA	-0.244868
RP11-254K1	AFM240YG1;D1S250	HumArray2H11_C23	1p13	1	114325	0.122809	0.094908	-0.216045	-0.18015	NA	0.190486	NA	0.040195	0.185807	-0.220373	0.019878	0.013983	-0.142617	-0.272598	-0.127947	0.27482	0.025474	0.115608	0.016387	-0.002249	0.022945	0.071672	-0.032016	-0.213015	NA	NA	NA	NA	NA	NA	NA	NA	-0.10903	-0.53073	0.006096	0.168424	0.308765	NA	-0.155031	-0.045606	0.038316	0.01711	NA	-0.210052
GS-249B10	RH49649	HumArray2H10_S2	1p13.2	1	114548	0.048695	0.0532695	-0.379429	-0.310845	-0.099021	0.18345	3.55784	-0.0218465	-0.0528035	-0.143808	-0.039103	0.004143	-0.184686	-0.275807	-0.130742	0.380078	-0.0681525	0.090052	-0.0449235	-0.0398665	-0.052973	0.0037675	-0.0607135	-0.301674	-0.112734	NA	NA	NA	-0.246909	NA	-0.044183	-0.200995	-0.024361	-0.559233	-0.08125	0.16703	NA	0.042865	-0.133693	-0.038351	-0.016844	0.007491	-0.0207575	-0.165318
RP11-130B18	AFM277YF9	HumArray2H9_S23	1p13	1	115000	-0.0826	-0.024646	-0.47098	-0.444297	-0.075197	0.199003	-0.003034	-0.104891	-0.099375	-0.136591	0.102547	-0.092138	-0.028931	-0.254947	-0.075492	0.375704	0.085009	0.194942	0.058323	0.054142	-0.069506	0.065659	0.021886	-0.2073	-0.090108	-0.443374	-0.188325	0.174079	0.056157	0.321858	-0.056296	0.028275	-0.038128	-0.504947	0.056114	0.095858	0.383228	NA	-0.077495	-0.071247	-0.032978	-0.06137	-0.115777	-0.200209
RP11-192J8	AFMA226WA9	HumArray2H10_N36	1p12	1	117849	-0.075987	0.023647	-0.472977	-0.371482	-0.02959	0.202849	NA	-0.055149	-0.039947	-0.000405	-0.061576	-0.091612	-0.265315	-0.312095	0.103225	0.358902	-0.131378	0.149267	-0.093533	0.094347	-0.003247	-0.003941	-0.041235	-0.249492	-0.03802	NA	NA	NA	NA	NA	NA	NA	-0.215997	-0.726056	-0.081292	0.166274	0.217956	0.01163	-0.109802	-0.049751	-0.061615	-0.001523	-0.114903	-0.254922
RP11-29M22	AFMA151ZA5;D1S514	HumArray2H10_Q36	1p11-12	1	119505	0.344055	0.079526	NA	-0.305342	0.061422	NA	NA	0.049046	0.009446	0.086751	0.108904	0.01948	-0.073203	-0.177134	0.0119	0.223078	-0.004579	0.312731	-0.040939	0.058436	-0.090973	0.153262	0.126246	-0.149799	0.068452	NA	NA	NA	NA	NA	NA	NA	-0.287141	-0.572089	0.082678	0.12616	0.200534	0.008151	0.067261	0.027322	0.031382	0.048543	0.090908	-0.056305
RP11-105E14	AFMA311WF5	HumArray2H10_T36	1q12	1	143223	NA	0.422402	NA	0.265253	0.111601	0.394547	0.313393	0.028414	0.123474	0.229187	0.044565	NA	0.07009	0.437836	0.527112	0.098416	0.450037	0.209381	0.301681	0.412813	0.126319	NA	0.033414	0.349595	0.239161	0.324052	0.144071	-0.056672	0.322007	0.486384	0.528931	-0.053404	0.086482	0.391659	0.170111	NA	0.34226	0.169364	0.157869	0.333797	-0.003109	0.02893	0.702894	0.563746
RP11-30I17	AFM234ZD12;D1S442	HumArray2H9_G20	1q11-12	1	143379	0.342802	0.385115	NA	0.308297	-0.043065	0.271713	0.314412	-0.018218	-0.028011	0.219214	NA	0.105321	0.040054	0.38876	0.42293	0.310518	0.537752	0.170337	0.211282	0.545874	0.191662	0.195177	8.2e-05	0.35453	0.206752	0.305846	0.258182	0.153954	0.345811	0.479463	0.563887	0.023888	0.057884	0.467051	0.170536	0.394242	0.376528	0.245763	0.068898	0.146342	0.037822	0.031087	0.703605	0.673126
CTD-2077L2	A002Y06;PIK4CB	HumArray2H10_F6	1q21	1	148481	0.382594	0.460977	0.38189	0.286903	-0.115617	0.191173	0.156594	NA	-0.02985	0.193221	0.000722	0.213045	0.116005	0.383416	0.260147	NA	0.608811	0.189907	0.079885	0.497263	0.021585	0.204384	0.023507	0.906806	0.35575	0.215481	0.401347	0.275525	0.150435	0.314316	0.348891	-0.220742	-0.081031	0.180941	-0.037985	0.212093	0.250348	0.04775	0.196002	0.091582	0.007694	0.138348	0.179136	0.51458
RP11-71L20	AFM336XB1	HumArray2H10_W36	1q21	1	148497	0.326411	0.446479	0.348427	0.322737	0.125502	0.277247	0.332622	0.004114	0.24751	0.14599	0.039517	0.134249	0.052057	0.521377	NA	0.221136	0.374176	0.289498	0.150559	0.457713	0.118471	NA	0.090764	1.062	0.619994	0.390357	0.609107	0.366581	0.261963	0.452219	0.4781	-0.137437	0.190876	0.462464	0.368206	0.324803	0.383187	0.205939	0.273987	0.243243	0.020698	0.147969	0.172528	0.572792
RP11-137M19	AFMA133YE5;D1S2635	HumArray2H11_C24	1q21-22	1	156282	0.209096	0.460626	0.305486	0.336026	0.047701	0.297924	NA	0.001663	NA	0.241544	0.009076	0.183813	0.064898	0.49775	0.410753	0.292218	0.561837	0.248052	0.201375	0.679575	0.277786	0.226743	0.020936	1.05662	0.706311	NA	NA	NA	NA	NA	NA	NA	0.182332	0.547716	0.211058	0.436278	0.443094	0.295672	0.112147	0.287145	-0.041831	0.139762	0.324973	0.617027
RP11-97G24	AFMB334XB1;D1S2771	HumArray2H11_C25	1q21-22	1	157693	0.185037	0.471148	0.271453	0.3229	0.040472	0.269367	NA	0.042251	0.033645	NA	-0.002476	0.139034	NA	0.450474	0.486194	0.234875	NA	0.247181	NA	0.667079	0.178214	0.233103	0.014918	1.04581	NA	NA	NA	NA	NA	NA	NA	NA	0.115399	0.431012	0.239793	0.462456	0.461919	0.187056	0.146416	0.274959	0.045683	0.144231	NA	0.644019
RP11-8D14	AFM297WB9;D1S484	HumArray2H9_K7	1q21	1	157812	0.082422	0.334241	0.179566	0.156854	-0.094451	0.174238	0.12739	-0.095079	-0.104459	0.21543	-0.009783	0.003571	-0.002767	0.375017	0.360226	0.255992	0.426857	0.197209	0.158621	0.56083	0.119617	0.195464	-0.038455	0.891904	0.613137	0.229213	NA	0.470416	0.341852	0.126602	0.301297	0.069452	0.169201	0.367954	0.149434	0.388865	0.371019	0.185609	0.115686	0.186094	-0.068414	0.093487	0.21554	0.515137
RP11-260G23	AFMB324ZD5	HumArray2H11_C26	1q21-22	1	159634	0.124933	0.346692	0.153124	0.290913	0.032562	0.503494	0.254456	0.0278	0.03344	0.251552	0.043931	0.108595	0.125651	NA	0.184828	0.310866	0.452107	0.247962	0.184543	NA	0.175657	0.212224	0.00559	NA	0.535747	0.266343	0.892023	0.304356	0.397593	NA	0.254516	0.039392	0.210713	0.488913	0.183863	0.407602	NA	0.253714	0.178177	0.189633	0.017277	0.123382	0.211228	0.614585
CTD-2096I16	SHGC-36663;RGS5	HumArray2H10_Q19	1q22	1	160213	0.083634	0.425633	0.140827	0.216122	-0.039751	0.394012	NA	-0.08971	-0.150798	0.208725	-0.007213	0.070375	-0.008819	0.479333	NA	0.195096	0.514329	0.257069	0.147233	0.601749	0.150845	0.189283	-0.049847	1.03132	0.635624	NA	NA	NA	NA	NA	NA	NA	-0.032726	NA	0.169296	0.401301	0.394506	0.245362	0.147258	0.15425	0.055946	0.193803	0.272066	0.705191
RP11-193J5	AFMA247XD1	HumArray2H10_O1	1q23	1	163241	0.325859	0.580731	0.359446	NA	0.144369	0.606689	0.401268	0.068066	NA	0.270081	0.035887	0.324418	0.333195	0.570732	NA	0.333119	0.600232	0.362921	0.24422	NA	0.250038	0.282828	0.064515	1.07754	0.67117	0.38694	1.29264	0.572342	0.41535	-0.256241	0.414975	0.057442	0.159508	0.561882	0.353423	0.251461	0.553713	0.273973	0.182408	0.488347	0.090379	0.189242	0.321545	0.657091
RP11-234M3	AFMA129ZF5	HumArray2H9_V23	1q23	1	164403	0.138678	0.419092	0.112955	0.288958	-0.055809	0.429393	0.265212	-0.042953	-0.014507	0.125432	0.07188	0.060534	0.013832	0.388764	0.398428	0.287188	0.433021	0.238179	0.095415	0.61517	0.168847	0.209946	NA	0.982058	NA	0.615997	0.958213	0.444049	NA	NA	0.299072	0.00912	0.116876	0.446832	0.248249	0.189035	0.44217	0.185456	0.079994	0.209534	0.077083	0.104529	0.176272	0.740603
RP11-28D10	AFM063XG9;D1S196	HumArray2H10_R1	1q22-23	1	164792	0.265689	0.509805	0.430195	0.401087	0.092073	0.560005	0.114088	0.090431	0.371243	0.354112	0.07224	0.264878	-0.008602	0.533299	0.532043	NA	0.491212	0.362002	0.096587	0.725628	0.270053	0.319717	0.096192	1.15095	0.594304	0.203733	0.914947	0.411955	0.298595	-0.327681	0.281679	-0.066323	NA	0.499343	0.347234	0.311367	0.438863	0.147926	0.268858	0.339981	-0.071542	0.13981	0.225157	0.773387
RP11-167M6	AFM212XF6;D1S431	HumArray2H10_U1	1q23	1	164980	0.237636	0.359137	0.269903	0.292843	-0.014263	NA	NA	0.026402	0.120733	0.274286	0.061463	0.115003	0.000679	0.395401	0.322034	0.197673	0.386998	0.232043	0.130823	0.6233	0.157261	0.20267	0.038249	0.918155	0.687022	NA	NA	NA	NA	NA	NA	NA	0.110499	0.512051	0.118025	0.209062	0.557969	0.237352	0.165735	0.192717	-0.065122	0.106055	0.201403	0.389376
RP11-249C5	AFMB359XF5	HumArray2H9_N7	1q22-23	1	165280	NA	0.412264	NA	NA	0.037448	NA	0.276527	0.011596	0.045591	0.227031	0.07481	0.133075	0.12717	0.458466	0.256076	0.243455	0.577415	NA	0.271644	0.690036	0.165267	0.231408	0.010584	1.02684	0.663429	0.26631	1.08059	0.501451	0.4333	-0.150473	0.323714	0.065332	0.105525	0.484371	0.349008	0.158178	0.458322	0.226603	0.181196	0.245383	0.013687	0.153358	0.269621	0.639206
RP11-171H24	AFMA197WG1;D1S2658	HumArray2H10_X1	1q22-23	1	165442	0.148653	0.383911	NA	NA	-0.033804	0.48523	0.269797	NA	0.006402	0.201762	0.109688	0.102098	0.084438	0.362458	0.357033	0.187302	0.391851	0.294765	0.133761	NA	0.130806	0.22304	0.048591	0.924407	0.580119	0.255258	0.926651	0.383506	0.427465	-0.234115	0.336414	-0.002627	0.067982	0.506265	0.218661	0.195525	0.433082	0.235771	0.197868	0.261548	0.028307	0.175283	0.234971	0.564823
RP11-184N12	AFM350YH1;D1S2851	HumArray2H10_B21	1q24	1	167345	0.166347	0.483791	0.24052	NA	0.045351	0.50254	NA	0.017231	0.030756	0.252609	0.49303	0.121474	0.036055	0.469812	NA	0.272416	0.506023	0.289238	0.225719	NA	0.195655	0.250288	0.027196	0.933328	0.603845	NA	NA	NA	NA	NA	NA	NA	0.151782	0.415936	0.25611	0.221946	0.467543	NA	0.128689	0.269921	-0.032399	0.133688	0.19729	0.678934
RP11-165A8	AFM122XA3;D1S210	HumArray2H9_A26	1q23	1	167931	-0.009138	0.273083	0.075621	0.166096	-0.143183	0.323198	0.198675	-0.156497	-0.183395	0.077453	0.357909	0.089379	0.008334	0.395322	NA	0.206162	0.3912	0.231719	0.141012	NA	0.05968	0.140187	-0.046465	0.945976	0.496675	0.163822	0.901438	0.463012	0.006595	-0.313821	0.263738	0.022122	-0.016295	0.242519	0.217166	0.080614	0.317874	0.150134	NA	0.093677	-0.15485	0.066583	0.107518	0.703449
CTD-2084F3	U85257;MYOC	HumArray2H10_I6	1q24	1	168844	0.164375	0.347338	0.256232	0.261475	0.026062	NA	0.166995	0.044812	0.02421	0.262937	0.406528	0.174505	0.011095	0.324214	NA	0.064109	0.438385	0.153478	0.221625	0.557187	0.09501	NA	-0.017678	0.816172	0.580285	0.245887	0.81344	0.379157	-0.028585	-0.256428	0.235777	0.014337	-0.041451	NA	0.169811	0.089775	0.318274	0.146262	0.108646	0.09891	-0.000446	0.255749	0.169407	0.810357
RP11-177M16	AFM212XB10;D1S242	HumArray2H9_J20	1q24-25	1	171602	0.245921	0.355199	0.111153	0.299233	-0.023745	0.385103	NA	-0.064125	-0.026777	0.137783	0.231793	0.089372	-0.084923	0.250149	0.031499	0.352417	0.354053	0.119107	0.004041	0.424709	0.249024	0.059552	-0.176737	0.767688	0.533439	0.256755	1.06398	NA	0.017379	-0.125118	0.324736	0.074456	0.139305	0.493004	0.140547	0.174306	0.416643	0.261784	-0.192043	0.153613	0.033134	0.035502	0.205841	0.588162
RP11-137N24	AFM185XD6	HumArray2H10_E21	1q23-24	1	172361	0.240087	0.382738	0.350956	0.347673	0.167787	0.764861	NA	0.051151	0.06711	0.297617	0.47476	0.320092	0.032431	0.486685	0.147205	NA	0.545283	0.357953	0.197028	0.748089	0.127033	0.309818	0.08211	1.17897	0.340718	NA	NA	NA	NA	NA	NA	NA	0.039033	0.536131	0.223126	0.153408	0.468348	0.186717	0.193327	0.351667	-0.064611	0.183932	0.308557	0.84113
RP11-4J2	AFMB350XA5;D1S2786	HumArray2H10_L30	1q23	1	174528	0.216032	0.481887	0.320635	0.398186	0.005816	0.5564	0.316841	0.031149	0.153802	0.433925	0.55214	0.211527	0.220199	0.628711	NA	0.311844	0.775641	0.320086	0.352301	NA	NA	NA	NA	1.12475	0.367089	0.342788	0.28174	0.493745	0.105391	NA	0.295468	0.022589	0.170533	0.414027	0.320489	0.153037	0.446934	0.23147	NA	0.433804	0.099636	0.233886	0.456589	0.647165
RP11-196B7	AFM275XE1;D1S466	HumArray2H9_T7	1q25	1	179543	0.14308	0.549749	0.205328	0.259958	-0.016624	0.432362	NA	-0.043903	-0.072446	0.143832	0.426818	0.192291	-0.010408	0.353845	0.252417	0.268341	0.477201	0.173006	0.073844	0.582196	0.241487	0.150748	-0.046722	0.958133	0.201209	0.170372	NA	NA	NA	NA	NA	NA	0.238588	0.473619	0.219503	0.196606	0.469858	0.318219	-0.053975	0.2608	-0.015309	0.145747	0.139888	0.71384
RP11-212K9	AFMA116YC5;D1S2623	HumArray2H9_Q7	1q24-25	1	180113	0.098295	NA	0.129879	0.219004	-0.04681	NA	0.228375	-0.084313	-0.032354	0.075257	0.341529	0.085243	0.016649	0.303871	NA	0.212876	0.352063	NA	0.130367	NA	0.119633	0.118481	-0.000321	0.873499	0.169973	0.339749	0.26953	0.453439	0.042622	-0.406187	0.284121	0.058476	-0.023765	0.342767	0.178669	0.134586	0.303918	0.239079	0.02853	0.149412	0.120427	0.125465	0.174316	0.543081
GS-229A1	D1S2385	HumArray2H10_M2	1q25-q31	1	180452	0.225947	0.599739	0.352696	0.332367	0.009622	0.458344	NA	0.060784	0.060812	0.348181	0.490218	0.248186	0.161128	0.581285	0.107252	0.130435	0.624016	0.329232	0.280522	0.712808	0.145579	0.293257	0.092595	1.15821	0.19094	NA	NA	NA	NA	NA	0.277655	NA	0.013396	0.362796	0.381167	0.116867	0.373598	0.149668	0.19409	0.337306	-0.010183	0.128104	0.430455	0.769796
RP11-118P13	AFM207VH8;D1S240	HumArray2H9_D26	1q25-31	1	182394	-0.057385	0.278507	0.093789	0.094714	-0.165225	0.273279	0.057488	-0.131249	-0.250964	0.133305	0.403723	-0.098406	-0.167147	0.409395	0.272593	0.278096	0.279831	0.13734	0.013481	0.465577	0.258882	0.142085	-0.056992	0.860573	0.084168	0.298189	0.175252	0.479531	0.003941	-0.201463	0.227279	-0.013427	0.195587	0.314988	0.186757	0.155612	0.449537	0.212535	0.052828	0.052367	-0.105716	0.063755	0.062309	0.657538
RP11-162L13	AFM260XF1	HumArray2H10_H21	1q25	1	182956	0.065415	0.383601	0.188652	0.254766	-0.072121	0.387205	0.243696	-0.05037	0.029753	0.244754	0.451433	0.048936	-0.022946	0.441488	0.186694	0.207171	0.395065	0.264663	0.101295	0.611252	0.228081	0.202077	0.024537	0.94144	0.094392	0.305549	0.172919	0.413787	0.101515	-0.275102	0.316412	0.099153	0.121927	0.410996	0.249759	NA	0.363044	0.286267	0.099497	0.219505	-0.104615	0.065151	0.142065	0.675618
RP11-134C1	AFM205XG1	HumArray2H10_K21	1q25	1	185224	0.045471	0.348262	NA	0.208742	-0.108746	NA	NA	-0.082815	NA	0.235603	0.575795	-0.002346	0.000871	0.409279	0.072737	0.211751	0.408039	0.27477	0.084539	0.583478	0.196066	0.173566	-0.02796	0.808382	0.099241	NA	NA	NA	NA	NA	NA	NA	0.00614	0.366322	0.129452	0.144815	0.393662	NA	-0.021108	0.183058	0.04576	0.067221	0.028345	0.636275
RP11-154A22	AFMB354ZE1;D1S2794	HumArray2H11_C27	1q25	1	192545	-0.013915	0.248743	0.177788	0.181898	-0.021868	0.387011	0.0858	-0.084309	NA	0.207303	0.5675	0.027663	-0.15901	0.344079	0.210244	0.27027	0.287586	0.222681	0.024574	0.519698	0.058514	0.131146	-0.076778	0.863441	0.057919	0.295375	-0.012101	0.008035	-0.098331	-0.479228	0.216312	-0.089105	0.121957	0.414359	0.168573	0.05029	0.406409	0.145889	-0.020932	0.258819	-0.129536	0.133008	0.038458	0.644018
RP11-249C10	AFMA116WG1;D1S2622	HumArray2H11_C28	1q31.3	1	197403	0.095002	0.655902	NA	0.248789	0.030993	0.451547	NA	0.047162	0.030557	0.255997	0.732735	0.112838	-0.028263	0.394968	0.097276	0.327207	0.385178	0.20732	0.129605	0.532157	0.261283	0.202984	0.00589	0.92032	0.15133	NA	NA	NA	NA	NA	NA	NA	0.238044	0.499318	0.199146	0.187891	0.427621	0.279004	0.030705	0.251933	0.007501	0.102614	0.193044	0.420787
RP11-150L7	AFM289YE9	HumArray2H11_C29	1q25	1	198434	0.139789	0.821529	0.363889	0.278542	0.101526	0.53241	NA	0.155159	NA	0.333152	0.812375	NA	0.138394	0.525338	0.228312	0.059514	NA	0.287613	0.326912	0.609512	0.203884	0.259799	0.092346	NA	0.221843	NA	NA	NA	NA	NA	NA	NA	0.001318	0.471501	0.313723	0.128953	0.485446	0.212773	NA	0.382061	0.141295	0.143099	0.258425	0.48159
RP11-246J15	AFMA044ZH1	HumArray2H10_B24	1q31	1	199369	0.189546	0.444805	0.34838	0.237051	0.120618	0.47131	NA	-0.003182	0.069007	0.210708	0.703227	0.152202	0.093616	0.504995	0.276121	0.061797	0.428828	0.306436	0.247372	NA	0.11169	0.358459	0.148931	1.05915	0.253998	NA	NA	NA	NA	NA	NA	NA	-0.016111	0.375357	0.324505	0.101143	0.552615	NA	NA	0.213474	0.042323	0.19187	0.264834	0.614253
RP11-65I22	AFMA275ZC5	HumArray2H9_G26	1q31-32	1	199789	0.122208	0.285174	0.279949	0.199093	NA	0.371196	0.266003	-0.059996	-0.101347	0.334853	NA	0.022085	0.110711	0.455999	0.27399	0.184242	0.412485	0.277304	0.135607	0.577175	0.08594	0.245202	0.121843	1.01517	0.14717	0.279253	0.224238	0.166528	0.012021	0.273362	0.557966	-0.019394	0.035474	0.313006	0.40974	0.092695	0.708602	0.06471	0.194714	0.209484	-0.205732	0.269148	0.215093	0.697468
RP11-148K15	AFMA123YF1	HumArray2H10_E24	1q31	1	201749	0.290959	0.518333	NA	0.324041	0.084712	NA	NA	0.083208	-0.034629	0.119914	0.73352	0.248641	-0.084347	0.361626	NA	NA	0.439721	0.264465	0.118497	0.608805	0.165526	0.284522	0.057786	0.974021	0.334366	NA	NA	NA	NA	NA	NA	NA	0.11319	0.574568	0.274253	0.155296	0.848628	0.202676	0.147714	0.205822	0.074646	0.72219	0.301573	0.803066
RP11-243M13	AFMB334ZB1	HumArray2H11_O33	1q31	1	202081	0.300596	0.600104	0.455503	NA	0.034781	0.636736	0.311845	0.084892	0.386012	0.497183	0.80315	0.268683	0.444113	0.594993	0.286277	0.215612	0.764387	0.33866	0.319392	0.712784	0.139607	0.330206	0.136875	1.17345	0.322923	0.473457	0.236004	0.60494	0.061629	0.286556	0.670022	-0.062286	0.148349	0.495301	0.409543	0.122578	0.882096	0.131784	0.339621	NA	0.096251	0.638409	0.640218	0.663373
RP11-249H15	AFM024XF8;D1S456	HumArray2H10_H24	1q32.1	1	202636	0.327064	0.538663	0.46248	0.347825	0.101849	0.592592	NA	0.138081	0.132552	0.412376	0.860457	0.233174	0.092837	0.607023	0.305505	0.252552	0.516728	0.366607	0.264188	0.776175	0.267034	0.377296	0.240302	1.10208	0.25458	NA	NA	NA	NA	NA	NA	NA	0.253985	0.520179	NA	0.233952	0.850422	0.312193	0.362958	0.333403	NA	NA	0.342522	NA
RP11-219P13	AFM234WF6	HumArray2H10_K24	1q31-32	1	202893	0.18742	0.417023	0.258137	NA	0.055213	NA	NA	NA	0.075668	0.295074	0.7686	NA	0.071	NA	0.215344	0.276721	0.419003	NA	0.16925	0.692325	0.228349	0.317629	0.113997	NA	0.26178	NA	NA	NA	NA	NA	NA	NA	0.265131	0.36891	0.253664	0.155331	0.836406	0.297601	0.292788	0.254547	0.067138	0.442855	0.239257	0.62386
RP11-57I17	AFMB347YA5	HumArray2H11_C30	1q32	1	204829	0.137018	0.396602	0.264204	0.25631	0.068035	0.402121	NA	-0.004367	0.122607	0.181824	0.952118	0.058405	0.005031	0.440005	0.240277	0.249738	0.404266	0.267667	0.090728	NA	0.150005	0.275515	0.087121	0.90899	0.136533	NA	NA	NA	NA	NA	NA	NA	0.148757	0.441996	NA	0.26848	NA	0.232001	0.169927	0.27592	NA	NA	0.157148	NA
RP11-45F21	AFMA082WF9;D1S2891	HumArray2H11_C31	1q32-41	1	205468	0.177894	0.391268	0.42323	0.338846	-0.010872	0.554523	NA	0.030729	0.038921	0.342446	0.909427	0.153745	-0.017963	0.55847	0.222477	0.434394	0.456639	0.369282	0.097539	0.733415	0.17499	0.319165	0.135628	1.20244	0.098616	NA	NA	NA	NA	NA	NA	NA	0.32199	0.611393	NA	0.162384	1.00161	0.317937	0.2407	0.35527	NA	NA	0.222562	NA
RP11-167J2	AFM281YG1;D1S471	HumArray2H9_J26	1q32	1	206665	NA	NA	0.399111	0.458319	0.018951	0.567885	0.297256	0.059353	0.043005	0.313647	NA	0.156504	0.146098	0.615641	0.320103	0.346528	0.620279	0.406606	0.269116	NA	NA	0.362768	NA	1.24594	0.155806	0.458106	0.259378	0.611073	0.025789	0.261041	0.614334	-0.017515	0.282964	0.585285	0.602169	0.147445	0.945542	0.241098	0.340098	0.486917	-0.055057	0.485679	0.301862	0.888678
RP11-104A2	AFM108YA3;D1S205	HumArray2H11_O34	1q32-41	1	207093	0.158986	0.347756	0.288957	0.295168	-0.049025	0.388644	0.263498	-0.044161	-0.082989	0.284662	NA	0.158145	0.142337	0.393631	0.080729	0.238976	0.520732	0.157713	0.162045	0.517523	NA	0.120865	-0.003355	1.00831	0.114505	0.348895	0.18676	0.477989	0.1035	0.196476	0.624378	-0.018434	0.194651	0.510018	0.225755	NA	0.814556	0.203152	0.126897	0.333261	-0.008127	0.472861	0.201304	0.632061
RP11-123O6	AFMC011YD5;D1S2810	HumArray2H11_C32	1q32-41	1	208484	0.140792	0.22968	0.187359	NA	-0.094453	0.452519	NA	-0.016166	-0.0585	0.148959	0.608775	-0.035634	-0.028075	NA	0.243104	0.330242	NA	0.242742	0.104968	0.513913	0.227201	NA	NA	0.841279	0.10054	NA	NA	NA	NA	NA	NA	NA	0.272088	0.427877	NA	0.199106	0.711927	NA	0.119206	0.167115	NA	NA	0.076591	NA
RP11-216F1	AFM203ZB6;D1S425	HumArray2H9_M20	1q32.2	1	209140	0.134729	0.323967	0.202888	0.236481	-0.020954	0.355452	0.144587	0.10447	-0.039146	0.210117	0.238902	0.112753	0.032274	0.398061	0.147692	0.177199	0.432447	0.214585	0.000752	0.551894	0.180046	0.205332	-0.003926	NA	0.189195	0.352146	0.210958	0.656467	0.162734	0.323524	0.67172	0.126346	0.054033	0.542996	0.15268	0.169363	0.657786	0.196332	0.150271	0.144901	-0.034611	0.362969	0.241521	0.572943
RP11-74E6	AFM199WH2	HumArray2H9_F20	1q32-41	1	211594	0.206032	0.677121	0.410526	0.329725	0.020433	0.497407	0.12245	0.032745	0.057776	0.40976	0.068733	0.20368	0.11437	0.55902	0.107052	0.335979	0.684612	0.317743	-0.017963	0.649051	0.165221	0.259476	0.014033	1.07166	0.177362	0.37413	0.185427	0.574591	0.076794	0.151296	0.70527	0.044345	0.1831	0.562989	NA	0.227641	0.801575	0.271115	0.28667	0.358573	NA	NA	0.285698	NA
RP11-124A11	AFM286YC1;D1S474	HumArray2H9_W7	1q32	1	212702	0.188895	0.383626	0.190973	0.287198	0.123785	0.4846	0.261058	0.031064	-0.029853	0.186671	-0.007884	0.163974	-0.056217	0.308497	-0.132514	0.28983	0.495581	0.171479	-0.120126	0.39288	NA	0.215553	-0.129437	0.944153	0.31143	0.514618	-0.02682	0.28329	-0.201572	0.319711	NA	0.117152	0.138448	NA	0.036917	0.195586	0.871806	0.132698	NA	0.129125	0.149114	0.577432	0.047701	0.796398
RP11-131M16	AFM297XC1	HumArray2H9_M26	1q41	1	213196	0.018538	0.238655	0.109714	0.212765	-0.17159	0.293844	0.149931	-0.135036	-0.146532	0.146402	-0.431942	0.062648	-0.090254	0.386366	0.355113	0.125122	0.391768	NA	-0.081072	0.497153	-0.03833	0.128141	-0.052101	0.207186	0.027331	0.755376	0.275766	0.381161	0.067692	0.143298	0.507677	-0.031531	-0.071773	0.333401	0.184154	-0.045329	0.65381	0.101076	0.022641	0.192087	-0.225282	0.331174	0.033269	0.369108
RP11-66M7	AFM184YF6;D1S227	HumArray2H9_L20	1q41	1	214200	0.212157	0.409225	0.365001	0.330063	0.017441	0.496266	0.132406	0.065455	0.036084	0.32995	0.051132	0.17242	0.059592	0.479572	0.197885	0.425798	0.535692	0.26116	-0.021867	0.600733	0.299815	0.219273	-0.029519	1.0296	0.093316	0.355835	0.198773	0.547896	0.015802	0.16805	0.691426	0.095916	0.352636	0.493144	NA	0.24204	0.914223	0.370085	0.162828	0.39998	NA	NA	0.250276	NA
RP11-260A10	AFM309YD1;D1S490	HumArray2H9_I20	1q32	1	214205	0.211779	0.414825	0.376563	0.381035	-0.009379	0.46769	0.112481	0.042376	0.054082	0.401863	-0.001803	0.192214	0.128835	0.444209	0.161568	NA	0.56901	0.28006	0.084426	0.627161	0.148121	0.209197	-0.039547	1.11278	0.05957	0.384573	0.103546	0.524484	0.095129	0.202508	0.64141	0.037656	0.025213	0.337869	NA	0.135445	NA	NA	0.172426	0.418763	NA	NA	0.267982	NA
CTD-2064P10	RH69605;TGFB2	HumArray2H10_J36	1q41	1	215672	0.183307	0.433853	0.228239	0.355987	0.045229	0.494742	0.334368	-0.006589	0.023061	0.319855	0.062732	0.139956	0.123474	0.668683	0.114774	0.390589	0.567495	0.350033	-0.028139	NA	0.180329	0.274641	0.114508	NA	0.163858	0.478957	0.282065	0.535434	0.084872	0.266169	0.614384	0.027447	0.1854	0.457519	0.263597	0.140242	0.768136	0.251215	0.409146	NA	0.03679	0.571776	0.240714	0.477933
RP11-211K12	AFMA112YA5;D1S2616	HumArray2H9_O20	1q32.2	1	216257	0.144803	0.328194	0.196893	0.271818	-0.014533	0.419004	0.137862	-0.022331	NA	0.176319	-0.084627	NA	-0.080565	0.43283	0.163845	0.3259	NA	0.260939	-0.184821	NA	0.202813	NA	-0.05464	0.872693	-0.002477	0.320242	0.108849	0.50109	NA	0.03332	0.588357	-0.15814	0.213768	0.309171	NA	0.163623	0.763456	NA	0.121925	NA	NA	NA	0.288168	NA
RP11-149C8	AFMA052ZD1	HumArray2H9_R20	1q41	1	219213	NA	NA	0.434861	0.369848	-0.062971	0.48856	0.156198	0.116109	0.060933	0.357959	0.000866	0.196156	0.064133	0.529761	0.47029	0.289865	0.508374	0.308796	NA	NA	0.205966	0.22603	0.032338	1.05204	-0.024539	0.364918	0.141839	0.503345	-0.047465	0.092958	0.604705	-0.010106	0.482453	0.578506	NA	0.209056	0.766617	NA	0.173132	0.490269	NA	NA	0.457715	NA
CTD-2235K13	U09582;TP53BP2	HumArray2H10_T19	1q41	1	220942	0.200847	0.426431	0.224795	0.295944	0.025736	0.434393	NA	0.031189	0.014063	0.249109	0.074715	0.1658	0.114812	0.548378	0.215005	0.253149	0.55753	0.277981	0.04007	0.678465	0.282128	0.46073	0.087803	1.05159	0.200098	NA	0.287945	0.629061	NA	NA	NA	0.137212	0.447089	0.553534	0.282308	0.257816	0.941716	0.321054	0.269801	0.209886	0.120858	0.514709	-0.168186	0.635805
RP11-192M1	AFM290WD1;D1S479	HumArray2H9_U20	1q42	1	223184	0.274529	0.434956	0.39862	0.349519	0.052469	0.423385	-0.019422	0.054073	0.052229	0.278215	0.060127	0.145791	0.005723	0.384185	0.402566	NA	0.381496	0.122445	0.036641	0.522099	0.015737	-0.027697	-0.068816	0.967999	0.028337	0.617802	0.11224	0.406739	-0.072832	0.154346	0.451142	-0.169329	0.154563	0.304285	NA	-0.006637	0.526129	0.025648	0.184761	0.422981	-0.167457	0.271602	0.110232	0.448761
RP11-210E16	AFM119YH10;D1S459	HumArray2H9_P20	1q41-42	1	229579	0.183717	0.388726	0.315929	0.30795	-0.0144	0.50338	0.217668	0.022472	0.064851	0.332263	-0.241257	0.156491	0.038112	0.57483	0.508546	0.452294	0.62113	0.27887	-0.028708	0.718075	0.769181	0.240776	0.042305	0.385928	0.199087	0.924851	0.594803	0.647006	0.134508	0.392299	0.697357	0.131889	0.327794	0.54942	0.268951	0.324458	0.975146	0.385239	0.018519	0.277742	-0.015413	0.46583	0.119446	0.717734
RP11-155C15	AFM238YA7	HumArray2H9_X20	1q42-43	1	231705	0.234086	0.495541	0.42474	0.378051	-0.017717	0.503261	0.050934	0.082808	0.083181	0.49339	-0.288423	0.147584	0.084199	0.591471	0.436493	0.296871	0.538047	0.29999	0.04341	0.671601	0.210215	0.295691	0.071953	0.466745	0.071593	0.738489	0.506109	0.447125	-0.077165	0.152351	0.520097	-0.076142	0.289737	0.525452	NA	0.152647	0.905695	0.281542	0.143573	0.435975	NA	NA	0.138387	NA
CTD-2159A18	SHGC-76531;LGALS8	HumArray2H10_L6	1q43	1	233669	0.153508	0.329794	0.311226	0.228885	-0.049786	0.549049	0.211609	0.078316	-0.091021	0.044646	-0.27405	0.046686	0.054915	0.270346	0.295021	0.333336	0.395876	0.147974	-0.025276	0.518488	0.223842	0.175763	NA	0.217371	0.059003	NA	0.263181	0.40057	-0.009273	0.159003	NA	-0.099623	0.14898	0.423983	0.113842	0.143862	0.717659	0.209218	0.258259	0.208837	0.195371	0.386607	-0.029862	0.547973
RP11-130I13	AFMA230WH1	HumArray2H11_C33	1q43	1	236590	0.304682	NA	0.173743	0.379723	0.015733	0.401544	0.17569	0.004615	0.156946	0.241977	NA	0.222146	0.053875	0.528254	0.370454	0.335034	0.48308	0.305258	-0.089603	0.450551	0.164549	0.276158	-0.011486	0.254811	0.090187	0.817543	0.387475	NA	0.078711	0.186224	0.653729	-0.023914	0.177381	0.533508	NA	0.150532	0.87062	0.275579	0.398684	NA	NA	NA	NA	NA
RP11-210F8	AFM102XE3;D1S204	HumArray2H11_C34	1q43	1	238647	0.164023	0.313363	0.27347	0.307777	-0.016833	0.463374	0.182252	0.00851	-0.02538	0.323259	-0.263503	0.183661	-0.022706	0.494842	NA	0.42815	0.618511	0.293292	0.01598	0.703355	0.153962	0.218217	-0.049809	0.310838	0.101921	0.789397	0.523401	0.443955	0.159777	0.240668	0.718683	0.097446	0.290227	0.578702	NA	0.159365	0.904966	0.336561	0.208506	0.236589	NA	NA	0.072232	NA
RP11-194F13	AFM218ZB6;D1S321	HumArray2H9_B10	1q43	1	238741	0.076042	0.35854	NA	0.27812	-0.011094	0.490644	0.28712	-0.049498	-0.029603	0.280152	-0.320584	0.072619	0.019367	0.472946	0.399698	0.181814	0.480029	0.296799	0.04226	NA	0.150666	NA	0.030532	0.335474	0.233116	0.970936	0.43739	0.325331	0.245069	0.416106	0.646391	0.111145	0.067055	NA	0.372717	0.131458	NA	0.192253	0.263178	0.244745	-0.054867	NA	0.040429	0.686798
RP11-212E22	AFM337ZF5	HumArray2H9_P26	1q43	1	239819	-0.042943	0.118177	0.092405	-0.00652	-0.040266	-0.05111	0.067138	-0.070455	-0.021465	NA	0.012864	-0.156928	NA	-0.122524	-0.104268	-0.126873	NA	-0.118506	NA	-0.057751	-0.187205	-0.027398	-0.013782	-0.290763	0.060905	0.148387	-0.044261	-0.238364	0.304404	-0.029949	-0.20732	-0.025618	0.124435	0.002279	-0.041307	-0.085414	-0.018404	0.052629	-0.381151	-0.008258	-0.147583	-0.335838	NA	-0.247626
RP11-188A4	AFM183XD8	HumArray2H11_C35	1q43-44	1	239937	0.015917	0.207173	0.061879	0.160995	-0.174727	0.26365	NA	-0.182091	-0.13607	0.166228	-0.498376	0.011307	-0.070919	0.301302	0.44169	0.151572	0.373842	0.035011	-0.126954	0.466861	-0.058128	-0.038957	-0.214889	0.071943	0.020323	0.544404	0.301267	0.262152	-0.087104	-0.024825	0.447923	-0.180894	0.055324	0.405161	-0.0046	-0.065483	0.68478	0.202264	-0.109967	0.170247	-0.329794	0.13092	-0.005126	0.345455
GS1-167K11	1 q tel	HumArray2H11_N31	1 q tel	1	247000	0.12097	0.254313	NA	0.173112	NA	0.398451	NA	0.046639	0.037745	NA	-0.120094	0.191184	-0.051625	0.372507	NA	NA	0.451192	0.154278	-0.153477	0.334024	0.19409	0.161441	-0.099871	0.175472	NA	NA	NA	NA	NA	NA	NA	NA	NA	NA	0.150132	0.140203	0.797185	0.290041	0.243785	0.02055	0.155954	0.526615	NA	0.723294
GS1-8L3	2 p tel	HumArray2H11_N32	2 p tel	2	0	-0.130422	0.275374	-0.060568	-0.061839	-0.066817	-0.059653	-0.133976	-0.126149	0.143293	-0.060848	0.153639	-0.094699	-0.136336	-0.177532	-0.164481	0.007317	NA	-0.117923	-0.142971	-0.156709	-0.001626	-0.114677	-0.135842	-0.354646	-0.178852	NA	-0.15348	-0.050425	0.224218	NA	-0.125513	0.070748	NA	0.046551	-0.065286	0.251547	-0.000458	0.127875	NA	NA	-0.025159	-0.210086	0.469844	-0.058491
RP11-200F14	AFM168XG3;D2S281	HumArray2H9_E10	2p25.2	2	6680	-0.163124	0.302654	NA	-0.089058	-0.089548	-0.082125	0.208575	-0.094623	-0.044529	-0.008779	-0.013277	-0.178623	-0.140059	-0.020989	-0.277413	-0.12156	-0.050009	NA	-0.108297	-0.016722	-0.129155	-0.025384	-0.061244	-0.302057	0.127679	-0.400556	NA	-0.296834	0.432785	0.270955	-0.104058	0.068639	-0.015057	-0.123796	0.233783	0.222322	NA	0.041667	-0.572894	-0.117613	-0.031052	-0.081672	-0.117097	-0.218194
RP11-185P14	AFM200ZC11;D2S287	HumArray2H9_H10	2p25.1	2	9619	-0.089729	0.362957	0.133329	-0.037222	-0.023513	0.028727	0.211772	-0.012282	-0.021758	0.099102	0.035489	-0.04996	-0.17916	0.042013	-0.041575	-0.003655	-0.015623	0.104969	0.026992	0.113842	0.095878	0.358904	0.122116	-0.098635	0.060827	-0.389801	0.120006	-0.151984	0.473078	0.133452	-0.073194	0.177605	0.236204	-0.004606	0.048013	0.107297	0.105611	0.14566	-0.22556	-0.030861	-0.076967	-0.255913	0.036414	-0.195317
RP11-87J7	AFMA127XB9;D2S398	HumArray2H9_S26	2p25.1	2	10565	0.026	0.53186	0.173979	0.088869	0.062032	NA	0.541986	0.031561	0.072531	0.063834	0.065434	-0.073402	-0.104316	-0.052369	0.016628	-0.047453	-0.023585	0.063333	0.03579	NA	-0.145871	0.091393	0.055308	-0.161176	0.129749	0.192454	0.083914	-0.029007	0.388656	0.206409	NA	-0.051519	0.166244	0.103257	0.143342	-0.006608	0.043951	0.080831	-0.296683	0.175964	-0.017384	-0.278776	0.057175	-0.205961
RP11-81F24	AFM242XF10;D2S312	HumArray2H9_K10	2p24.3	2	15249	-0.145422	-0.058357	NA	-0.064491	-0.018863	-0.060006	1.4832	-0.019671	-0.083332	0.043559	0.024226	-0.144308	-0.223907	-0.00447	0.01297	0.018915	-0.117417	0.104159	-0.082404	0.109857	0.001629	0.092265	0.070879	-0.23491	0.082171	0.330817	0.068898	-0.274534	0.609849	0.40723	0.003227	0.296035	0.182474	NA	0.049957	0.086799	-0.003088	0.135929	-0.78856	-0.08532	-0.035539	-0.289324	-0.034053	-0.095217
RP1-254N16	D2S2719	HumArray2H10_M34	2p24.1	2	16108	-0.021724	0.067926	0.17988	0.018988	0.007342	-0.006254	1.55543	-0.047533	0.016172	0.135292	0.02832	-0.016081	0.025213	0.144537	NA	-0.107568	0.151161	0.185885	0.101566	0.192205	-0.051698	0.153487	0.133836	-0.047663	0.073993	0.127603	0.035164	-0.214267	NA	0.287333	-0.046531	0.073997	0.024564	NA	NA	0.032299	-0.006786	NA	-0.397131	0.07735	NA	NA	0.232429	NA
RP11-111J6	AFMA070WE9;D2S2375	HumArray2H9_A1	2p24	2	18611	-0.096741	0.029514	0.054856	-0.001294	-0.038732	-0.024112	0.817925	-0.051562	-0.04941	0.072121	0.010798	-0.116484	-0.214517	-0.069099	-0.147762	-0.174327	-0.068217	-0.027344	-0.032857	-0.010928	-0.044979	-0.057917	-0.067991	-0.276852	0.038716	0.150377	0.081117	-0.268881	0.358908	0.438081	-0.003835	0.178392	0.107103	NA	NA	0.406915	0.237834	0.13912	-0.803549	0.015273	NA	NA	0.006394	NA
RP11-171A13	AFM331ZG5;D2S387	HumArray2H9_N10	2p24.1	2	19239	-0.133828	0.364107	NA	-0.035804	-0.039156	-0.034094	0.809216	-0.049594	-0.076661	-0.037191	-0.015798	-0.151374	-0.03019	0.159942	-0.03556	-0.058616	-0.083762	0.12391	NA	0.101713	-0.006914	0.103727	0.044506	-0.019003	0.134699	0.264203	0.017754	-0.401695	0.47555	0.503777	-0.060369	0.164403	0.07846	-0.15567	0.003232	0.100497	-0.022148	0.080882	-0.4929	-0.058442	-0.106302	-0.282956	-0.075538	-0.119488
RP11-57F9	AFM234YA9;D2S165	HumArray2H9_V26	2p23	2	28578	NA	0.518776	0.175481	0.139232	0.072057	0.069743	0.472501	0.05352	0.118874	0.034399	0.120575	-0.01285	-0.057819	-0.066569	0.038767	-0.00962	0.062852	NA	0.083618	0.119487	0.003643	NA	0.100477	-0.213291	0.192846	0.296943	0.112239	0.356262	0.213092	0.168789	-0.10366	0.043206	0.14562	0.102331	0.131182	0.114418	NA	0.128471	-0.35751	0.168249	0.10473	0.607768	NA	-0.181656
RP11-72H12	AFM347YA5;D2S392	HumArray2H9_D1	2p23	2	28877	-0.046936	0.367273	0.098363	-0.009249	-0.022592	-0.02057	0.13434	-0.003412	0.005874	0.01576	0.041137	-0.099427	-0.133412	-0.064888	0.107085	-0.113411	-0.037217	-0.063623	0.022215	-0.047396	0.031289	-0.041214	-0.018663	-0.238913	0.129652	0.249747	0.005492	0.005993	0.498677	0.25993	-0.019002	0.114409	0.071467	-0.012337	NA	0.143491	NA	0.067501	-0.34178	-0.006477	NA	NA	0.01224	NA
RP11-71J7	AFM296VG9;D2S352	HumArray2H9_A29	2p22.3	2	31391	-0.290846	0.15202	-0.162389	-0.145129	-0.218416	-0.153858	0.228718	-0.156543	-0.237541	-0.105492	0.13034	-0.145773	-0.187047	-0.208887	-0.056317	-0.114414	-0.117251	-0.065794	-0.146951	-0.047321	-0.135381	-0.097324	-0.135481	-0.388738	-0.097683	0.046133	-0.035916	0.545705	-0.311264	0.039123	-0.162074	0.008697	-0.019926	NA	-0.148666	0.520066	0.23678	0.070766	-0.138487	-0.134584	-0.178645	-0.276578	-0.15277	-0.190461
RP11-77G15	AFM303ZE1;D2S367	HumArray2H9_Q10	2p22.3	2	34254	-0.138293	0.385285	-0.228257	-0.040009	-0.048863	-0.073447	0.522538	-0.094219	0.008886	-0.057752	0.078579	-0.224253	-0.195398	0.075063	0.107711	-0.033331	-0.036752	0.089874	-0.021461	0.051624	-0.057192	0.092615	0.017048	-0.267019	0.0777	0.328918	-0.102453	0.328368	0.251068	0.245728	-0.038435	0.169098	0.02012	-0.07616	0.004858	0.062511	-0.052912	0.067783	-0.144517	-0.037816	-0.042891	0.555716	-0.075659	-0.097355
RP11-163N23	AFMA340ZC9;D2S2230	HumArray2H9_T10	2p22	2	36574	-0.152544	0.457663	0.117534	-0.004181	-0.032848	0.022922	0.402963	NA	-0.038994	0.057258	0.015027	-0.13344	-0.250089	0.029417	0.140847	0.091405	-0.060187	0.134561	-0.026751	0.096218	0.09358	0.118729	0.091807	-0.222448	0.103618	0.41274	0.062022	0.479982	0.044429	0.292271	-0.050782	0.201195	0.274128	0.038189	0.098778	0.223436	0.11722	0.211982	0.13694	0.047275	-0.057133	-0.277522	0.0059	-0.087694
RP11-163N11	AFM267ZC9;D2S177	HumArray2H9_W10	2p22	2	37891	-0.047323	0.424361	0.074113	0.011436	0.066672	0.022505	0.418203	-0.023314	0.113063	0.106714	-0.008753	-0.054669	-0.200897	0.046597	-0.035384	0.164944	-0.030036	NA	0.041428	0.176573	0.083499	0.177374	0.209916	-0.088686	0.118105	0.287259	0.077741	0.386227	-0.050086	0.436887	0.054861	0.269355	0.264388	0.068722	0.043919	0.229436	0.162463	0.123223	0.133941	0.100119	-0.020549	0.18664	-0.017117	-0.129522
RP11-128C5	AFM077YB7;D2S119	HumArray2H9_G1	2p21	2	44049	0.016175	0.404559	0.126635	0.077503	0.044099	0.033115	0.398882	0.025429	0.076405	0.13252	0.100144	-0.007535	-0.019778	-0.038506	0.051401	-0.057813	0.066299	-0.003152	0.086227	0.019669	0.033336	0.047145	0.058417	-0.184897	-0.065864	0.213482	0.128224	0.500292	0.104231	0.196253	-0.11144	0.032381	0.081159	0.065305	NA	0.304272	0.020363	0.0881	0.075105	0.05179	NA	NA	0.061	NA
RP11-119J12	AFMB318XA9;D2S2291	HumArray2H9_B13	2p21	2	45906	-0.076246	0.388438	0.081739	0.000752	0.019696	0.04387	0.459605	0.009892	0.002259	-0.04407	0.054183	-0.029826	-0.105988	-0.014637	0.030364	-0.070635	-0.070931	NA	-0.027718	0.050796	-0.064385	0.034423	0.034023	-0.224109	0.047787	0.277157	0.093329	1.06227	0.201121	0.3496	-0.039288	0.154807	0.098896	0.033484	0.028375	0.280518	0.030634	0.089839	0.043971	0.0056	0.009738	-0.19978	-0.076356	-0.104956
RP11-180L21	AFMA191XA5;D2S2182	HumArray2H9_J1	2p16-2p21	2	46240	0.052839	0.493159	0.182922	0.144667	0.064304	0.100091	0.291933	0.029654	0.08924	0.090672	0.133022	0.082172	-0.125983	-0.005619	0.040218	-0.07629	0.012435	0.032302	0.017041	0.073576	0.004848	0.085168	0.05657	-0.160204	0.028321	0.268753	0.048868	0.342481	0.119994	0.235935	-0.021828	0.110502	0.142639	-0.001042	NA	0.369246	0.037822	0.113099	0.062482	0.042528	NA	NA	0.131042	NA
RP11-81L7	AFM320YB9;D2S378	HumArray2H9_D29	2p16.1	2	57129	-0.061064	0.0360265	-0.15058	-0.0229655	-0.16608	-0.163814	0.498567	1.24579	0.0857035	-0.067533	0.104044	0.439169	-0.108595	-0.207262	-0.033436	-0.06026	-0.0615585	0.009822	0.0339945	-0.093625	-0.002756	-0.129898	-0.079994	-0.362225	0.007853	0.125294	0.14466	0.045283	-0.102605	-0.126831	-0.204989	0.008738	0.013744	-0.258084	-0.073248	0.102386	-0.064907	0.018075	-0.180106	-0.143814	0.182229	-0.071124	-0.0808625	-0.227286
GS-274P9	RH56920	HumArray2H10_I14	2p13-p12	2	61124	0.032719	0.465023	0.038415	0.03528	0.051528	0.047761	0.417938	0.036113	0.057476	0.117875	0.263462	0.00541	-0.078617	0.060674	0.084912	-0.266321	0.056964	0.075212	0.178379	0.093885	-0.087137	0.06738	0.054135	-0.142957	NA	0.27007	NA	NA	NA	NA	0.014605	NA	-0.148676	NA	0.127561	0.162021	-0.06827	-0.021615	0.216902	0.036578	0.047265	-0.15901	0.074229	-0.007879
RP11-24P23	AFM203YB6;D2S292	HumArray2H9_E13	2p14	2	70526	0.002562	0.092094	0.205336	-0.022687	0.073551	0.057935	0.454549	-0.012604	0.188434	0.067221	0.302018	0.005409	-0.099033	0.079388	0.175676	-0.11626	-0.033261	0.169725	0.010848	0.117118	-0.124244	0.144836	0.144253	-0.076794	NA	0.353079	0.127186	0.427238	0.0179	-0.045496	-0.09579	0.060538	0.04236	0.024928	0.126095	0.040809	0.045995	0.044727	0.039836	0.117882	0.000576	-0.222268	0.056225	-0.096673
RP11-87C16	AFM198TA1;D2S145	HumArray2H9_M1	2p12-2p13	2	73390	-0.035334	0.117141	0.12996	-0.044089	-0.034255	-0.00165	0.212454	-0.034837	0.018227	0.141497	0.280076	0.040613	-0.067406	-0.043069	0.051468	-0.259346	0.058976	0.01966	0.118363	0.036646	-0.124703	0.023331	0.007653	-0.176718	0.054529	0.103377	0.016093	0.411308	-0.039903	-0.09642	-0.110902	0.060186	-0.063918	-0.01033	NA	0.008364	-0.006834	0.001215	-0.05031	-0.015114	NA	NA	0.109242	NA
RP11-63D13	AFM177XH4;D2S139	HumArray2H9_H13	2p12	2	79682	-0.329784	-0.157195	-0.112704	-0.260218	-0.165538	-0.099734	0.378473	-0.161198	-0.161594	-0.064225	0.186805	-0.166908	-0.345598	-0.112241	-0.013271	0.046579	-0.115743	0.062427	-0.087869	0.037376	0.004875	-0.31404	-0.017473	-0.345397	0.041148	0.186964	-0.008402	0.007489	0.014939	-0.084659	-0.065198	0.10642	0.113991	-0.015108	-0.125732	0.078973	-0.023741	0.164231	-0.311288	-0.13244	-0.116748	NA	-0.091165	-0.155341
RP11-113N17	AFM044XA1;D2S289	HumArray2H9_G29	2p12	2	82587	-0.048587	NA	NA	-0.186508	0.119643	NA	0.038663	NA	NA	0.246896	-0.078249	NA	0.057056	-0.041152	NA	-0.107929	0.228108	0.223698	NA	NA	0.074803	NA	0.076635	-0.181619	-0.08475	-0.484765	0.127789	NA	NA	NA	-0.072718	0.028793	-0.31395	NA	0.01455	-0.053478	-0.012195	0.100441	0.000678	NA	-0.07264	-0.262369	0.230623	-0.148462
RP11-82B19	AFMA061YB9;D2S2371	HumArray2H9_P1	2p12-2p11.2	2	84963	-0.012309	0.085888	0.152173	-0.038498	0.016555	-0.017937	0.297823	0.011214	0.058135	NA	0.279231	0.012645	-0.002187	-0.028735	0.174235	-0.051219	0.112398	0.022251	0.147897	0.032804	0.037679	-0.211349	0.018435	-0.135073	0.02465	0.192487	0.112359	0.070996	0.001661	-0.009628	-0.150536	0.066893	0.148735	0.042527	NA	0.106559	0.03272	0.082702	-0.087435	0.103313	NA	NA	0.122619	NA
RP11-84M16	AFM333VH5;D2S388	HumArray2H9_S1	2p11.2	2	86051	0.049018	0.14884	0.257472	0.019008	0.061002	0.098686	0.406136	0.082567	0.079727	0.19902	0.374681	0.019617	-0.00453	0.000304	0.190458	-0.102366	0.028271	0.030238	0.082483	0.092384	-0.019639	-0.166091	0.040968	-0.145598	0.065287	0.179201	0.151579	0.008311	-0.083712	-0.021132	-0.209086	-0.014793	0.108529	0.01954	0.079827	0.142228	0.031097	0.029312	-0.093755	0.174686	0.013795	-0.274753	0.082546	-0.178372
RP11-67L23	AFM052XB4;D2S113	HumArray2H9_V1	2q11.1-2q11.2	2	96719	0.198867	NA	0.144918	0.087034	-0.031959	0.048385	-0.066876	0.038881	0.030135	0.117731	0.298115	-0.013745	-0.053079	0.019871	0.119973	-0.176096	0.028377	0.064066	0.17807	0.088828	-0.065708	0.236606	0.069797	-0.139036	-0.073975	0.106463	0.011807	-0.066868	0.00169	-0.057316	-0.256983	-0.068601	0.035541	-0.063327	NA	0.300338	NA	0.032301	-0.068221	0.090857	0.000899	-0.227505	0.062101	-0.041678
RP11-8C18	AFMA046YA9;D2S1897	HumArray2H9_K13	2q12	2	106168	0.153626	0.077866	0.124614	0.032617	0.030145	0.048677	0.024203	0.08367	0.097656	0.11807	-0.283624	0.00761	-0.135665	0.053127	-0.144858	-0.01743	-0.025621	0.155605	-0.016322	0.207043	-0.052226	0.329163	0.127859	-0.085392	-0.027866	0.306198	0.004863	-0.342868	0.067389	0.15258	-0.063349	0.20563	-0.18636	0.069953	0.045078	0.134683	0.01418	0.090991	-0.051683	0.067672	-0.055584	-0.224937	0.036036	-0.125846
RP11-95H5	AFM205XA1;D2S293	HumArray2H9_A4	2q12-q13	2	106895	-0.120582	0.064573	0.052786	0.027921	-0.041145	-0.027338	-0.023523	-0.041575	0.005118	0.129646	-0.342598	-0.012128	-0.038887	-0.051766	-0.118518	NA	0.083789	0.010253	0.121833	0.058526	-0.076856	0.180492	-0.011882	-0.265609	-0.093306	0.19959	0.173043	-0.253349	0.042385	0.026973	-0.089481	0.140893	-0.248971	-0.064692	-0.034643	0.118618	-0.097002	0.008735	-0.236641	0.053946	-0.124566	-0.326427	0.02644	-0.143573
RP11-218F21	AFM220ZE3;D2S160	HumArray2H9_D4	2q14.1	2	113094	-0.053897	-0.30393	0.065	-0.041478	-0.017586	-0.026468	0.084081	-0.029772	-0.043083	0.012877	-0.218813	-0.07471	-0.149884	-0.075373	-0.095086	-0.02988	-0.035184	-0.00469	-0.036462	0.008754	NA	0.122694	-0.02386	-0.199719	-0.012922	0.275009	0.037624	-0.164209	-0.070581	0.09843	-0.064724	0.096136	-0.052211	0.053762	-0.123256	NA	0.035684	0.167107	0.058841	-0.013716	-0.050778	-0.247822	0.001269	-0.097339
CTD-2024C11	stSG142;IL1B	HumArray2H11_L1	2q13-2q14.1	2	113603	-0.036932	-0.364286	0.164612	-0.060734	-0.125248	-0.014803	-0.077266	0.009622	-0.093162	-0.055138	-0.442729	-0.165352	0.063834	-0.211437	-0.092737	-0.101096	0.238016	-0.120173	-0.208165	-0.159945	-0.10059	0.056709	-0.145738	-0.325389	-0.187511	0.167576	0.004066	-0.320638	-0.111482	-0.067824	-0.218352	-0.05339	-0.215845	0.014941	-0.112901	0.088136	-0.034443	0.050222	-0.040723	-0.090063	0.071009	-0.178455	-0.167881	0.093394
RP11-1L22	AFM032XG5;D2S112	HumArray2H9_J29	2q21.2	2	133492	-0.002701	-0.2288	0.270016	-0.200599	NA	NA	0.023446	0.097137	0.090654	0.29674	-0.175592	NA	0.115899	NA	NA	-0.0864025	NA	NA	NA	NA	0.064167	0.292466	0.130733	-0.129903	-0.165822	-0.33046	0.235197	-0.293284	-0.136621	-0.155258	NA	NA	-0.24965	-0.00265	-0.048398	-0.017703	0.022266	0.128911	0.102157	NA	-0.05935	-0.284012	NA	-0.211433
RP11-9L19	AFM052XF8;D2S114	HumArray2H9_N13	2q21	2	134313	-0.117178	-0.537801	-0.022128	-0.384754	-0.008383	-0.003573	0.017571	-0.055336	-0.072147	-0.015958	-0.322619	-0.073328	-0.219591	0.016288	-0.123969	0.003261	-0.081052	0.089904	-0.02137	0.071087	-0.012713	0.251448	0.043316	-0.166278	-0.017522	-0.358602	0.198497	-0.37604	0.064384	0.128569	0.019687	0.143274	-0.177982	-0.030054	0.058136	-0.121418	0.066155	0.119168	0.053416	-0.055152	-0.034507	-0.239846	-0.064055	-0.04604
RP11-119N3	AFM248ZA9;D2S314	HumArray2H9_J4	2q21.3-2q22	2	137699	0.016059	-0.499397	-0.095706	-0.343667	-0.007925	-0.005151	NA	-0.091357	0.020844	-0.005667	-0.160784	NA	-0.115552	-0.097049	-0.22761	-0.048273	0.01875	0.054695	-0.008216	0.054214	0.004422	0.189955	0.001532	-0.216454	0.06345	NA	NA	NA	NA	NA	NA	NA	NA	-0.002364	0.018821	-0.124449	-0.073811	0.10784	-0.061602	-0.015487	0.17987	0.562838	0.095084	-0.042399
RP11-29N17	AFM119XD2;D2S127	HumArray2H9_Q13	2q22	2	141898	-0.275868	-0.595433	NA	-0.529758	-0.152276	-0.139457	-0.130887	-0.236842	0.131305	-0.16182	-0.398708	-0.175496	-0.276567	-0.145838	-0.213089	-0.050793	-0.107371	0.010188	-0.144272	-0.052237	-0.120784	0.091967	-0.10544	-0.348966	NA	0.186219	0.241564	-0.426049	0.025563	-0.004463	-0.11986	0.072579	-0.293121	-0.085767	-0.080734	-0.228109	-0.080318	0.029941	-0.261381	-0.202916	0.132963	-0.304087	-0.038008	-0.131113
RP11-67J2	AFM321YG5;D2S381	HumArray2H9_M4	2q22-2q23	2	145625	-0.145132	-0.542343	0.009478	-0.031374	-0.129638	-0.04779	-0.01277	-0.03168	-0.118403	-0.010534	-0.363887	-0.082336	-0.168487	-0.015462	-0.051387	-0.067495	0.007761	0.15408	0.002629	0.06219	-0.141833	0.230992	0.039157	-0.151563	-0.085529	0.261285	0.025994	-0.138033	0.00503	-0.021346	-0.08887	0.066793	-0.216032	0.059292	0.058816	-0.222738	0.038873	0.074386	0.025169	0.032578	-0.177175	-0.302206	0.079998	-0.107289
RP11-13C20	AFM297WC1;D2S356	HumArray2H9_P4	2q22-2q23	2	151964	-0.167206	-0.505158	0.007863	-0.063509	-0.088619	-0.0736945	-0.019187	-0.072573	-0.0703935	0.12391	-0.393538	-0.0866435	-0.104733	-0.044486	0.005568	0.100139	0.0196025	0.0751225	0.0961815	0.0189975	0.056546	0.393983	-0.037992	-0.250564	-0.0943875	0.422266	0.0701955	-0.140388	-0.032091	0.0242635	-0.056988	0.062095	-0.134322	0.064647	-0.0770085	-0.0687185	-0.009154	0.175512	-0.0668765	0.0274565	-0.139469	-0.305818	0.197043	-0.13697
RP11-185M22	AFMA348WH1;D2S2236	HumArray2H9_S4	2q23-2q24.1	2	152865	-0.1025	-0.450236	0.080225	0.012332	-0.015771	-0.009741	0.037183	-0.040959	-0.005312	0.171244	-0.335806	-0.050068	-0.020278	0.010048	-0.035466	0.158035	0.047568	0.076799	0.044052	-0.024738	0.049884	0.244522	0.040136	-0.13887	-0.11733	0.269858	0.089442	-0.082282	-0.081974	0.00748	-0.138658	0.014365	-0.006924	0.091638	0.079947	-0.126675	-0.002634	0.1834	0.205446	0.094811	-0.099711	-0.31802	0.191047	0.077709
RP11-191I9	AFM191WG9;D2S142	HumArray2H9_V4	2q24.1	2	156486	-0.218148	-0.479838	NA	NA	-0.125109	-0.114445	-0.169433	-0.156415	NA	0.043826	-0.374154	-0.165152	-0.128409	-0.076735	-0.228275	0.03031	-0.016004	0.06365	0.095326	-0.025865	-0.012658	0.120267	-0.099589	-0.230949	-0.194954	0.224577	-0.21807	-0.297084	-0.176585	-0.45412	-0.085201	-0.155498	-0.304621	NA	-0.16235	-0.139982	-0.097041	0.067695	-0.107967	NA	-0.087732	0.03987	0.074722	-0.212485
RP11-50J20	AFM211YD6;D2S156	HumArray2H9_W13	2q24.2	2	160851	-0.142684	-0.452893	-0.089089	-0.066917	-0.039174	NA	0.035746	-0.015711	-0.031794	0.024493	-0.304182	-0.105457	-0.180428	-0.135129	-0.222265	0.033657	-0.067088	0.016223	-0.033226	0.045523	0.040442	0.20487	-0.021114	-0.218127	-0.010608	0.207552	-0.086039	-0.241839	0.033955	-0.027683	-0.012311	0.107983	-0.199725	-0.008858	-0.093938	-0.086781	0.044896	0.131914	-0.043662	-0.111184	-0.034552	0.347637	0.038142	-0.102013
RP11-39A8	AFMA131WB9;D2S399	HumArray2H9_A7	2q24.3	2	168191	-0.169567	-0.508364	-0.025955	-0.0988055	-0.075394	-0.058798	-0.159607	-0.168253	-0.118397	0.003506	-0.377268	-0.0834825	-0.224781	-0.152904	-0.103275	-0.0116065	-0.0752385	0.003538	-0.042783	-0.059518	-0.0297405	0.338375	-0.103923	-0.337627	-0.0912225	0.241696	-0.09428	-0.030106	-0.093264	-0.063076	-0.139704	0.031646	-0.325912	-0.158408	-0.119124	-0.183524	-0.0810905	0.0491515	-0.253196	-0.135786	-0.059739	0.0453785	0.132541	-0.0392975
RP11-218D15	AFM319XG1;D2S376	HumArray2H9_D7	2q24.3	2	171577	-0.018918	-0.324646	0.028479	0.041085	0.017683	0.159291	-0.047436	-0.006005	-0.000576	0.086942	-0.277088	-0.008781	-0.043225	-0.010789	-0.118424	0.086508	0.059905	-0.003292	0.169193	-0.015984	NA	0.240313	0.027951	-0.192092	0.010913	0.628743	0.147088	0.172001	0.242699	0.136127	0.073541	0.142265	-0.025206	0.108601	-0.064151	-0.055037	0.089038	0.229162	-0.065939	0.051762	NA	-0.233655	0.324947	-0.14589
RP11-61N23	AFMB354WC5;D2S2307	HumArray2H9_B16	2q31	2	175659	NA	-0.421004	0.005086	0.002589	0.020374	0.003422	-0.01241	0.01325	-0.003424	-0.029949	-0.283165	0.000893	-0.14166	NA	-0.194443	NA	-0.116845	0.018235	0.014699	0.017404	-0.075255	0.155458	0.016042	-0.309944	0.097078	0.578287	0.040941	-0.082394	0.147504	0.400664	-0.044895	0.038302	-0.417697	0.076774	-0.029853	-0.257809	-0.131054	0.032407	-0.200827	-0.093046	0.013154	-0.183522	0.02646	-0.209215
RP11-12N7	SHGC-20049;Z53222	HumArray2H11_V4	-	2	176227	-0.102013	-0.482392	0.037845	-0.006486	-0.018112	-0.000174	0.114553	-0.054851	0.002043	0.136321	-0.302316	-0.058237	-0.060398	-0.025315	-0.085932	0.139509	0.062954	0.054999	0.030168	0.016533	0.042533	0.253218	0.016717	-0.253779	-0.119876	0.556013	0.246391	0.095466	0.131359	0.277807	0.011861	0.08856	-0.103132	0.086777	-0.07571	-0.101382	0.024836	0.193238	-0.089971	0.027359	-0.03933	-0.252304	0.122773	-0.118718
RP11-250B10	AFM263XE1;D2S324	HumArray2H9_J7	2q31-2q32	2	179859	-0.133116	-0.563816	-0.033312	0.067904	-0.045573	NA	-0.06699	-0.026398	0.039511	0.05419	-0.370906	NA	-0.135814	-0.115194	-0.143541	0.105171	0.012102	0.07056	0.027483	0.00819	0.030513	0.202824	-0.051967	-0.263925	-0.102208	0.25226	0.14823	0.019517	0.126351	0.139171	-0.085821	0.040268	-0.175129	0.064577	-0.068512	-0.158355	-0.04786	0.109085	-0.186745	0.014555	-0.004549	-0.325058	0.188322	-0.090652
RP11-69G4	AFM303YA9;D2S364	HumArray2H9_M7	2q32.1	2	183149	-0.151142	-0.420967	0.008761	0.003626	-0.057788	-0.057692	-0.256888	-0.080731	-0.049442	0.128205	-0.339615	-0.001144	-0.083727	-0.094581	-0.144	-0.026906	0.048051	0.029171	0.076449	-0.024268	-0.058021	0.125352	-0.095684	-0.284095	-0.183363	0.064035	-0.1901	0.004706	-0.001577	0.050257	-0.134652	0.037797	-0.287357	NA	-0.07398	-0.148989	-0.088795	0.091006	-0.140464	0.024774	-0.101611	-0.236377	0.151614	-0.09584
RP11-38I11	AFMA057VG9;D2S2366	HumArray2H9_P7	2q32.1	2	184695	-0.228999	-0.446985	-0.050974	-0.07806	-0.137896	-0.110977	-0.183015	-0.116825	-0.101647	0.137802	-0.400149	-0.134472	-0.10654	-0.101945	-0.007752	0.025723	0.017418	0.017647	0.079561	-0.027736	NA	0.092326	-0.111731	-0.255959	-0.217729	0.058715	-0.156166	-0.08172	0.01299	0.031239	-0.113094	-0.015107	-0.098298	-0.105439	-0.180511	-0.096182	0.006839	0.186394	-0.139817	NA	NA	-0.330309	0.207673	-0.152188
RP11-30M1	AFM065YF11;D2S117	HumArray2H9_V29	2q32.3	2	195683	-0.121556	-0.547338	-0.0129975	-0.005739	0.0046185	-0.041764	-0.067636	-0.069201	-0.0576225	0.677876	-0.309856	-0.0966875	-0.086707	-0.0992635	-0.0416125	0.0328105	0.008359	-0.000885	0.046191	0.0136225	0.0140785	0.170613	-0.0196105	-0.239489	-0.0826205	0.435785	-0.0949915	0.063925	-0.037047	-0.105561	-0.188055	-0.0196755	-0.135444	0.0027805	-0.0217605	-0.135707	0.019888	0.092663	-0.0139915	0.0272805	-0.038038	0.488297	-0.336987	-0.101656
RP11-57C6	AFM064XH7;D2S116	HumArray2H9_V7	2q33	2	201831	-0.028183	NA	0.066809	0.041506	-0.05754	-0.029921	-0.15362	0.010469	NA	0.303134	-0.327846	-0.080627	-0.027873	-0.017247	-0.001015	-0.127199	0.020304	0.026662	0.063914	0.03985	-0.061002	0.203679	0.025986	-0.161234	-0.10992	0.552818	-0.069239	-0.085555	-0.05177	-0.144887	-0.242322	-0.092705	-0.281592	-0.002494	-0.063623	-0.228403	-0.038193	0.028516	0.180116	0.059249	-0.063023	1.24461	0.378166	-0.122955
RP11-47E6	AFM074XG9;D2S307	HumArray2H9_A10	2q33	2	204775	-0.051596	-0.19669	0.16189	0.030447	-0.0126025	-0.135304	-0.0921785	-0.0146885	-0.045832	0.11642	0.110835	0.00904	-0.0264295	-0.103691	-0.038195	-0.146351	0.006	0.046376	-0.14281	0.028308	-0.097466	0.0450995	0.0212485	-0.113825	0.0105865	0.245291	-0.0305635	-0.000263	-0.019789	0.351889	-0.0121185	0.134314	-0.307239	NA	-0.0299665	-0.214562	NA	0.01997	0.130413	-0.0044985	-0.0619965	0.362845	-0.055078	-0.04503
RP11-225L15	AFM304TB5;D2S369	HumArray2H9_D10	2q33-2q34	2	207593	-0.092616	-0.36961	-0.015688	-0.000761	-0.042163	-0.028879	0.040024	-0.010114	-0.019798	0.270731	-0.28507	-0.054713	-0.011757	-0.037232	-0.013066	0.032102	0.115112	0.007243	0.207601	-0.009736	0.076359	0.15307	-0.032106	-0.212959	-0.057587	0.778846	-0.057373	-0.197777	0.172032	0.104482	-0.046671	0.139331	-0.097557	0.090079	-0.0714	-0.129561	0.069158	0.153596	0.107663	0.020227	-0.113993	0.174739	-0.13645	-0.110288
CTD-2149J10	RH68995;ERBB4	HumArray2H10_V36	2q34	2	212450	0.077041	-0.616586	NA	0.00698	NA	-0.026676	NA	-0.07102	-0.125673	0.149631	0.331774	-0.071716	-0.309653	-0.117204	NA	0.111674	NA	-0.039997	-0.082727	-0.082179	-0.022303	0.123529	-0.103914	NA	0.01282	NA	NA	NA	NA	NA	NA	NA	-0.143522	0.040596	-0.077205	-0.186188	-0.125438	0.094555	-0.048485	-0.222678	0.254759	0.298055	-0.40461	-0.023486
RP11-4B6	AFM205YB4	HumArray2H9_G10	2q34-2q35	2	218461	-0.043766	-0.461408	0.155817	0.049279	0.004909	0.045702	0.056854	0.030364	0.036955	0.411427	-0.314652	0.005645	-0.061179	0.007459	-0.02001	0.100598	0.057575	0.013324	0.156725	0.033072	0.062882	0.271969	0.028693	-0.185528	-0.139093	0.735307	0.261514	-0.136877	0.075537	-0.009216	-0.058273	0.096341	-0.081607	0.009391	0.002639	NA	0.031672	0.149659	0.220469	0.109155	0.010731	0.20561	-0.291735	-0.143532
RP11-53G6	AFM234WA9;D2S163	HumArray2H9_H16	2q35	2	220995	0.03879	-0.416433	0.135214	0.044612	0.118706	0.07603	-0.026277	0.066971	0.234812	0.241176	-0.325831	0.052755	-0.119733	-0.016361	-0.01214	0.157712	0.018406	0.096015	0.048335	0.069632	0.109029	0.28382	0.050196	-0.209076	-0.109845	0.689294	0.144261	-0.233847	0.12294	-0.029017	-0.118033	0.120015	-0.043452	0.141331	-0.007216	0.021474	-0.047455	0.211946	0.206634	0.051042	-0.122854	0.365656	-0.239211	-0.040538
RP11-23G2	AFM119XC7;D2S126	HumArray2H9_J10	2q35-2q36	2	222128	-0.0245845	-0.424086	0.0487925	0.0394985	-0.0036365	-0.186521	-0.03685	-0.010966	0.016066	0.170288	-0.355438	-0.119696	-0.0838205	-0.089827	-0.094137	0.066504	-0.0037255	0.059866	-0.252526	0.023929	0.00848	0.0368145	-0.065992	-0.153178	-0.107899	0.494544	-0.004846	-0.240171	0.0383005	0.0144635	0.0125535	0.0545605	-0.187749	NA	-0.0164305	-0.163488	-0.109453	0.116293	0.0438845	0.0232575	-0.033051	0.504333	-0.299565	-0.100271
RP11-247E23	AFM301WG1;D2S360	HumArray2H9_M10	2q35-2q36	2	223880	0.0373245	-0.294997	0.113186	0.084301	0.00393	0.006582	-0.0741485	0.0105175	0.0153685	0.206738	-0.23233	-0.025013	-0.058903	-0.0268115	-0.0427945	-0.148583	0.0586515	0.0391945	-0.0696585	0.0348695	-0.091836	-0.0735935	0.032701	-0.128235	-0.0548625	0.324782	-0.0279945	-0.111673	-0.074593	0.002404	-0.0998135	-0.017621	-0.275354	-0.080097	0.033783	-0.19072	-0.053907	0.054481	0.126109	0.0747715	-0.052241	0.590186	-0.073247	-0.0842165
RP11-183N7	AFMA337ZD1;D2S2228	HumArray2H9_P10	2q36	2	224790	-0.002186	-0.251714	0.150531	0.009992	-0.00259	NA	-0.125933	0.060791	NA	0.346014	-0.237928	NA	-0.003043	0.087741	0.066369	-0.054667	0.106778	0.064572	0.023171	0.04503	0.086968	-0.346785	0.05528	-0.101369	-0.100052	0.657464	-0.178725	-0.074144	-0.144908	0.025764	-0.177984	-0.002991	-0.17509	0.044422	-0.085639	-0.091593	0.069103	0.16605	0.225696	0.137209	-0.135105	0.976953	-0.017779	-0.157844
RP11-68H19	AFM294YF5;D2S351	HumArray2H9_S10	2q36	2	225795	-0.022944	-0.397693	0.100442	0.041021	0.024086	0.032106	0.085843	0.037654	0.033623	0.370109	-0.284334	-0.066559	-0.016096	-0.038833	-0.009031	0.120569	0.107526	0.019382	-0.091278	0.059455	0.096415	-0.449678	-0.01562	-0.181928	-0.171797	0.749436	0.070392	0.047301	-0.169272	0.032192	-0.093134	0.058121	-0.063652	0.15738	0.012743	NA	-0.015335	0.162698	0.178175	0.108275	-0.030901	1.46416	-0.224588	-0.121022
RP11-71H20	AFMA217YF9;D2S2193	HumArray2H9_V10	2q36-2q37	2	232440	0.099493	NA	0.19345	0.181698	0.081339	0.109751	-0.029886	0.097318	0.135536	0.014615	-0.180941	-0.02221	0.010788	0.062567	0.074525	-0.060422	0.097732	NA	-0.12094	0.140664	0.011332	-0.40382	0.094805	-0.108454	-0.117836	0.126035	0.101798	-0.05748	-0.155637	-0.096627	-0.166295	-0.031332	-0.16704	NA	NA	NA	-0.018413	0.044107	0.319999	NA	-0.001492	-0.214431	-0.194186	-0.169984
RP11-176L22	AFM333WC5;D2S2344	HumArray2H9_A13	2q37.1-2q37.2	2	233638	-0.0053365	-0.239147	0.011115	0.052803	-0.0038695	-0.018181	0.012651	-0.031139	0.065755	0.0340815	-0.247689	-0.028958	0.002764	0.0802155	-0.008756	-0.103374	0.114668	0.0892845	-0.0579305	0.166472	-0.099277	-0.235775	0.0352955	0.106145	-0.0606705	-0.0069785	0.0798085	0.0055285	-0.111551	-0.0500935	0.067341	0.070418	-0.22674	0.004351	0.0746455	-0.073296	0.046016	0.055783	0.144668	0.0897715	-0.042972	-0.0157685	-0.119984	0.093383
RP11-188B21	AFM259YC9;D2S206	HumArray2H9_D13	"2q37	2	233910	0.028679	-0.336964	0.14096	0.025742	0.00197	-0.015303	-0.075093	0.022057	0.033016	-0.056518	-0.266043	-0.089299	-0.071208	0.034883	0.099336	-0.062194	0.058046	0.052429	-0.111401	0.078788	0.053057	-0.468627	0.069956	-0.133522	-0.03606	0.195601	0.16577	0.098766	-0.088755	0.096394	-0.075474	0.092567	-0.185331	0.029273	0.001825	-0.091465	0.031189	0.132994	0.249418	0.057832	-0.103	-0.288417	-0.141425	-0.189655
RP11-21K1	AFM275YF5;D2S336	HumArray2H9_G13	2q37.2	2	235978	0.123127	-0.31098	0.211395	0.154043	0.101165	0.092504	0.080785	0.081658	0.089592	0.036478	-0.180832	0.01211	0.026376	-0.007323	0.230784	0.033063	0.044365	0.040718	-0.178054	0.08625	0.05305	-0.520952	0.060033	-0.126036	-0.020705	0.284803	0.318697	-0.000343	-0.095468	-0.241456	-0.105149	0.080241	-0.13736	0.05333	0.076931	-0.080016	0.006847	0.113322	0.163256	0.159333	4e-05	-0.273843	-0.284065	-0.150733
RP11-116M19	AFMA239YC5;D2S2202	HumArray2H9_J13	2q37.2	2	236917	0.139249	-0.276064	0.230841	0.198652	0.100001	NA	-0.08682	0.072273	0.161239	-0.001249	-0.146006	NA	0.001922	0.086909	0.058092	-0.126875	0.133395	0.15551	-0.158234	0.172963	0.010873	-0.422916	0.150983	-0.105139	-0.06153	0.182639	0.265222	-0.093391	-0.093348	-0.271572	-0.080939	0.004963	-0.210752	-0.085349	0.153787	-0.119491	0.011038	0.074545	0.231925	0.168432	0.070762	-0.213588	-0.177648	-0.129666
CTB-172I13	2 q tel	HumArray2H11_N33	2 q tel	2	244000	-0.028224	-0.458714	0.144896	-0.081086	-0.053014	-0.05921	-0.358921	-0.034928	-0.015626	-0.199082	-0.283622	-0.047239	-0.156123	-0.078245	-0.035962	-0.184056	-0.02805	-0.063056	-0.238141	-0.462152	-0.144342	-0.522016	-0.010468	-0.262964	-0.080951	-0.077545	0.001931	-0.14894	-0.079863	-0.522332	-0.315606	-0.183392	-0.297411	0.015281	NA	-0.181633	-0.022716	0.003764	-0.416221	-0.101342	0.33938	0.060818	-0.268787	0.283374
CTB-228K22	3 p tel	HumArray2H11_N34	3 p tel	3	0	-0.269959	0.145144	-0.003275	-0.122206	-0.1356	-0.428097	NA	-0.098959	NA	-0.115491	0.628224	-0.147661	-0.126107	-0.078006	NA	0.013764	-0.136721	-0.041373	-0.64269	-0.154452	-0.036	-0.336661	-0.143382	-0.145238	-0.142296	-0.754836	0.044627	-0.259878	0.039991	NA	-0.092999	0.060319	0.088326	0.341431	-0.129371	NA	NA	-0.252372	0.002254	-0.173987	-0.010771	-0.055368	-0.273333	0.203811
RP11-121D3	AFM205VA9;D3S1554	HumArray2H9_U34	3p25	3	2121	0.040326	-0.028116	0.393685	-0.03144	-0.099003	-0.317959	-0.179875	-0.056947	NA	-0.040265	0.594074	0.112601	0.102769	0.003379	-0.024603	-0.109056	0.048738	0.083775	0.157074	0.091981	-0.151684	-0.180713	NA	0.121857	0.100985	-0.560361	-0.073358	NA	-0.047868	0.207438	-0.09094	-0.128751	-0.272248	0.515267	0.233812	-0.261929	0.04802	-0.328791	0.152325	-0.083948	0.053173	-0.012789	0.446881	0.028116
RP11-129K1	AFMA064WH9;D3S3525	HumArray2H9_K16	3p26	3	2132	-0.117124	0.193913	0.029524	-0.150005	-0.143166	-0.411265	-0.152703	-0.106798	-0.116933	-0.047519	0.497739	-0.146391	-0.115531	-0.088029	-0.112613	0.087433	-0.240421	0.018423	-0.693454	-0.048075	0.080564	-0.339854	-0.086838	-0.049712	0.000265	-0.49919	0.029339	-0.154246	0.292872	0.345658	0.082269	0.172223	0.164083	0.299384	-0.160567	-0.06631	0.008898	-0.23888	-0.038513	-0.131033	-0.112334	-0.078524	-0.341587	0.093982
RP11-32F23	AFM217XD6;D3S1560	HumArray2H9_N16	3p26	3	4055	-0.006123	0.337588	0.178392	-0.0582	-0.061897	-0.295958	0.047881	-0.018412	-0.014271	0.016174	0.587736	-0.071019	0.060162	0.01674	-0.090419	0.067583	0.03404	0.201726	0.09388	0.116634	0.059648	0.012094	0.045291	0.10163	0.020525	-0.403672	0.090748	-0.154437	0.327129	0.475282	0.148165	0.153469	0.248977	0.426598	-0.020121	-0.047508	0.013084	-0.260019	0.285117	-0.00737	NA	-0.009003	-0.206621	0.104564
RP11-28P14	AFM234TF4;D3S1304	HumArray2H10_N32	3p25-3p26	3	6776	NA	-0.170032	-0.041166	0.023587	-0.068751	-0.346011	-0.143709	0.011787	0.210053	-0.078141	-0.109537	0.072715	-0.041905	-0.05326	-0.180122	0.104848	-0.068169	0.040712	-0.286452	0.022333	0.058127	-0.20034	0.012004	0.030362	-0.076594	-0.618221	0.001574	-0.214595	0.010831	0.291186	-0.08335	0.127214	0.096402	0.448443	-0.000114	-0.092967	-0.000525	-0.231577	0.103612	-0.052541	-0.076979	-0.021117	-0.144682	0.15309
CTB-110J24	L15409;RH71303	HumArray2H11_N35	3p25-p26	3	10159	-0.004716	0.003269	0.089594	-0.025288	-0.013905	-0.171938	-0.199554	-0.028542	0.041792	-0.06471	0.392405	0.106043	-0.063236	-0.026457	-0.310452	-0.011542	-0.064359	0.006697	NA	0.031793	0.000368	-0.069513	0.023265	0.060054	NA	NA	-0.144464	-0.251056	-0.146644	NA	-0.067796	-0.189709	0.08931	0.400411	-0.018539	-0.083984	0.06803	-0.108941	NA	NA	NA	0.021557	NA	0.069218
RP11-175G7	AFM079YG5;D3S1263	HumArray2H9_R34	3p25	3	11492	-0.041949	-0.028879	0.306175	0.010016	-0.024006	-0.241911	-0.255	-0.021209	0.014369	0.001735	0.844278	0.0178	-0.038126	-0.057845	-0.161841	0.034986	-0.072251	-0.062589	0.098447	0.030544	0.005626	-0.222656	-0.059696	0.059082	0.054765	-0.549244	0.164007	-0.213582	-0.185864	0.281416	-0.114235	-0.02217	0.150828	0.510644	0.092225	-0.066804	0.13273	-0.229233	0.313971	-0.049328	0.045263	-0.037956	0.172447	0.111097
GS1-98-L2	D3S4000	HumArray2H11_I9	3p25	3	12600	-0.11853	0.012788	0.096936	-0.024493	-0.019203	-0.257488	-0.252329	-0.0284	-0.034451	-0.01853	0.496768	-0.031447	0.01358	-0.1039	-0.132768	NA	-0.032409	-0.09206	0.149276	-0.070405	-0.07462	-0.266042	-0.057582	0.023895	0.341824	-0.329117	0.007321	NA	NA	NA	NA	NA	-0.011657	0.293232	-0.051434	-0.158872	0.022434	-0.379515	0.251927	-0.061146	0.079479	0.028132	0.126265	0.022352
RP11-271E2	AFM283VB5;D3S1585	HumArray2H10_Q32	3p24.3-3p25	3	13853	NA	NA	NA	NA	NA	NA	0.178837	NA	NA	0.113983	0.019318	NA	-0.035527	-0.101862	0.02827	-0.211037	-0.070845	0.012498	0.0436	-0.018217	0.024391	0.041665	-0.058478	0.003487	0.023349	-0.407865	-0.131482	0.084475	0.387389	0.356096	0.124405	0.10011	-0.274996	0.44793	-0.091073	-0.036624	0.091978	-0.17235	0.016232	-0.029607	-0.136229	-0.065896	-0.038166	0.047449
RP11-279L16	AFMB046ZB5;D3S3613	HumArray2H9_T16	3p24.3-3p25	3	15171	-0.203521	0.025033	0.245488	-0.102359	-0.038043	-0.314826	-0.268104	-0.011961	-0.085284	-0.067729	0.534835	0.01714	-0.169075	-0.037231	NA	-0.00578	-0.159755	0.065897	0.084067	0.056994	0.053646	-0.11044	0.043858	0.089617	-0.081684	0.169348	-0.21506	-0.315509	-0.194685	0.337995	-0.083354	-0.116556	-0.083601	0.442891	-0.048605	-0.093847	-0.029115	-0.324528	0.17459	-0.059417	-0.079063	0.025874	0.029207	0.035586
RP11-255O19	AFM197XG11;D3S1286	HumArray2H10_T32	3p24.3-3p25	3	15780	NA	-0.190267	0.265609	0.211068	0.00444	-0.119861	0.213509	-0.00109	-0.022187	0.004063	0.408973	-0.016252	0.087044	0.064252	-0.114389	0.08038	0.012409	0.139254	-0.097083	0.055534	0.18183	-0.22953	0.044053	-0.053608	-0.007132	0.045163	0.124745	-0.140057	0.040189	0.047076	0.044916	0.189304	-0.134276	0.634608	-0.012511	0.076305	0.056492	-0.203226	-0.153887	0.004016	0.004907	-0.021922	-0.038736	0.163799
RP11-208G16	AFM301ZE9;D3S1599	HumArray2H9_W16	3p24.3	3	22373	-0.302872	-0.134511	0.03858	-0.116237	-0.192341	-0.449681	-0.155266	-0.124969	NA	0.018044	0.520375	-0.164784	-0.082411	-0.018212	-0.092635	0.130277	-0.127508	0.082013	-0.464954	0.041972	0.07405	-0.229372	-0.002005	0.027942	-0.044338	-0.471484	-0.240558	-0.275986	-0.227883	0.350924	-0.224483	NA	-0.165439	0.405052	-0.145064	-0.059162	0.021339	-0.254188	0.033981	-0.115633	-0.093261	-0.037957	0.084021	0.034961
RP11-245E5	AFMB331YE9;D3S3659	HumArray2H9_X34	3p24	3	22735	-0.20638	-0.084612	0.135983	-0.001109	-0.144093	-0.366912	-0.240833	-0.061783	-0.132082	-0.023006	0.519798	-0.030811	-0.039787	-0.056498	-0.087919	0.02908	0.05046	0.057484	-0.457105	NA	0.061194	NA	-0.022498	0.030665	NA	-0.699825	-0.191402	-0.330616	-0.303016	0.029308	-0.089525	-0.119381	-0.162466	0.454649	0.077556	-0.093993	0.078152	-0.208697	0.119655	0.040651	NA	-0.063638	-0.076357	0.073777
RP11-41F5	AFMA346XA9;D3S3598	HumArray2H9_B19	3p24.3	3	23710	-0.048709	-0.435744	NA	-0.057947	0.04221	NA	0.011307	0.049676	0.03267	-0.130825	0.120547	0.057957	-0.121781	0.169347	0.040672	-0.022883	-0.072354	0.128809	-0.210837	0.077589	-0.350776	-0.149586	0.052422	0.034684	0.218399	-0.388756	0.20797	-0.180252	0.018496	0.478245	0.129962	0.186051	-0.213784	0.080827	1.4e-05	-0.16176	0.047977	0.086911	-0.203288	-0.130986	0.153755	0.074468	-0.237868	0.050871
RP11-51D22	M26747;THRB	HumArray2H10_N22	3p24	3	24139	NA	NA	NA	NA	NA	NA	NA	NA	NA	0.03106	0.606105	NA	0.04304	-0.031616	NA	0.102523	0.026143	0.01136	-0.244845	0.010794	-0.27635	-0.243411	-0.011401	0.074678	0.068743	NA	NA	NA	NA	NA	NA	NA	-0.11339	0.031266	0.022018	-0.076983	0.133706	-0.270494	0.126169	NA	0.141716	0.032499	0.192592	0.139694
RP11-11L6	AFM183YC3;D3S1283	HumArray2H9_C2	3p23-3p24	3	28646	-0.200248	-0.138775	0.224543	-0.024992	-0.076007	-0.3595	-0.155476	-0.042929	-0.03231	0.014948	0.128119	0.039287	-0.041133	-0.113497	-0.179201	0.13705	-0.072045	-0.022604	-0.287831	-0.035873	-0.250978	-0.317315	-0.083352	0.019483	NA	-0.592069	-0.088934	-0.221009	-0.221794	0.205952	-0.04485	0.048846	-0.076444	NA	-0.035969	-0.0228	0.126021	-0.230851	0.047743	-0.073394	-0.105185	-0.076942	0.090111	-0.024932
RP11-103N21	AFM320WC9;D3S1609	HumArray2H10_W32	3p23-3p24	3	29867	NA	-0.009794	-0.091069	-0.008889	-0.055607	-0.390542	-0.020085	NA	-0.017672	0.047798	-0.203674	NA	-0.024768	-0.116123	-0.049665	0.015291	-0.044777	0.010341	-0.215321	0.01095	-0.159862	0.042052	-0.053691	-0.029933	0.170835	0.103922	-0.137367	0.0839	0.069838	0.062747	0.056292	0.068925	-0.153112	0.119763	-0.047009	-0.079845	0.11638	0.289423	0.008089	-0.061175	0.003633	-0.034897	0.024254	0.151849
RP11-1024P17	A006H18;TGFBR2/HNPCC6	HumArray2H10_K34	3p22	3	30710	-0.133406	0.069248	0.178724	0.020711	-0.008265	-0.230862	0.000444	0.033289	0.18943	0.017383	0.096195	-0.065188	NA	-0.070424	-0.250658	0.080422	NA	-0.011277	-0.201606	0.003006	-0.276351	-0.274968	0.016596	NA	0.025955	NA	-0.07407	-0.306915	-0.065068	NA	0.048003	0.093584	-0.058042	0.441445	0.04316	-0.079349	0.066168	0.125541	NA	0.015866	0.164583	0.210432	0.176407	NA
RP11-286G5	AFM220XG3;D3S1561	HumArray2H9_E19	3p22	3	36353	-0.129654	0.004029	NA	-0.019954	-0.028668	-0.332916	0.007654	-0.058513	-0.046793	0.008068	0.15665	-0.053979	0.018755	-0.000868	-0.065288	-0.061069	-0.038725	0.076117	0.014712	0.04372	-0.35007	-0.177559	NA	0.033335	0.070545	-0.39571	0.045497	-0.21259	-0.049109	0.29687	0.014459	0.005455	-0.232609	-0.084617	0.179359	-0.190213	-0.041235	0.063764	0.161687	-0.046692	0.008739	0.066595	-0.230536	-0.045992
CTD-2132L9	U09117;PLCD1	HumArray2H11_L3	3p21.3-3p22	3	38010	-0.031708	-0.327797	NA	NA	NA	-0.182916	-0.177997	NA	0.004073	0.021886	0.159881	-0.000244	0.252445	-0.012527	-0.182852	-0.028355	-0.052576	-0.018654	0.230639	0.019866	-0.295214	-0.247142	NA	0.117084	0.011539	-0.542981	-0.207024	-0.268748	-0.3279	0.276377	NA	-0.173395	-0.08888	0.036909	0.034361	-0.151455	0.065129	0.109146	0.259729	-0.034765	0.094258	0.020061	-0.176551	0.115006
RP11-209O16	AFM038XC1;D3S1260	HumArray2H9_F2	3p22	3	38238	-0.091102	-0.3769	0.307647	0.027139	-0.058253	-0.208917	-0.296406	-0.015146	-0.000842	0.089633	0.212755	-0.005557	-0.003525	0.054874	-0.176863	-0.084593	-0.093321	0.101539	NA	0.064832	-0.3249	-0.140405	0.026452	0.135071	-0.065881	-0.624872	-0.046757	-0.290566	-0.256157	0.171649	-0.092752	-0.10122	-0.153308	0.117955	0.160278	-0.148988	0.148875	0.10873	0.218346	0.084044	-0.0721	-0.015175	NA	0.087322
RP11-119L2	AFMC006YH1;D3S3685	HumArray2H9_H19	3p21-3p22	3	42435	-0.161636	-0.471208	0.307936	-0.075347	-0.058218	-0.309813	-0.192237	0.017424	-0.060911	-0.005336	0.079678	0.03695	-0.11362	0.035549	0.099277	-0.072216	-0.127357	0.12268	-0.356075	0.099827	NA	-0.147669	0.06588	0.170121	-0.028711	-0.496222	0.03217	-0.219901	-0.077148	NA	0.004146	0.043861	-0.14628	NA	0.038088	NA	0.069178	0.16212	-0.017488	-0.033694	-0.028237	0.047124	-0.248221	-0.005607
RP11-189H19	AFMB291ZC9;D3S3624	HumArray2H9_I2	3p21.3	3	44574	0.077066	-0.312955	0.290964	0.050286	0.014555	-0.217935	-0.11058	-0.006851	0.167934	-0.108912	0.269589	0.019766	0.12946	0.052283	-0.00353	-0.106602	-0.085449	0.092377	-0.068713	-0.040549	-0.391258	NA	NA	0.050013	NA	-0.502421	-0.227644	NA	-0.175732	0.173594	-0.044227	-0.086428	-0.280786	0.091355	0.206238	-0.18422	0.036722	0.06958	-0.079145	0.047399	0.00823	-0.019615	0.040876	-0.092054
CTB-35K18	stSG78;CDC25A	HumArray2H10_Q22	3p21	3	48161	-0.044358	-0.033994	0.00759	-0.035319	-0.032785	-0.201817	NA	-0.01119	-0.037881	-0.038103	-0.256547	0.052595	-0.022009	-0.053477	-0.227116	-0.378452	-0.068056	-0.022939	-0.181443	-0.045386	-0.218182	-0.162229	-0.015643	0.024336	-0.142748	NA	-0.143434	NA	NA	NA	NA	NA	-0.238275	0.063022	-0.044691	-0.108529	0.068159	0.045341	-0.082464	-0.116892	0.053815	0.031113	-0.05258	-0.090614
RP11-122D19	AFM287YD9	HumArray2H9_K19	3p21.2	3	53990	-0.139195	-0.548272	0.118557	-0.025019	0.009925	-0.310612	-0.000651	0.015873	0.030566	0.071419	-0.43518	0.013667	0.015292	0.047288	-0.143139	0.407269	-0.055335	0.071023	-0.260858	0.080963	-0.228948	-0.185366	-0.068706	0.130664	-0.1668	-0.456045	-0.285105	-0.234922	-0.242717	-0.226916	0.089026	0.132964	-0.04294	-0.449148	0.0886	-0.066511	0.155525	NA	-0.077515	-0.004582	-0.048678	0.031133	-0.197272	-0.080983
RP11-39L1	AFMA072YB9;D3S3721	HumArray2H9_L2	3p21.2	3	55786	-0.100876	NA	0.049978	0.002135	-0.102592	-0.256588	-0.251344	-0.003643	-0.027597	-0.017399	-0.540473	-0.122374	-0.074051	-0.007278	-0.024111	0.391357	-0.086754	0.087297	-0.354237	0.067469	-0.204373	-0.164485	-0.157768	0.094835	-0.378317	-0.635173	-0.280383	-0.243922	-0.51282	-0.504431	-0.078784	-0.09525	-0.04581	-0.46133	0.049731	-0.055828	0.131784	0.201014	-0.108867	0.003281	-0.097575	-0.003016	-0.223698	-0.11641
RP11-169G24	AFMA082WH1;D3S3724	HumArray2H9_Q19	3p21.2	3	56154	-0.087923	-0.469279	NA	NA	0.027254	NA	0.081049	-0.006915	0.083565	-0.078829	-0.466388	0.052169	-0.039553	-0.084272	-0.22205	0.327983	-0.072915	-0.03067	-0.260832	-0.089688	-0.308269	-0.241843	-0.184205	0.019755	0.026116	-0.290991	-0.172758	-0.17683	-0.297955	-0.240104	0.10341	0.111741	-0.224091	-0.622518	0.060574	-0.158439	-0.036844	0.125597	-0.244661	-0.057222	0.109047	0.070875	-0.312156	0.071239
RP11-120C2	AFMB059WF1;D3S3616	HumArray2H9_O2	3p21.2	3	57323	-0.18321	-0.382218	-0.036642	0.041765	-0.071005	-0.262317	-0.300649	-0.058415	-0.094035	-0.000591	-0.440915	0.013352	-0.089746	-0.150153	0.145765	0.301081	-0.048721	-0.12805	-0.260535	-0.114905	-0.133149	-0.131132	-0.148775	-0.017664	-0.225067	-0.655932	-0.288561	-0.340244	-0.521903	-0.406688	-0.0545	-0.139986	-0.041992	-0.426405	-0.038351	-0.035268	0.168599	0.216835	-0.199858	-0.119756	-0.048726	-0.036452	-0.175081	0.174001
RP11-180G14	AFMA072ZH5;D3S3722	HumArray2H9_R2	3p14.3	3	59521	-0.147886	0.011931	0.074804	0.034496	0.003233	-0.298903	-0.193762	0.007702	0.014045	0.006903	-0.460375	0.029733	0.000489	-0.087449	-0.217116	0.317083	-0.041955	-0.067037	-0.26652	-0.079993	-0.293221	-0.270018	-0.07356	0.06936	-0.136054	-0.609605	-0.225267	-0.162959	-0.434595	-0.376573	-0.032268	-0.008895	-0.144406	-0.491888	0.054465	-0.147112	0.122161	0.151916	0.100549	-0.085345	-0.023047	-0.016634	-0.244863	0.254913
CTD-2175D15	WI-14273;FHIT	HumArray2H11_L31	3p14.3	3	59791	-0.089187	-0.359815	-0.065999	-0.01214	0.149006	NA	NA	0.006878	0.022243	-0.009159	NA	0.037143	0.025933	0.002346	-0.209223	0.388599	NA	0.046819	-0.219526	0.014961	-0.274423	-0.141632	0.041853	NA	-0.140727	NA	-0.251318	-0.151646	NA	NA	NA	NA	-0.018467	-0.426085	0.051801	-0.068168	0.14133	0.189776	NA	-0.068064	0.324882	0.16132	-0.076147	NA
CTB-1O12	WI-14273;STSG8832	HumArray2H11_R31	3p14.2	3	60467	-0.10049	-0.464336	-0.062054	-0.040437	-0.049408	-0.326706	NA	-0.038148	-0.019034	-0.024575	-0.480213	-0.026254	0.080186	0.069818	NA	0.36819	0.044745	0.103311	-0.087292	0.105133	-0.227486	NA	0.085192	0.121624	NA	NA	NA	NA	NA	NA	NA	NA	-0.142932	-0.492614	0.002387	-0.160315	0.14395	0.189475	0.186628	-0.021371	0.038333	0.069352	-0.140797	0.226964
RP11-94D19	AFM211ZG11;D3S3631	HumArray2H11_O36	3p14	3	60739	-0.205329	-0.551637	0.011965	0.01024	-0.030179	-0.326436	0.007533	-0.070748	-0.035172	0.02654	-0.495008	-0.051707	0.098615	-0.070909	-0.194127	0.400466	0.027802	-0.007309	-0.192252	-0.021485	-0.184826	-0.258673	-0.032192	0.069431	-0.251132	-0.494806	-0.259654	-0.238054	NA	-0.149946	NA	0.11	-0.057475	-0.523868	-0.010086	-0.068954	0.056084	0.177276	0.158024	0.025173	0.020339	-0.016	-0.201646	0.177112
RP11-114P15	AFMA163YF1;D3S3566	HumArray2H9_T19	3p14	3	62456	-0.182346	-0.554532	-0.168511	0.013856	-0.007873	-0.308579	0.088773	-0.015786	-0.026678	NA	-0.530387	0.046167	0.019598	-0.078006	NA	0.45161	-0.017445	-0.003799	-0.284359	0.008627	-0.202503	-0.295028	-0.010534	0.067481	-0.043997	-0.43719	-0.185909	-0.149833	0.070466	-0.295783	0.105631	0.167925	0.064693	-0.452476	0.000885	-0.073719	0.141332	0.246387	0.048841	-0.049637	0.110058	0.052241	-0.308372	0.317816
RP11-129B22	AFM198TE7;D3S1287	HumArray2H9_U2	3p14	3	63995	-0.014382	NA	-0.135189	0.091977	-0.016727	-0.343061	NA	-0.016264	0.033345	0.030854	-0.457884	0.005406	0.076393	0.047012	-0.159519	0.278877	0.054581	0.086018	0.238466	-0.039007	-0.41682	-0.161396	0.066025	0.146359	0.183435	NA	NA	NA	NA	NA	NA	NA	-0.164528	-0.538537	0.168212	-0.266116	0.054978	0.106378	0.212735	0.086151	-0.013555	-0.01014	NA	0.216082
RP11-179B9	AFMB306YG5;D3S3635	HumArray2H9_X2	3p14.1	3	64165	-0.204355	-0.547193	-0.13622	0.066717	-0.087904	-0.338307	-0.360285	-0.031396	0.094682	0.022804	-0.550747	-0.084609	0.019781	NA	0.037386	0.430736	0.108214	0.0417	0.27136	0.021771	-0.281383	-0.186236	-0.026491	0.077873	-0.281531	-0.751146	-0.067597	-0.306057	-0.193785	-0.510173	-0.029116	-0.038754	-0.069544	-0.604595	0.09005	-0.183185	0.121213	0.192261	0.076455	0.019142	-0.021521	0.009485	NA	0.214151
RP11-146E16	AFMA059XB5;D3S3524	HumArray2H9_W19	3p13-3p14	3	67590	-0.061487	-0.434826	NA	0.079561	0.135797	NA	-0.011823	NA	0.01257	-0.046269	-0.284345	0.02915	-0.057081	-0.0741	-0.160947	0.422355	-0.136209	-0.0755	-0.39291	-0.097749	-0.249576	-0.306301	-0.094561	0.040369	0.031504	-0.404545	0.035896	-0.239639	-0.029413	-0.142354	-0.017929	0.074874	-0.009977	-0.515393	-0.057573	-0.051631	0.12312	0.162696	-0.046891	-0.060159	0.265242	0.060886	-0.340733	0.338424
CTD-2014B13	stSG9229;DOC1	HumArray2H10_A21	3q12	3	100810	-0.084185	0.057219	-0.183817	0.089223	0.048926	-0.270166	0.037297	0.006109	0.309171	0.418806	-0.306116	0.029196	0.542773	0.096197	-0.0649	0.226709	0.30205	0.12592	0.198415	0.086828	0.027749	0.305291	0.028562	0.157636	0.043066	-0.33827	0.0037	0.128736	0.243064	0.315307	0.036488	-0.007744	-0.21268	0.050134	0.093165	0.18559	0.113345	0.12666	0.255242	0.194648	0.126478	0.189754	0.039752	0.168896
RP11-69N24	AFM198ZG9;D3S1291	HumArray2H11_B35	3q13.1	3	106039	-0.251123	-0.07258	-0.175209	0.018873	-0.130769	-0.082182	-0.331693	-0.057555	-0.113826	0.254521	-0.369931	-0.020712	-0.144633	-0.138877	0.206065	NA	-0.077606	-0.00122	-0.018845	-0.069773	0.039132	0.087728	-0.154936	-0.045348	-0.241533	-0.708786	-0.215707	-0.031536	0.102946	-0.056882	-0.140509	-0.112878	NA	NA	-0.087377	0.146147	-0.025998	0.008076	0.146122	0.010737	-0.137465	-0.080171	-0.258216	0.125993
RP11-129P2	AFM348TE9;D3S1616	HumArray2H9_B22	3q13.1-3q13.2	3	108925	-0.104017	0.033383	-0.149094	0.014702	-0.006704	0.030863	0.015743	-0.009604	-0.037497	0.180449	-0.322084	-0.046937	-0.020623	0.02067	0.264432	0.298895	-0.050524	0.138685	NA	0.096716	0.027291	0.272545	0.080294	0.145591	0.047438	-0.425794	-0.075599	0.056604	0.213645	0.339625	0.076533	0.129394	-0.166408	-0.013453	0.106327	0.13146	0.032723	0.140516	0.341062	-0.004364	9.2e-05	0.017102	NA	0.271667
RP11-166C10	AFM225XB12;D3S1302	HumArray2H11_B36	3q13.1-3q13.2	3	109808	-0.130279	-0.006216	-0.146375	0.012615	-0.082607	0.010069	-0.273402	-0.017265	-0.005177	0.16771	-0.336353	0.011668	2e-05	-0.076617	0.00076	NA	-0.020342	0.010839	1.01809	-0.00056	0.030555	0.137731	-0.074974	0.010017	-0.039193	-0.648295	-0.166253	0.071145	NA	0.116399	-0.075048	0.031079	NA	0.159252	-0.036522	NA	-0.075931	0.083303	0.214319	0.021652	-0.029378	-0.027255	-0.159536	0.171478
RP11-12P11	AFM259VA9;D3S1572	HumArray2H10_N18	3q13.2	3	112584	-0.045602	-0.114472	-0.298167	-0.011925	-0.071801	-0.108767	-0.29796	-0.129119	0.081407	0.097101	-0.17717	-0.048628	NA	-0.026159	0.030098	NA	-0.059186	-0.003861	NA	-0.301142	-0.019256	-0.048101	NA	-0.099051	0.008558	-0.655684	-0.219346	0.105707	-0.095638	-0.007914	-0.078439	-0.105887	NA	-0.207358	-0.072694	0.045559	-0.126597	0.036139	0.010602	-0.185794	0.035816	-0.004035	NA	0.317312
RP11-5K13	AFM321XF5;D3S1610	HumArray2H10_Q18	3q13.2	3	114258	-0.10228	0.079019	-0.142871	0.011002	-0.033862	0.087765	-0.18448	0.008282	0.108008	0.336917	-0.287597	0.054188	0.072667	0.053991	0.029832	0.180831	0.18178	0.137412	0.580299	0.104589	-0.025427	0.24849	-0.003514	0.095675	NA	-0.492739	-0.10538	0.118848	0.002232	-0.068977	-0.086943	-0.078734	-0.224529	0.07034	0.109356	0.090611	0.025437	0.087505	0.23691	0.08353	-0.054629	0.010388	0.124612	0.270914
RP11-214A5	AFM164XC5;D3S1278	HumArray2H9_E22	3q13.3	3	116445	-0.072999	-0.014598	-0.205165	0.003606	-0.080545	-0.323604	0.010592	-0.086671	0.05906	0.126394	-0.321644	-0.090719	-0.01342	0.045178	0.07253	0.196173	-0.052192	0.12759	-0.283985	0.040701	-0.042066	0.265803	0.036643	0.087198	-0.065262	-0.395062	-0.143623	0.097899	0.140181	0.001961	0.039669	0.043735	-0.295447	-0.042748	0.130375	0.345763	0.02037	0.076157	0.186151	0.076482	-0.021502	-0.02951	0.042934	0.20006
RP11-165B13	AFMB322ZF1;D3S3649	HumArray2H10_T18	3q13.3	3	118923	-0.213712	-0.13348	-0.244065	-0.001289	-0.127241	0.178013	-0.18449	-0.085435	-0.092715	0.215908	-0.416497	-0.008413	-0.025295	-0.122313	-0.017726	0.373484	-0.029095	0.002269	-0.287615	-0.048857	NA	0.127157	-0.139259	-0.021141	-0.170194	-0.138229	-0.141868	0.103483	0.065004	-0.073445	-0.082901	-0.098814	-0.128977	0.055365	-0.079472	0.373918	-0.066111	0.146729	-0.03017	-0.007756	-0.186143	-0.123495	-0.011842	0.150579
RP11-233L3	AFM225YD6;D3S1303	HumArray2H10_W18	3q13.3	3	119309	-0.248801	-0.219059	-0.314286	-0.182788	-0.201273	0.109167	-0.350584	-0.215217	-0.160996	0.078992	-0.458144	-0.120294	-0.140266	-0.102361	0.079631	0.286106	-0.217974	0.005562	-0.410128	-0.046924	NA	0.248584	-0.114769	-0.053955	-0.141985	-0.678135	-0.157386	-0.10432	-0.028334	-0.089004	-0.092903	-0.154869	0.147488	-0.104916	-0.10546	NA	-0.018956	0.106386	-0.120456	-0.155076	-0.077379	-0.106607	-0.089357	0.204758
RP11-169N13	AFMB280XB1;D3S3620	HumArray2H9_H22	3q13.3	3	120765	-0.093694	-0.03397	-0.115856	0.01784	-0.17305	-0.341942	-0.253504	-0.026539	0.058465	0.208029	-0.427127	NA	-0.035758	0.070316	0.15692	0.36197	0.034113	0.158546	0.174593	0.10036	0.098779	0.249146	NA	0.105362	-0.262085	-0.713899	-0.212192	0.082058	-0.082845	-0.216056	-0.158047	-0.138891	0.21009	0.115843	0.142505	0.429091	0.09294	0.153595	-0.08501	NA	NA	-0.030289	0.038089	0.405939
RP11-95H16	AFM119YH2;D3S1269	HumArray2H11_P1	3q21	3	125401	0.11884	0.485489	NA	0.134044	0.078651	-0.26254	-0.051055	0.038926	0.066921	NA	NA	0.068888	NA	NA	0.045371	0.267991	NA	NA	NA	0.151335	0.084806	NA	NA	NA	0.020734	-0.487933	-0.008439	0.296017	0.265971	0.112767	0.101375	0.078851	0.15054	0.11118	0.086552	NA	NA	0.164798	NA	0.010941	0.119452	0.042794	NA	0.269345
RP11-205A6	AFM290ZF1;D3S1589	HumArray2H9_A35	3q21	3	127270	-0.039818	0.710883	-0.057467	0.083611	-0.00128	0.285154	-0.211939	0.036702	0.070467	0.127348	-0.284441	0.062405	0.020958	0.068658	0.100738	0.157168	-0.039238	0.108489	-0.229038	0.087546	-0.139427	0.310965	0.067355	0.074287	-0.060295	-0.576446	-0.147261	0.102937	0.146403	NA	-0.077684	-0.026751	-0.019508	-0.01065	-0.011054	0.234404	-0.084714	0.049274	-0.108531	0.102479	-0.107383	-0.101654	0.195726	0.135557
RP11-59J16	AFMB020ZB9;D3S3606	HumArray2H9_K22	3q21	3	128438	-0.031425	0.597657	0.024331	0.011244	-0.047947	0.276786	-0.318723	-0.044531	0.047066	0.259849	-0.243292	0.039692	0.005802	0.017966	0.190815	0.264989	-0.027428	0.033405	-0.280318	0.05805	-0.005693	0.225581	-0.122564	0.049095	-0.209283	NA	-0.260141	0.035931	-0.031309	-0.144451	-0.159088	-0.166267	0.168535	0.081077	0.043715	0.365097	NA	0.08904	-0.047625	0.003898	-0.121761	-0.088086	0.169314	0.308557
CTD-2121C12	WI-18922;RHO	HumArray2H10_W22	3q22	3	130591	0.043516	0.762422	-0.295369	0.000478	0.000411	0.215723	NA	-0.053353	-0.030363	0.135093	-0.178705	-0.010515	-0.003016	-0.106423	NA	0.227437	-0.002604	-0.084774	-0.199371	0.082162	0.016071	0.148349	-0.02974	0.089477	0.065164	NA	0.300735	0.202855	NA	NA	NA	NA	0.313347	0.052681	0.019005	0.077729	0.042916	0.047106	-0.053379	-0.081248	0.109091	0.115388	0.133016	0.19209
RP11-220J13	AFM347YG1;D3S1615	HumArray2H9_N22	3q22	3	136638	-0.019087	0.548277	-0.084319	0.011498	-0.086249	0.266284	-0.281274	-0.112041	0.090712	0.313064	-0.304841	-0.050844	0.037976	0.103601	-0.016003	0.245258	-0.003461	0.230782	-0.268329	0.121697	0.030527	0.281431	0.079664	0.100944	-0.184586	-0.624328	0.414066	0.335948	-0.010216	-0.041502	-0.077501	-0.126358	1.68228	0.038146	0.03985	0.149075	NA	0.093436	0.107467	0.026313	-0.135149	-0.081139	0.130906	0.395283
RP11-219P10	AFM141XA3;D3S3528	HumArray2H11_C1	3q22-3q23	3	137444	-0.000614	0.497104	-0.034947	0.009023	0.076209	0.223611	-0.187419	0.015373	0.361893	0.081467	-0.0694	0.146051	-0.051006	-0.089702	0.023898	0.082337	-0.019318	0	-0.171787	-0.302794	0.032894	0.070495	-0.036302	0.044623	NA	-0.475211	0.358182	0.411142	0.04587	0	-0.091164	-0.106154	NA	0.025654	0.193279	0.040324	0.007786	0.053267	NA	-0.007538	-0.010174	0.013362	NA	0.129845
RP11-162J10	AFM267XD9;D3S1576	HumArray2H11_C2	3q23	3	138742	-0.065528	0.610373	-0.098343	-0.015265	-0.089166	0.252705	-0.245513	-0.036959	-0.062629	0.109603	-0.375814	0.047466	-0.034717	-0.054542	-0.021972	0.321191	0.118746	0.040026	NA	0.070304	0.100939	0.490924	-0.037888	0.058441	-0.174353	-0.643464	0.404148	0.423058	0.074816	-0.073036	-0.055731	-0.085217	1.40501	NA	0.001468	0.124099	0.082214	NA	-0.053013	-0.021803	-0.06622	-0.011284	0.027594	0.192618
CTB-138N2	p110B	HumArray2H10_B25	3q22	3	139695	0.010269	0.50295	-0.230674	0.02762	-0.018635	0.154861	NA	-0.187912	-0.032122	NA	NA	-0.014346	-0.075998	-0.118064	NA	0.123147	-0.069554	-0.023	-0.219691	-0.025476	0.000375	0.403814	-0.052309	-0.018319	-0.02731	NA	NA	NA	NA	NA	NA	NA	0.395092	-0.032761	NA	0.071023	0.061077	0.001828	-0.037866	-0.105708	0.114731	0.005994	0.042092	0.167268
RP11-166D18	AFMA121WD5;D3S3554	HumArray2H11_C3	3q23-3q24	3	140781	-0.071084	0.634462	-0.087918	-0.044211	-0.06936	0.285072	-0.251717	0.000507	-0.005936	0.190605	-0.325314	0.074944	-0.046899	-0.030212	0.19122	0.390832	-0.042218	0.072442	-0.288096	-0.014003	0.110159	0.247051	-0.046316	0.107841	-0.037296	-0.68986	0.419954	0.45167	0.128335	-0.001135	-0.00674	-0.000152	0.657604	0.074915	-0.094663	0.209607	0.119806	0.154465	-0.037514	-0.103381	-0.107932	-0.04719	0.126763	0.097635
RP11-160A13	AFMA106YF9;D3S3546	HumArray2H9_D35	3q23-3q24	3	144088	-0.065499	0.611571	-0.132575	0.005842	0.003705	0.238007	-0.126503	0.013597	-0.004925	0.478917	-0.260417	-0.021116	0.04359	0.022677	0.054023	0.319519	-0.013164	0.108914	-0.191424	0.037118	0.09587	0.840587	0.072564	0.091172	-0.015552	0.224326	0.312461	0.397847	0.254356	-0.257438	0.037484	0.122465	0.696159	0.113503	0.001901	0.411975	0.125994	0.189361	0.073189	-0.010004	-0.096045	-0.084092	0.11257	0.033601
RP11-165M11	AFM240XB2;D3S1569	HumArray2H10_N21	3q23-3q24	3	144684	-0.078705	0.6152	-0.150951	-0.029298	-0.073034	NA	-0.148217	-0.049979	0.018684	0.5169	-0.290919	-0.09194	-0.002051	0.022028	0.059326	NA	-0.092791	0.108824	-0.281637	0.058765	0.034014	0.804698	0.015691	0.088758	-0.162092	0.098599	0.391152	0.402618	0.088927	-0.365712	-0.010425	-0.035171	NA	-0.170432	0.101881	0.317095	NA	-0.016816	0.077287	0.025488	-0.039219	-0.02035	0.004546	0.161698
RP11-72E23	AFM210VE7;D3S1557	HumArray2H9_Q22	3q24	3	146387	-0.026541	0.392659	-0.245435	-0.122449	-0.219839	0.080837	-0.36866	-0.172895	NA	-0.035601	-0.478643	-0.177467	-0.11397	0.001804	-0.103154	0.13393	0.131239	0.210636	NA	-0.0722	-0.09097	NA	-0.117006	-0.00907	NA	-0.00169	0.192963	0.141562	-0.041687	-0.653482	-0.18956	-0.128366	-0.11871	-0.248734	-0.094	0.202168	-0.14213	-0.003185	-0.193938	-0.074742	-0.148783	-0.118702	0.275906	0.329177
RP11-229G6	AFM056XF12;D3S1555	HumArray2H10_Q21	3q24	3	150128	0.020135	0.58452	-0.19015	0.017935	-0.072675	0.246131	-0.186803	-0.105838	0.106537	0.036006	0.301263	-0.003737	-0.095366	0.025492	0.107065	0.153918	-0.135237	0.17614	0.032421	NA	-0.10898	NA	0.012484	0.095575	-0.088699	0.114332	0.396918	0.376258	0.024408	-0.359298	-0.082341	-0.135331	0.068818	0.078246	0.101009	0.309226	0.064018	0.081419	NA	0.019292	-0.044476	0.005139	0.271361	0.182
RP11-145F16	AFM220YH12;D3S1299	HumArray2H10_T21	3q24	3	151347	-0.053604	0.600819	-0.230553	-0.09534	-0.144046	0.209136	-0.337992	-0.046042	NA	0.126434	-0.37708	-0.071829	-0.112237	-0.047629	0.074648	0.126401	-0.063548	0.024282	0.039552	0.007274	0.00277	0.831306	-0.025981	0.075624	-0.145482	0.126633	0.328521	0.307983	-0.068254	-0.351204	-0.140882	-0.112764	-0.004962	0.063099	NA	0.292081	NA	0.097759	0.075428	-0.027268	NA	NA	-0.071243	NA
RP11-64F6	AFM164YG9;D3S1279	HumArray2H9_G35	3q24-3q25	3	152252	-0.054954	0.685332	-0.180196	0.05693	1.8e-05	0.261358	-0.022243	0.025472	0.020459	0.244136	-0.293547	-0.048581	0.120117	0.007096	0.019346	0.377138	-0.022464	0.080097	0.26518	0.036645	-0.014759	0.847517	NA	0.128042	-0.061447	0.22813	0.402173	0.339948	0.147778	0.121202	-0.082444	0.006581	0.202307	0.13583	0.072253	0.353065	0.118278	0.187767	0.082905	0.100138	-0.071563	-0.102595	0.103098	0.117301
RP11-65L11	AFM277WF9	HumArray2H9_T22	3q24-3q25	3	152627	-0.209531	0.475251	-0.2312	0.002438	-0.270766	0.15273	-0.340464	-0.084725	-0.00363	0.135009	-0.36015	-0.074927	0.093966	-0.093839	NA	0.289597	0.104073	0.083619	0.04682	-0.005356	0.131254	0.51621	-0.086195	0.005892	-0.233816	-0.03345	0.21645	0.168982	-0.079466	-0.227684	-0.193234	-0.154508	0.199332	-0.03029	0.081506	0.36737	0.057084	0.150245	0.002668	-0.032081	-0.088486	-0.046645	-0.095076	0.247047
RP11-209H21	AFM200ZE11;D3S1553	HumArray2H9_J35	3q24-3q25	3	160565	0.227482	0.724503	-0.075064	0.097436	0.025702	0.279263	-0.000937	0.04346	0.033084	0.203704	-0.267983	-0.007004	0.084698	0.08633	-0.026446	0.290256	-0.008319	0.169745	0.215694	0.096516	-0.015101	0.950283	0.071019	0.18578	-0.012359	0.267997	0.559796	0.39948	0.182955	0.528178	0.005491	0.028367	0.087593	0.158997	0.054776	0.325199	0.016034	0.118861	0.078834	0.154471	-0.073147	-0.002484	0.13048	0.091167
RP11-203L15	AFMA218YG1;D3S3579	HumArray2H10_W21	3q25-3q26.1	3	161883	0.067775	0.936433	-0.106755	-0.012191	-0.050891	0.012234	-0.309853	-0.020211	-0.079518	0.172797	-0.274679	-0.009623	-0.115484	-0.035023	-0.059057	0.29948	-0.123492	0.029876	0.102324	-0.008803	0.12187	0.622455	-0.060503	0.042572	-0.0909	0.038108	0.413422	0.255739	0.005764	0.399688	-0.061308	-0.054948	0.115532	0.02492	-0.112648	0.395802	0.108592	0.144356	0.07749	-0.085784	-0.137379	-0.065905	0.021844	0.032867
RP11-198G24	AFM116XH4;D3S1268	HumArray2H9_W22	3q26.1	3	165128	-0.061607	0.406113	-0.392389	-0.099096	-0.206082	-0.122673	-0.387334	NA	-0.139715	0.303063	-0.454914	-0.060327	-0.048103	-0.062148	-0.142422	0.341156	-0.015589	-0.000538	0.105557	-0.090788	0.011293	0.63537	-0.104773	-0.062221	-0.324971	-0.171644	0.262259	-0.047071	-0.185488	0.351801	-0.311067	-0.359516	0.086336	-0.025572	NA	NA	-0.056107	0.081554	-0.151175	-0.138191	-0.222301	-0.175842	0.000972	0.237807
RP11-1146E5	stSG39271;EVI1	HumArray2H10_E25	3q24	3	170127	0.106337	0.69274	-0.462565	-0.048625	-0.056213	-0.100202	NA	-0.121613	-0.095933	0.233453	NA	-0.026329	-0.0876	-0.200673	NA	0.268878	-0.099101	-0.036187	0.090013	-0.126069	-0.018399	0.72325	-0.133894	-0.086371	-0.017496	NA	NA	NA	NA	NA	NA	NA	0.556564	0.526893	-0.049539	0.315984	0.002638	0.096979	0.287481	-0.231985	0.071116	0.061545	0.049044	0.219057
RP11-141C22	AFM179XH10;D3S1282	HumArray2H11_P2	3q26.1	3	170244	0.091248	0.683208	-0.278299	-0.031085	-0.09333	-0.070956	-0.132479	-0.04099	-0.052493	0.374692	NA	-0.033367	0.04235	0.020952	-0.031002	0.347258	-0.028247	NA	0.289276	0.018849	0.062991	0.879256	0.042359	0.104964	-0.061066	0.083233	0.529405	0.510029	0.155302	0.716979	0.047452	0.018389	0.703942	0.496988	0.003659	0.41628	0.047956	0.008642	0.545378	0.03098	-0.022642	0.004294	0.017438	0.187699
GS-115H3	U86046	HumArray2H10_D2	3q21-q28	3	170803	0.22327	0.662985	NA	NA	NA	0.013155	NA	NA	NA	NA	NA	0.199156	NA	NA	NA	0.248266	NA	-0.041446	0.350579	NA	0.079345	0.709862	NA	-0.016761	NA	NA	NA	NA	NA	NA	NA	NA	0.542262	0.325474	0.017173	0.311046	0.0057	0.101046	0.309948	0.060916	0.25986	0.137033	NA	NA
RP11-163H6	AFMA082ZD9;D3S3725	HumArray2H10_B35	3q26.2-3q26.3	3	172970	0.202055	0.637029	-0.152685	-0.002621	-0.103166	0.025638	NA	-0.053779	0.150872	0.405067	-0.317137	-0.089187	0.022063	NA	-0.22053	0.283759	-4.2e-05	0.129124	0.16109	-0.015677	0.018957	0.836488	0.071753	0.044249	-0.102188	0.303169	0.534675	0.126199	0.072203	0.717501	-0.125762	-0.086428	0.582399	0.421236	-0.033865	0.318474	-0.02505	0.095153	0.551484	-0.009977	-0.027252	-0.061253	0.142178	0.341407
RP11-196F13	AFM333YA5;D3S3520	HumArray2H11_C4	3q26.3	3	173518	0.181672	0.617519	-0.056392	0.041216	-0.058074	0.037281	NA	-0.016879	0.016329	0.376501	-0.229034	-0.013725	0.016169	0.085719	-0.107073	NA	-0.082824	0.139542	0.152449	0.089523	NA	0.861532	0.065343	NA	-0.158831	NA	NA	NA	NA	NA	NA	NA	0.59395	NA	NA	0.307496	0.044752	0.187279	0.569274	0.015659	NA	NA	0.12654	NA
RP11-148D23	AFM224ZB12;D3S1565	HumArray2H10_Q24	3q26.2	3	174687	0.049174	0.604479	-0.228082	-0.051386	-0.179496	-0.103629	-0.257904	-0.068832	-0.069427	0.313942	-0.408128	-0.067907	-0.166195	-0.187015	-0.138114	NA	-0.158899	-0.045312	0.124346	-0.154705	-0.017164	0.710708	-0.162191	-0.076487	-0.04335	-0.039147	0.21141	0.144187	-0.00337	0.506598	-0.072184	0.058978	NA	0.511556	NA	0.311027	-0.143877	NA	0.315765	-0.014105	NA	NA	-0.039507	NA
RP11-114M1	AFMA064YC1;D3S3715	HumArray2H9_M35	3q26.3	3	178594	-0.032592	0.650911	-0.114832	0.057457	-0.020589	0.027538	-0.208017	0.040647	-0.050486	0.377323	-0.269637	0.044286	-0.008997	0.042921	-0.104746	0.262591	-0.105231	0.130602	0.190263	0.108905	-0.087154	0.859464	0.064027	0.13006	-0.120214	0.197638	0.290496	0.267069	0.23958	0.713833	-0.049639	0.067188	0.49927	0.45658	-0.030609	0.292099	-0.003676	0.101017	0.7423	0.096015	-0.103033	-0.061973	0.165917	0.134361
CTB-364E3	PIK3CA	HumArray2H10_H25	3q26	3	180238	-0.070456	0.573093	-0.29772	-0.076443	0.086646	-0.093139	NA	-0.200476	-0.080544	0.109278	-0.190754	-0.04378	-0.082217	-0.210753	NA	0.18037	-0.116694	-0.107799	0.057194	-0.112546	0.049023	0.604638	-0.099157	-0.086861	0.035932	NA	NA	NA	NA	NA	NA	NA	0.442322	0.368123	-0.097316	0.23924	0.061666	0.098094	0.437199	-0.220557	0.145071	0.085591	0.019569	0.131889
RP1-97B16	RH70978	HumArray2H11_I14	3q26.3	3	180273	-0.0247555	0.508344	-0.144408	-0.048099	-0.074428	0.022825	NA	-0.078674	0.002221	0.262886	-0.21587	-0.0766705	-0.0093125	0.010355	-0.221436	0.256333	0.0700645	0.0394285	0	-0.0013915	-0.006932	0.808686	-0.0477445	0.032804	0.08127	NA	NA	NA	NA	NA	NA	NA	0.535751	0.457656	-0.0627375	0.346103	0.029588	0.101517	0.565344	-0.075887	-0.011197	0.0209665	0.210279	0.196855
RP11-118F4	AFMA162XB9;D3S3565	HumArray2H10_T24	3q26.3-3q27	3	180749	0.05526	0.738042	-0.062806	0.05795	0.061432	0.009495	-0.134326	-0.015831	0.053413	0.367081	-0.282482	-0.011012	-0.014953	-0.085683	-0.029258	0.359274	-0.04956	-0.030789	0.222268	-0.023892	NA	0.782585	-0.066048	0.048434	-0.002359	0.136213	0.409842	0.330229	0.256072	0.77433	0.036139	0.044888	0.648161	0.862772	0.053518	0.39623	-0.021691	0.194489	0.689109	0.154379	-0.037134	-0.005287	0.124824	-0.004254
RP11-125E8	AFMB031ZG5;D3S3609	HumArray2H10_E35	3q26.3-3q27	3	185297	0.160415	0.427897	-0.008523	0.127522	NA	0.111584	-0.320753	0.061609	0.190024	0.188056	-0.4041	-0.056922	0.201794	0.145956	0.018659	0.020375	0.188677	0.149665	0.059134	0.045371	-0.14074	NA	NA	0.097649	0.016619	0.000827	0.110444	-0.017488	-0.168452	0.07268	-0.175863	-0.237807	-0.400769	0.368966	0.298299	0.170217	-0.085918	-0.022253	0.567983	0.111246	0.001628	-0.043342	0.491083	0.211186
CTD-2172D17	D32047;THPO	HumArray2H10_T22	3q26	3	185406	-0.003987	0.373606	-0.140125	-0.009348	0.020773	-0.04439	-0.048295	-0.063006	-0.098047	0.20044	-0.207755	-0.001292	0.068188	-0.057683	-0.177246	0.112789	0.009084	0.012957	0.233274	0.018173	0.02656	0.775603	-0.004873	NA	0.130638	NA	0.24971	0.095719	-0.081285	0.205614	-0.073916	0.066802	-0.208809	0.470792	-0.019493	0.215804	0.070075	0.09878	0.671671	-0.048024	0.03438	0.075083	0.159564	0.088637
CTD-2091K6	U00115;BCL6	HumArray2H10_D21	3q27-3q28	3	188760	0.026161	0.478644	-0.027626	-0.030008	0.016348	0.063508	-0.199499	-0.058914	-0.040572	0.285813	-0.365006	-0.208065	0.349843	-0.131505	-0.279175	0.182662	0.228177	-0.079929	0.056777	-0.103425	-0.028334	0.800029	-0.134112	0.045678	0.001871	0.12142	0.253883	0.40699	-0.22634	0.119481	-0.191	-0.077263	-0.204054	0.356002	-0.080876	NA	NA	0.041594	0.651019	-0.148377	0.038293	-0.030296	0.044952	0.401758
RP11-67E18	AFM270ZG9;D3S1580	HumArray2H10_W24	3q28	3	189757	-0.047204	-0.020704	-0.13403	0.031197	-0.013982	0.059369	NA	-0.013242	-0.018379	0.343326	-0.278763	-0.04889	0.028755	-0.042231	-0.068521	0.374902	-0.056875	-0.035461	0.153655	-0.073237	0.092329	0.753242	-0.075265	0.052351	0.076172	NA	NA	NA	NA	NA	NA	NA	-0.205065	0.649612	-0.044074	0.408972	-0.016377	0.203386	0.5923	0.089619	0.004591	-0.004655	0.083697	0.011329
RP11-178K17	AFM164ZF8;D3S3530	HumArray2H9_P35	3q28	3	190400	-0.142441	-0.116062	-0.250751	-0.071572	0.175537	-0.060802	-0.083511	-0.064601	-0.101785	0.310804	-0.32586	-0.113714	-0.070512	-0.032875	-0.088314	0.332975	-0.104069	NA	0.118122	0.028391	0.090931	0.828592	-0.004785	0.072687	-0.048068	0.192158	0.183777	0.399387	0.007735	0.328768	0.052905	0.110862	-0.00907	0.53652	-0.08954	0.392947	0.103759	0.192809	0.588071	-0.06802	-0.09643	-0.065904	0.109971	0.146084
RP11-54L9	AFM260YB1;D3S1314	HumArray2H9_C5	3q28	3	191165	-0.049905	NA	-0.150529	NA	0.198712	-0.014812	-0.105432	0.005523	NA	0.267985	-0.262689	-0.070969	-0.032229	-0.056144	-0.040778	NA	-0.094504	0.049164	0.154338	-0.005855	0.010927	0.69766	-0.072979	0.057214	-0.002862	0.122007	0.272598	0.285999	-0.114603	0.219579	0.035464	0.021696	NA	NA	-0.028849	0.335212	NA	-0.00681	0.551993	-0.014534	0.059027	-0.015077	0.116109	0.05898
RP11-233N20	AFM136XC1;D3S1272	HumArray2H9_F5	3q29	3	198343	-0.0695	0.041311	-0.15797	-0.052702	0.198917	0.017275	-0.279805	-0.014654	-0.025349	0.279633	-0.262738	-0.011036	-0.058572	-0.097997	-0.007291	NA	-0.131227	-0.054206	0.090475	-0.070977	0.026577	0.758766	-0.022177	0.027799	-0.007259	0.075747	0.262006	0.426689	-0.136117	0.262211	0.035999	0.032453	-0.279595	0.355795	-0.009655	0.067641	0.150535	NA	0.628147	-0.005192	-0.092089	0.199712	0.083106	-0.069622
GS1-56H22	3 q tel	HumArray2H11_N36	3 q tel	3	200000	-0.066493	0.280186	NA	-0.093639	0.179051	-0.084745	NA	-0.100198	-0.099434	NA	-0.309869	-0.013431	-0.017669	-0.008552	0.02677	0.187304	NA	-0.009844	0.052664	-0.165053	NA	0.70123	-0.060408	-0.070706	0.020741	NA	NA	0.303059	NA	NA	-0.090273	-0.040359	NA	0.352667	-0.09254	0.144562	-0.010032	0.09017	0.493984	NA	NA	0.168043	NA	0.227014
GS1-118B13	4 p tel	HumArray2H11_O1	4 p tel	4	0	-0.268045	-0.467578	-0.045303	-0.069946	NA	-0.105892	0.106868	-0.127397	-0.122098	-0.031997	0.4462	-0.097524	-0.038836	0.151886	NA	NA	0.063353	-0.024732	0.114035	-0.095469	0.099186	-0.028427	-0.096435	-0.067313	-0.26112	NA	NA	-0.108477	NA	NA	-0.140768	-0.253504	NA	NA	-0.042477	-0.148514	-0.017968	-0.144108	-0.464654	-0.093594	-0.099214	-0.072285	-0.346225	-0.144353
RP11-69L7	SHGC4-1127;L14155.1	HumArray2H9_I33	4p16.3	4	753	-0.071667	-0.200698	-0.025499	0.028869	-0.059037	-0.018395	-0.192612	-0.012636	-0.058992	NA	0.641074	0.033136	NA	0.283264	NA	-0.26017	NA	-0.065584	NA	-0.090504	-0.126026	0.009147	-0.012114	0.058312	-0.072162	0.293172	-0.122522	-0.046342	-0.132616	-0.302807	0.054043	-0.008641	-0.270233	-0.671345	NA	-0.221732	0.025526	-0.258396	NA	-0.091541	-0.013751	-0.03333	-0.279265	-0.180794
RP11-20I20	AFMA060ZE5;D4S3038	HumArray2H9_S35	4p16.3	4	1083	-0.115854	-0.426993	0.052212	0.03095	0.006829	-0.022582	-0.206014	-0.031997	0.053058	-0.020149	0.58906	-0.00161	NA	0.29297	-0.183392	-0.086198	NA	NA	0.015094	NA	-0.007734	-0.021982	-0.017684	0.015473	-0.155368	0.145201	-0.203461	-0.142991	-0.240795	-0.297837	-0.140632	0.007113	-0.188334	-0.552079	-0.043478	-0.198265	0.185779	-0.126202	-0.497811	0.038133	-0.14031	-0.085621	-0.511293	-0.165496
CTD-2224I19	CHLC.UTR_02040_M64347;FGFR3	HumArray2H10_K25	4pter	4	1864	-0.088755	-0.232206	-0.03743	-0.01406	0.002264	-0.00076	NA	0.000438	-0.028705	-0.017584	0.509081	-0.019255	-0.020812	0.198971	-0.102962	-0.152855	-0.055017	-0.107288	0.144736	-0.094467	0.004461	0.30814	0.005944	0.01893	-0.128189	NA	NA	0.005228	NA	NA	NA	NA	-0.260292	-0.566167	0.012538	-0.170196	-0.025955	-0.182085	-0.363377	-0.093074	0.023317	0.005224	-0.223516	-0.11414
RP11-237C24	SHGC-30353;M98528.1	HumArray2H10_U19	4p16.3	4	4485	-0.157082	-0.383706	0.099758	0.062167	0.061128	0.113686	-0.097883	-0.007622	0.030225	-0.016904	NA	0.055992	-0.005246	0.352988	-0.336079	-0.016871	-0.041267	0.004807	0.14222	0.030091	0.025621	0.065487	0.083879	0.129905	-0.085072	0.226317	-0.084408	-0.011884	-0.17963	NA	0.067471	0.104936	-0.283406	-0.633264	0.039341	NA	-0.11631	-0.124102	-0.391965	-0.016011	0.027302	0.008229	-0.318902	-0.032153
RP11-91B20	SHGC-9889;M97676.1	HumArray2H9_C33	4p16.2	4	4859	-0.132153	-0.351481	0.045544	0.022327	0.025292	-0.008152	-0.167524	0.008284	0.026189	0.067848	0.661284	0.037244	0.040698	0.322979	0.008426	-0.132582	0.003355	-0.003578	0.204652	0.01494	0.077498	0.038062	0.044335	0.091699	-0.067158	0.190574	NA	0.263363	NA	NA	NA	-0.009232	-0.254296	-0.630735	0.008106	-0.119703	-0.024816	-0.150848	-0.442694	-0.015329	NA	-0.034112	-0.253089	-0.103442
RP11-101J14	SHGC4-575;L09812.1	HumArray2H9_F33	4p16	4	8171	-0.067588	-0.271658	0.175689	0.087263	0.073819	0.064374	-0.154635	0.060467	0.048178	0.088127	0.702006	0.094429	0.124505	0.402826	0.014001	-0.257635	0.077437	0.096654	0.267986	0.1287	-0.024605	0.168354	0.148426	0.230929	-0.095615	0.11459	-0.080173	-0.415323	-0.286357	-0.302816	-0.040511	0.021235	-0.324205	-0.598377	0.132941	-0.182145	-0.010006	-0.224835	-0.277713	0.055303	-0.056082	-0.054952	-0.159918	-0.216663
RP11-17I9	SHGC4-1168;L14185.1	HumArray2H10_X19	4p16.2	4	9756	-0.211553	-0.487626	0.055176	-0.026899	-0.091837	-0.084875	-0.307184	-0.045042	-0.083888	-0.048468	0.569968	0.042296	-0.037049	0.310976	-0.191577	-0.034741	-0.091587	-0.006561	0.132668	-0.000802	0.007697	0.039195	-0.000406	0.106282	-0.167127	0.021103	-0.24754	-0.620398	-0.296461	-0.407955	-0.079181	-0.015136	-0.050851	-0.561876	-0.018042	-0.182158	-0.038736	-0.15782	-0.454588	-0.07654	-0.024606	-0.009757	-0.393782	-0.073312
RP11-34C20	SHGC4-138;G34132	HumArray2H11_E36	4p15.33	4	11085	NA	-0.428246	0.077815	NA	NA	0.19114	-0.00991	0.010629	0.110023	0.111818	0.613383	0.003736	0.153012	0.404212	NA	0.052749	NA	0.100494	0.324715	0.026043	0.051446	NA	0.057349	0.127809	-0.300535	0.289947	-0.019116	-0.567946	-0.147848	-0.260891	0.049318	0.131722	-0.148115	-0.46976	0.014314	-0.098673	-0.100818	-0.065954	NA	0.096683	-0.087721	-0.024189	-0.334709	-0.014201
RP11-171P21	SHGC-24775;R44210	HumArray2H11_F1	4p15.3	4	15196	-0.126195	-0.416641	0.236766	0.130135	0.05726	0.106762	-0.108285	0.083752	0.084107	0.163556	0.620781	0.050461	0.121029	0.500551	-0.096758	0.029798	0.127324	0.139065	0.359652	0.184567	0.072827	0.189581	0.155308	0.268965	-0.116611	0.267173	-0.107696	-0.539441	-0.108272	-0.353027	0.05725	0.139079	-0.100147	-0.560583	0.11533	-0.094351	0.017269	-0.094496	-0.297487	0.154167	-0.102424	-0.012416	-0.155559	0.220918
RP11-11M9	SHGC4-737;L09901.1	HumArray2H10_G4	4p15.3	4	19188	-0.460167	-0.474378	NA	NA	NA	0.066876	-0.121069	-0.097919	-0.033781	-0.011006	NA	NA	0.030132	0.199275	NA	0.0771475	-0.045078	-0.003142	0.460721	0.0118	0.120455	-0.10231	-0.032466	-0.025816	-0.195036	-0.526239	-0.223607	-0.671282	-0.295028	-0.39887	-0.0308	0.017098	-0.086934	-0.590777	-0.118997	-0.102633	-0.0740235	-0.054668	NA	-0.064866	0.063021	-0.041191	-0.237983	0.033239
RP11-238L9	SHGC4-982;Z23504	HumArray2H10_J4	4p15.3	4	20415	-0.236226	-0.430576	0.043871	0.025706	-0.012034	0.003589	0.009033	-0.019449	0.058054	0.08836	0.53634	-0.058269	0.036133	0.350828	-0.081211	0.022935	-0.017899	0.106985	-0.136179	0.145847	0.07713	0.072257	0.092009	0.104955	-0.169639	-0.46177	-0.094654	-0.564285	-0.015809	-0.301685	0.08684	0.145677	-0.225398	-0.714356	-0.045634	-0.091469	-0.06607	-0.076462	-0.327002	0.091554	-0.149184	0.006726	-0.089701	0.101911
RP11-276O17	AFM158XC7;D4S404	HumArray2H9_D3	4p15.1-4p15.2	4	23986	-0.196617	-0.473206	0.140507	0.12825	0.037728	0.037274	-0.01875	0.040378	0.073334	0.155081	0.668961	0.024496	0.027224	0.442438	-0.101165	0.163164	0.047482	0.141141	-0.18861	0.130953	0.10983	0.129186	0.099101	0.181756	-0.172742	0.467732	-0.055505	-0.606554	-0.084384	-0.227754	0.093737	0.163324	-0.028295	-0.441546	0.01093	-0.135861	0.046955	-0.042389	-0.442907	0.103124	-0.121255	-0.047965	-0.157656	-0.119537
RP11-118C24	SHGC-24618;G33572	HumArray2H10_P4	4p15.2	4	25331	NA	-0.152921	0.199928	NA	NA	0.211775	-0.115004	0.124176	0.14191	0.124626	0.414305	0.089686	0.213896	0.418507	NA	0.089062	0.108686	0.152786	NA	0.153806	0.197109	0.201799	0.165611	0.222386	-0.114303	0.475392	-0.108097	-0.698826	-0.175154	-0.270583	0.091056	0.129859	-0.003659	-0.527287	0.093987	-0.024046	0.0398	0.013142	-0.25374	0.066207	-0.01923	0.008696	-0.088221	-0.018464
RP11-119N7	SHGC4-675;L09863.1	HumArray2H10_S4	4p15.1-4p15.2	4	25835	NA	-0.249397	0.137455	0.133217	0.188568	0.080203	-0.056001	0.086944	0.365761	0.121286	0.391814	0.116733	0.23778	0.3726	-0.130585	-0.02011	0.200989	0.086479	-0.354794	0.104019	0.097022	0.119943	0.100816	0.143262	-0.128903	0.447672	-0.066871	-0.57566	-0.191798	-0.336	0.059073	-0.002603	-0.268794	-0.432327	0.102925	-0.116383	-0.078233	-0.04585	-0.327725	0.213205	-0.007883	0.010467	3.1e-05	-0.022752
RP11-239C17	SHGC-12838;U23430.1	HumArray2H10_V4	4p15.2-4p15.3	4	26142	-0.157157	-0.401938	0.164828	0.055209	0.037842	0.043656	-0.056553	0.030742	0.094339	0.086826	NA	0.022086	0.070052	0.333479	-0.08802	0.064314	0.003589	0.024951	-0.422157	0.069353	0.074824	0.297534	0.053001	0.089311	NA	0.426204	-0.042088	-0.507589	-0.157445	-0.313069	0.02094	0.136732	-0.152605	-0.557527	-0.074439	-0.096643	-0.034443	-0.06782	-0.364277	0.145995	-0.113987	0.01934	-0.119565	-0.104296
RP11-194B9	SHGC4-273;L00775	HumArray2H11_E26	4p15.1	4	28104	-0.297846	-0.488321	-0.101161	-0.073172	-0.085221	-0.071427	-0.089275	-0.112002	-0.092112	-0.042564	0.235906	-0.056143	-0.108698	0.119384	NA	NA	-0.078994	-0.072802	-0.256059	-0.13952	0.013661	-0.085379	-0.096686	-0.059182	-0.036598	0.447333	-0.295054	NA	NA	NA	0.021069	0.075023	NA	NA	-0.127044	-0.184711	-0.185655	-0.193114	-0.540653	-0.138289	-0.058088	-0.090526	-0.147961	-0.019269
RP11-210B2	SHGC4-311;L00792	HumArray2H11_E27	4p15.1	4	28680	-0.269053	NA	-0.026493	0.001512	-0.06361	-0.065987	0.013703	-0.082516	-0.061318	-0.052963	0.240599	-0.097447	-0.082172	0.153277	-0.224155	0.00469	-0.099494	-0.022813	-0.23491	-0.093731	0.004372	-0.05295	-0.091542	-0.044833	-0.142785	0.302709	-0.059841	-0.618536	NA	NA	0.106085	0.006491	-0.309074	NA	-0.09031	-0.248177	-0.187919	-0.170632	-0.573681	-0.053577	0.127201	-0.098408	-0.194741	0.0043
RP11-53F2	SHGC4-335;L09766.1	HumArray2H10_C7	4p15.1	4	29422	-0.304249	-0.427195	NA	-0.084565	-0.019693	-0.066188	NA	-0.17547	-0.123714	-0.180843	0.280901	-0.08902	-0.235612	-0.023213	-0.040325	-0.053284	-0.150127	-0.118349	-0.27276	-0.076387	NA	-0.07885	-0.168015	-0.16192	0.007167	NA	NA	NA	NA	NA	NA	NA	-0.233508	NA	-0.202699	-0.161655	-0.104201	-0.081227	-0.638127	-0.32288	0.125932	-0.070178	-0.357337	0.018182
RP11-266E24	SHGC4-801;L09932.1	HumArray2H10_F7	4p15.1	4	30264	-0.241088	-0.394383	-0.038488	-0.025357	-0.024646	-0.073219	NA	-0.058261	-0.055967	-0.006815	0.178555	-0.093629	-0.115433	0.032377	-0.164934	-0.008765	-0.060855	-0.035536	-0.271406	-0.036455	0.011279	-0.032367	-0.087971	-0.016984	-0.125563	0.258263	-0.07575	-0.581581	NA	NA	-0.126633	NA	-0.209302	-0.719447	-0.106756	-0.184142	-0.104882	-0.132163	-0.554236	-0.092231	NA	0.014531	-0.223653	-0.021434
RP11-205N12	SHGC-17843;G33547	HumArray2H10_L7	4p15.1	4	30469	-0.219702	-0.506198	0.035145	-0.019244	0.029589	0.007565	NA	-0.006115	0.27154	-0.044964	0.240006	0.08085	-0.142691	0.14921	-0.132826	0.105236	-0.107108	0.010905	-0.301436	-0.272631	0.241633	-0.088011	-0.084415	-0.117663	-0.208352	0.311052	NA	-0.654845	NA	NA	0.079393	NA	-0.149781	NA	-0.122837	-0.004836	0.048182	0.043438	-0.583381	-0.043319	NA	-0.048015	-0.215169	NA
RP11-53F9	SHGC4-1138	HumArray2H10_I7	4p15.1	4	30614	-0.108471	NA	-0.019155	NA	0.046504	0.021526	-0.191211	-0.047564	0.365302	0.012097	0.270407	NA	-0.06505	0.212305	-0.140251	-0.066883	0.002446	0.040431	-0.054651	-0.03583	-0.010774	-0.118023	-0.09617	-0.04687	-0.101695	0.252003	NA	-0.508746	-0.336386	-0.269327	-0.11327	NA	-0.467142	NA	-0.070219	-0.216591	-0.155394	-0.114869	-0.487752	0.020633	0.003163	-0.026604	-0.085733	-0.001848
RP11-180G13	SHGC4-951;L14081.1	HumArray2H11_E29	4p15.1-4p15.2	4	30741	-0.215106	-0.410334	-0.026241	-0.031268	-0.040209	-0.088112	-0.033711	-0.107578	-0.018061	0.00963	0.243795	-0.117648	-0.030466	0.145848	0.184629	-0.055213	-0.041192	-0.008491	-0.13426	-0.096022	0.03444	-0.061081	-0.113946	-0.072858	-0.102279	0.212897	-0.236665	-0.557624	-0.167371	-0.300435	-0.037476	0.078624	-0.265955	-0.543849	-0.081429	-0.169313	-0.071631	-0.114883	-0.515127	NA	-0.103555	-0.087276	-0.064805	-0.090578
RP11-176I4	SHGC4-250;L00764	HumArray2H11_E30	4p15.1	4	33162	-0.289744	-0.438666	0.103558	0.000238	-0.060339	-0.063741	-0.086047	-0.035648	NA	0.024646	0.126245	-0.065912	0.039884	0.268585	-0.196864	-0.087642	0.026309	0.068536	-0.080866	-0.025651	-0.002859	-0.005492	-0.01472	0.054861	-0.194698	0.558426	-0.148007	-0.605473	-0.236351	-0.388495	NA	-0.035758	-0.314896	-0.558894	-0.018512	-0.188725	-0.107718	-0.16208	-0.423282	-0.019532	-0.057036	-0.078635	-0.265548	-0.060052
RP11-85B10	SHGC4-647;L09847.1	HumArray2H11_E31	4p14-4p15	4	35527	-0.207437	-0.38175	-0.066512	0.018759	-0.038115	-0.081505	-0.088195	-0.041835	-0.065623	-0.029714	0.159259	-0.056867	-0.068797	-0.023417	NA	-0.124942	-0.029389	-0.033601	-0.16626	-0.04682	0.005255	-0.084237	-0.051702	-0.06862	-0.130532	0.513393	-0.27959	-0.622306	-0.234966	-0.243857	0.029044	0.053912	-0.517134	-0.795032	-0.061812	-0.22402	-0.176629	-0.155103	-0.535114	-0.12079	0.050044	-0.025709	-0.085076	-0.01703
RP11-24G16	AFM280TF5;D4S1581	HumArray2H9_G3	4p12-4p13	4	38053	-0.154691	0.098436	0.125137	0.051062	-0.009487	0.04424	-0.029208	-0.009302	-0.020588	0.18279	0.024199	-0.02299	0.078776	0.431506	NA	0.131451	NA	0.100665	NA	0.136365	0.093603	0.166191	0.1021	0.218739	-0.141866	0.28922	-0.053726	-0.582604	-0.144064	-0.22801	0.043884	0.077179	-0.03754	-0.502671	0.068909	-0.148028	0.129543	-0.05019	-0.320301	0.121375	-0.0598	-0.044905	NA	-0.06365
RP11-126C7	SHGC4-662;L09855.1	HumArray2H9_C36	4p13	4	38162	-0.187923	0.067933	-0.016398	-0.005707	0.045893	-0.0125	NA	0.015806	0.002225	0.011959	0.008711	0.022041	-0.001855	0.271327	-0.03528	NA	-0.032961	-0.005388	NA	-0.026733	0.077492	0.067278	-0.001388	0.074648	0.12862	NA	NA	NA	NA	NA	NA	NA	NA	NA	-0.047005	-0.177505	-0.10428	-0.139697	-0.430463	-0.079542	0.37101	-0.008251	-0.138238	-0.059209
RP11-38M16	AFM161YF6;D4S405	HumArray2H9_J3	4p12	4	40214	0.014638	0.168023	0.136737	0.139089	0.038579	0.079982	-0.053661	0.048335	0.12913	0.087918	0.050752	0.010632	0.076761	0.340558	-0.036201	-0.024056	0.105722	0.103941	-0.081444	0.093355	0.046837	0.176466	0.123752	0.237838	-0.130811	0.314984	-0.076569	-0.499927	-0.208035	-0.297902	-0.006412	0.007346	-0.206537	-0.173139	0.133923	-0.165742	0.002327	-0.085198	-0.312939	0.120529	-0.019107	0.005964	-0.093773	-0.123526
RP11-264N7	SHGC-33782	HumArray2H9_F36	4p13	4	41277	0.040991	0.128491	0.269521	0.179282	0.117065	0.090194	-0.007711	0.075339	0.120179	0.141882	0.005158	0.093482	0.122809	0.4297	-0.068689	-0.003487	0.136982	0.10677	-0.122958	0.142699	0.122579	0.204618	0.158056	0.243189	-0.169267	0.337597	-0.1081	-0.401422	-0.115393	-0.137152	0.118138	0.223592	NA	0.053648	0.057578	-0.108985	-0.08714	NA	-0.330849	0.097792	-0.000916	0.024505	-0.036418	0.025349
RP11-113F10	SHGC4-1045;L14098.1	HumArray2H9_L36	4p13	4	42338	-0.09986	0.019367	0.075805	0.023058	0.050127	0.010373	-0.093638	0.015715	0.021324	0.045514	-0.056527	0.012771	-0.026521	0.308492	-0.006787	0.12609	-0.040933	0.041283	-0.186997	0.007439	0.203128	0.04784	0.014669	0.076545	-0.160432	0.128083	-0.173174	-0.520014	-0.108436	-0.261716	0.094006	0.232036	-0.06558	0.074262	0.028389	NA	-0.053084	0.049566	0.054909	0.022863	-0.089212	-0.022663	-0.104212	-0.080763
RP11-253O5	SHGC4-344;L09768.1	HumArray2H9_O36	4p13	4	44474	-0.202682	-0.040006	-0.009957	0	-0.037084	-0.073918	-0.127559	-0.112707	-0.031621	0.014685	-0.118565	-0.092764	-0.062383	0.220834	0.027759	0.14761	-0.06575	0.013689	-0.295098	-0.006452	0.149958	-0.012289	-0.051331	-0.025218	-0.20869	0.258749	-0.224796	-0.575937	NA	-0.250494	0.189734	0.13094	-0.068863	-0.01862	-0.122376	-0.084434	-0.045317	-0.075443	-0.062766	-0.007318	-0.007055	-0.071456	-0.185528	-0.096599
RP11-105F21	SHGC4-842;G12387	HumArray2H9_R36	4p11-4p12	4	44739	-0.097876	0.026923	0.03214	0.044803	0.034694	-0.012308	-0.080366	-0.046109	0.003265	0.073224	-0.10028	-0.070497	0.020496	0.274556	0.027946	-0.015949	0.011939	NA	-0.173945	0.070373	NA	0.069693	0.027336	0.128336	-0.147416	0.158403	-0.167816	-0.571822	-0.184275	-0.350011	0.063713	0.006795	NA	-0.182908	-0.021141	-0.107531	-0.133369	-0.127282	-0.009602	0.041095	0.046081	-0.019007	-0.174241	-0.101172
RP11-42A17	AFM168XA5;D4S1536	HumArray2H9_M3	4p11-4p12	4	45819	-0.397363	-0.135802	-0.207543	-0.169588	-0.226439	-0.185803	-0.050862	NA	-0.077635	-0.13598	-0.258679	-0.059856	-0.159872	0.060616	0.040531	-0.072496	-0.161836	-0.042657	-0.364444	-0.012587	0.015067	-0.106414	-0.140361	-0.054813	-0.114235	0.337697	0.049463	-0.223532	0.041169	-0.411194	0.073447	0.08753	-0.099258	0.032374	-0.176838	-0.05483	-0.342891	-0.111453	-0.052776	-0.192901	0.01347	-0.017333	-0.056338	-0.275337
RP11-238D1	SHGC4-604;Z23426	HumArray2H9_U36	4p12-4p13	4	45843	-0.212023	-0.064294	-0.054789	0.020254	-0.051071	-0.048252	-0.060543	-0.039265	-0.015981	NA	-0.182148	-0.080075	-0.119211	0.17262	-0.031055	NA	-0.124354	-0.02028	NA	-0.029917	0.031746	-0.050697	-0.127422	-0.080475	-0.230086	0.154726	NA	-0.566294	-0.171547	-0.303131	0.011428	-0.040059	NA	-0.043735	-0.095447	-0.127681	-0.162311	-0.173462	-0.137099	-0.009863	-0.083484	-0.062766	NA	-0.207644
RP11-121C2	SHGC4-1079;M84741.1	HumArray2H10_R22	4p11-4p12	4	47679	-0.044937	0.095136	0.045258	0.080103	0.034723	0.007238	-0.050531	-0.013449	0.019572	0.166017	-0.036142	-0.033986	0.122673	0.338964	-0.014222	0.015284	0.112366	NA	-0.047057	NA	0.086324	0.071507	0.022811	0.096615	-0.245492	0.211808	-0.094081	-0.517739	-0.223756	-0.290489	-0.027115	0.006375	-0.160726	0.010414	-0.028826	NA	-0.025879	-0.087811	0.077285	NA	-0.039728	-0.0121	-0.117394	-0.139686
RP11-232D21	SHGC4-476;L00881	HumArray2H9_X36	4p12-4p13	4	48102	-0.152312	0.04155	0.057254	0.069771	0.033824	0.017944	-0.143606	-0.014194	0.014563	0.094353	-0.024142	-0.011383	-0.004549	0.383397	0.184446	-0.04901	-0.037587	0.08155	-0.205332	0.0805	0.177348	0.328124	0.047093	0.1409	-0.192253	0.211437	-0.073847	-0.48836	-0.120255	-0.292488	0.067526	0.174521	-0.146526	0.144243	0.005066	-0.082131	-0.066491	-0.020361	0.129064	0.049886	-0.101354	-0.018097	-0.156155	-0.169584
RP11-72P14	SHGC-8553;Z25182	HumArray2H10_O22	4p11-4p12	4	48340	-0.099752	0.039993	0.069205	0.002574	0.004552	0.014132	-0.138069	-0.028629	0.008389	0.021208	-0.021949	-0.032591	-0.00679	0.233193	0.129809	-0.072108	0.004435	0.051278	-0.18013	0.043934	0.151484	0.231444	0.017275	0.07516	-0.114464	0.204596	-0.040507	-0.434837	-0.17641	-0.257042	0.03631	0.085492	-0.194751	0.190958	-0.041543	NA	-0.023876	-0.087022	0.085022	-0.017462	-0.081239	-0.063581	-0.144651	-0.158542
RP11-109P3	SHGC-8527;Z19172	HumArray2H11_E28	4p11	4	48340	-0.08362	0.031151	0.035058	0.022255	-0.040475	0.011027	-0.152887	-0.017143	0.003003	0.027535	-0.030303	-0.027286	-0.001379	0.290377	0.14494	0.0143	-0.015648	0.05065	-0.188881	NA	0.07054	0.287597	0.013264	0.104146	-0.114673	0.184198	0.061484	-0.441929	-0.082422	-0.23889	0.117943	0.180438	-0.210318	-0.051069	-0.027173	-0.106293	-0.070525	-0.14277	0.135516	0.032292	-0.089908	-0.035717	-0.183329	-0.15931
RP11-217B22	SHGC4-968;Z24604	HumArray2H9_U33	4p11-4p12	4	48819	0.008002	0.113201	NA	0.113942	0.060527	0.041471	NA	-0.01248	0.030241	0.007159	0.050895	0.086218	0.004793	0.261721	0.021776	-0.145265	NA	0.010689	NA	0.029249	0.055176	0.345717	0.002805	0.087186	0.17657	NA	NA	NA	NA	NA	NA	NA	-0.360044	-0.152864	-0.020322	-0.121108	0.022365	NA	0.069141	-0.062787	-0.008237	0.039749	-0.08448	-0.117956
RP11-32K21	AFM274XB9;D4S1577	HumArray2H9_P3	4q11-4q12	4	52945	-0.188762	-0.01223	0.050729	0.008004	-0.018134	-0.007403	0.267625	-0.000267	-0.011491	0.020314	-0.04919	-0.189892	-0.002262	0.298505	-0.013228	0.026155	-0.008031	0.08291	0.04379	0.117944	0.022181	0.566942	0.0196	0.101461	0.12917	0.262018	0.08525	0.02372	-0.025096	-0.143208	0.139844	0.152507	NA	NA	-0.089065	-0.065413	0.05198	0.015647	0.057205	-0.01914	-0.092058	-0.045686	0.217074	-0.214165
RP11-210D19	SHGC4-782;G33200	HumArray2H9_L33	4q12	4	53294	-0.110448	-0.01847	0.016702	0.015686	0.052741	-0.000829	NA	-0.017588	0.052311	0.025505	-0.034443	-0.006482	NA	0.244352	-0.000587	-0.051234	0.00524	0.000839	NA	0.000306	NA	0.456304	-0.018697	0.044563	0.121614	0.206638	NA	NA	NA	NA	0.089333	-0.109545	0.079827	0.059317	0.052394	NA	-0.004768	-0.06384	0.027049	-0.041864	0.134189	0.017933	0.237783	-0.105693
RP11-175I24	SHGC4-959;L10024.1	HumArray2H9_O33	4q11-4q12	4	53657	-0.103451	0.053134	0.0764	0.057027	0.061189	0.017303	NA	-0.017797	0.028953	0.000568	0.043641	-0.142889	-0.036035	0.200833	0.063731	-0.045698	-0.039785	-0.025233	0.010113	-0.014883	-0.036613	0.519111	0.005118	0.044283	0.307843	NA	0.135901	NA	NA	NA	0.271196	0.135603	0.093863	-0.069977	-0.040497	-0.085725	-0.018406	-0.105902	-0.011799	-0.022754	0.198862	-0.01506	0.262936	-0.131143
RP11-98G22	AFM294VB9;D4S1594	HumArray2H9_S3	4q12	4	54688	-0.080085	0.065268	-0.045315	0.03525	0.040498	0.003013	0.301781	-0.001788	0.034891	-0.098786	-0.26044	-0.099904	0.006613	0.224751	NA	0.092444	-0.017767	0.018503	0.061945	0.014405	-0.054222	0.576869	0.056647	0.062466	0.257063	0.254909	0.15391	-0.09696	NA	NA	0.146289	0.206211	0.222761	0.098506	-0.010224	-0.065406	0.086997	-0.078403	0.052093	-0.040257	0.013283	-0.001558	0.274956	-0.172334
GS-619B4	RH82761	HumArray2H11_H35	4q11-q13	4	55080	-0.100839	0.028012	0.066823	0.04973	0.012194	0.01882	NA	-0.036379	0.031104	-0.039319	-0.268936	-0.098989	0.070777	0.387325	NA	0.046318	0.079439	0.075222	0.037667	0.070138	-0.094867	0.587984	0.044591	0.115879	0.131372	0.00772	0.164819	0.078049	-0.177831	NA	0.045939	0.05595	NA	0.110336	0.042151	-0.07671	0.046998	-0.027447	0.184442	0.04282	-0.047087	-0.037935	NA	-0.089822
RP11-80L11	SHGC4-1450;G07422	HumArray2H9_R33	4q12	4	55111	-0.013442	-0.122835	0.018531	0.045165	0.033279	-0.02413	NA	-0.028274	0.062605	-0.162861	-0.240883	-0.139612	0.013328	NA	-0.056052	-0.049737	0.032485	0.002445	0.014531	0.035679	-0.072512	0.534529	0.048163	0.154949	0.287514	NA	NA	NA	NA	NA	NA	NA	0.057384	-0.096614	0.008509	-0.13303	-0.030151	-0.126573	0.080612	0.005766	NA	0.066398	0.284559	NA
RP11-135H2	AFM356TC5;D4S1619	HumArray2H9_V3	4q12	4	56462	NA	-0.330698	0.074977	0.127352	0.030352	0.005662	0.430687	0.013254	0.22533	-0.120226	NA	-0.146588	-0.017557	0.237101	NA	0.035743	0.075059	NA	0.00633	0.081129	-0.116742	NA	NA	0.012344	NA	0.315659	0.162435	-0.003829	-0.121325	-0.264941	0.152105	0.075464	0.12582	-0.001154	-0.001835	-0.144348	-0.04631	-0.111642	-0.032543	0.054795	0.088873	0.001487	0.526815	-0.185668
RP11-7J22	SHGC-10570;U00238.1	HumArray2H10_U22	4q12	4	57177	-0.059012	-0.216588	0.117548	NA	0.09669	0.058288	0.427829	0.034426	0.267824	0.007471	0.222483	-0.118439	0.068645	0.29973	-0.025659	-0.116769	0.071677	0.067236	0.063321	0.071903	-0.116284	0.551392	0.059791	0.109492	0.132462	0.293625	0.273316	0.091222	-0.187358	-0.336852	0.083492	0.017907	0.023942	-0.022649	0.039516	-0.160777	-0.088408	-0.153751	0.105791	0.157057	-0.026793	-0.005998	0.644768	-0.199522
RP11-63E13	SHGC4-611;Z16853	HumArray2H9_X33	4q13.3	4	66604	-0.169521	NA	NA	NA	NA	-0.038587	0.00554	-0.135214	-0.179251	0.029289	0.066954	-0.202346	NA	0.135647	0.13695	-0.142112	NA	-0.059085	-0.150365	-0.115183	-0.061085	0.500322	-0.137991	NA	0.117556	NA	NA	NA	NA	NA	1.59756	NA	0.213887	NA	-0.136193	-0.158974	0.09836	-0.071042	NA	-0.209187	0.122245	0.055835	0.291643	-0.193806
RP11-234L24	SHGC4-195;G41965	HumArray2H11_F3	4q13	4	67755	-0.02087	NA	-0.017353	0.05405	0.103439	-0.017952	-0.113785	NA	0.472143	0.082328	0.122588	-0.135667	0.180166	0.289941	0.061449	0.131673	0.076109	0.081382	0.471358	0.089486	-0.151908	0.829092	0.004888	0.058682	0.007718	0.306491	NA	-0.038348	-0.29222	-0.407972	0.010639	-0.031937	0.200286	0.486248	0.033332	-0.179055	-0.022124	-0.138339	0.256909	0.101704	-0.028807	-0.005998	0.66641	-0.118314
RP11-111K19	SHGC-25030;AF001952.1	HumArray2H11_F4	4q13.3	4	68456	-0.048621	-0.395003	0.052859	0.02955	0.033611	-0.031001	-0.181621	-0.039574	-0.028724	0.108151	0.20079	-0.202547	0.181754	0.212461	0.069932	0.095177	0.00274	-0.042764	0.388334	0.002085	-0.061439	0.750549	-0.054781	-0.000303	0.061184	0.202169	NA	0.023779	-0.18431	-0.347715	0.120789	0.1292	NA	0.47357	-0.116653	-0.09055	-0.112839	-0.063299	0.128529	0.061743	-0.056685	0.008216	0.589258	-0.276619
RP11-121P15	SHGC-24971	HumArray2H10_O25	4q13-4q21	4	71696	-0.000792	-0.316923	0.087706	0.080749	0.036337	0.036356	0.193513	0.077269	0.022907	0.108431	0.187163	-0.126641	0.04036	0.267441	0.090804	0.041689	0.0508	0.083086	0.452096	0.058034	-0.002512	0.65768	0.002054	0.057044	0.325571	0.269477	-0.050074	0.291907	-0.159842	-0.359276	0.072948	0.205409	0.102045	0.51318	-0.048487	-0.033002	0.024473	-0.044219	0.154255	0.001998	-0.035013	0.004491	0.594047	-0.032207
RP11-117B11	SHGC-24728;AB002364	HumArray2H10_R25	4q13.3-4q21.1	4	73488	0.03887	NA	-0.080067	0.009421	-0.013802	0.120485	0.595473	-0.02463	0.053243	0.131841	-0.144812	-0.179143	0.146463	0.258831	NA	-0.001864	0.057725	0.089594	NA	0.090192	-0.136744	NA	0.016175	0.055113	0.138212	0.169508	0.018332	0.326375	-0.213436	-0.348163	0.042112	0.04494	0.066739	0.457913	-0.0465	-0.072326	-0.000492	-0.097246	-0.037352	0.061168	-0.031633	-0.027992	0.640177	-0.149851
RP11-155P6	SHGC4-644;L09844.1	HumArray2H10_U25	4q21	4	74424	0.665172	-0.160896	0.064575	0.175832	NA	0.099662	0.477003	0.071762	NA	0.142271	-0.028128	-0.001188	0.426303	0.274259	-0.039837	-0.068653	0.113226	0.080045	0.439218	0.078844	0.051491	NA	0.055252	0.041867	0.292735	0.165324	-0.055637	0.349148	-0.294872	-0.348216	-0.044936	-0.112254	-0.001302	0.292059	0.016082	-0.110862	-0.004439	-0.14955	-0.071904	NA	0.056066	0.045408	NA	-0.150859
RP11-94K4	SHGC4-129;M54995.1	HumArray2H10_C10	4q21.1-4q21.2	4	75202	0.52197	-0.466938	0.048487	0.054951	-0.049967	-0.036102	0.586392	-0.029716	0.048541	NA	NA	-0.272071	NA	NA	-0.019832	0.030339	NA	NA	NA	NA	0.108249	NA	NA	NA	0.216201	0.27107	-0.060003	0.374795	-0.083781	-0.245288	0.082786	0.197115	0.156217	0.305075	-0.085595	NA	-0.074738	-0.135556	NA	-0.019984	-0.068871	0.006736	NA	-0.11108
CTD-2074K5	M36820;GRO2	HumArray2H10_G21	4q13-4q21	4	75203	0.470365	-0.390586	0.030753	0.027054	0.06294	0.086004	0.514733	0.021994	0.034041	0.116206	-0.115845	-0.18481	0.015085	0.178822	NA	0.036993	-0.040794	-0.08764	0.305293	-0.063398	0.109393	0.722895	-0.085629	-0.048383	0.189082	0.177139	-0.032905	0.366096	-0.231366	-0.327098	-0.048532	-0.076713	0.143945	0.406402	-0.131122	NA	-0.025347	-0.077876	-0.141223	-0.171774	0.004389	0.092799	0.490532	-0.035961
RP11-78K8	SHGC-35359;X53800	HumArray2H10_F10	4q13.3-4q21	4	75320	0.507905	-0.426655	0.003986	-0.018002	NA	0.011841	0.458719	-0.009577	-0.000822	0.061565	-0.12138	NA	0.08809	0.296467	NA	0.102423	0.023112	NA	0.490538	NA	0.010075	NA	-0.009906	0.012315	0.141302	0.34604	0.026506	0.343296	-0.20838	-0.278533	0.276009	0.052845	0.193859	0.43751	-0.045676	-0.178152	NA	-0.110075	-0.101236	0.032496	-0.067789	0.016395	0.592387	-0.030123
CTD-2103L3	M36820;GRO2	HumArray2H10_J21	4q13-4q21	4	75331	0.387663	-0.510147	0.050836	-0.097602	-0.187609	0.030282	0.513452	-0.096532	-0.071975	-0.252852	-0.154208	-0.322731	0.143188	0.027507	-0.004403	-0.036094	NA	-0.170857	0.401415	-0.146322	0.074254	0.532817	-0.189059	-0.104469	0.097987	0.146621	-0.022693	0.303951	-0.294219	NA	NA	-0.156813	0.162207	0.302412	-0.107683	-0.103286	-0.021974	-0.131651	-0.242592	NA	0.192167	-0.016995	0.33192	-0.234292
CTD-2110E3	stSG35977;GRO2	HumArray2H10_L9	4q21	4	75331	0.526668	-0.369494	-0.059507	-0.006562	NA	0.060827	0.606784	NA	0.124188	-0.015295	-0.102733	-0.182124	0.280179	0.141326	-0.068229	0.074487	-0.034364	-0.070773	NA	NA	0.141859	0.698056	NA	-0.024606	0.225411	0.30196	-0.031133	0.343706	-0.190746	-0.094121	0.13099	0.082444	0.174654	0.321701	0.011689	NA	-0.044134	-0.0746	-0.181675	0.023107	0.14827	0.092743	0.597559	-0.057752
RP11-115K14	SHGC4-1092;L14125.1	HumArray2H10_L10	4q13.3-4q21.1	4	76058	0.094308	-0.434035	0.141622	0.011346	-0.104254	0.073843	0.392775	0.061318	0.008944	0.021207	-0.11509	-0.069103	-0.078597	0.351521	0.00978	0.102796	0.009994	0.106714	0.388447	-0.29816	0.096944	0.872753	0.06947	0.119949	0.093017	0.291088	-0.015892	0.455608	-0.09327	-0.329244	0.179088	0.091623	0.256839	-0.002073	-0.006552	-0.09856	0.060156	-0.006987	-0.059537	0.042613	-0.048562	0.036771	0.499933	0.10237
RP11-80I4	SHGC4-1453;G07420	HumArray2H10_I10	4q13-4q21	4	76371	0.183411	-0.345689	NA	NA	NA	0.152059	0.675914	NA	0.123226	0.114549	-0.020814	NA	0.099878	0.318286	-0.089005	-0.010969	0.046755	0.148636	0.485599	-0.086739	-0.034954	0.812839	0.086681	0.177229	0.190768	0.27814	0.073233	0.429215	-0.107865	-0.290754	0.081541	-0.014969	0.072891	-0.557678	0.062706	-0.250841	-0.009951	-0.109382	0.025546	0.162451	-0.047173	0.013438	0.746911	-0.183245
RP11-144I19	SHGC4-784;G33201	HumArray2H11_F5	4q13.3	4	76597	0.017019	-0.310716	0.063763	0.101563	0.010826	0.026079	0.514127	-0.012198	0.091524	0.152698	-0.14865	-0.138641	0.19367	0.343969	-0.139302	0.000601	0.011932	0.134568	0.371929	-0.233418	-0.018005	0.680473	0.093142	0.139345	0.119019	0.1819	-0.029768	0.297302	-0.174277	-0.226587	-0.026915	0.074397	0.088595	-0.527528	NA	-0.107696	0.057134	-0.092745	-0.029931	0.138879	-0.163442	-0.003007	0.518038	-0.088295
RP11-105F22	SHGC-24607;H75738	HumArray2H11_F6	4q21.1	4	77400	0.064564	-0.327845	NA	0.001342	0.076807	0.063331	0.665272	0.010321	0.114403	0.119613	-0.057253	-0.14563	-0.001147	0.304751	NA	0.137755	0.047271	-0.041895	0.390237	NA	0.052415	0.861518	0.029158	0.069699	0.24979	-0.369118	0.021759	0.330574	-0.162438	-0.205676	0.186381	0.044325	0.2469	-0.496269	0.002567	-0.083509	NA	-0.079205	0.011584	0.133838	0.037363	0.069282	0.204105	-0.117296
RP11-17P19	SHGC4-576;L09813.1	HumArray2H11_F7	4q21.2	4	79324	-0.033695	-0.354938	0.142798	0.127446	NA	0.225449	0.523948	0.09183	0.124066	0.065596	-0.0763	-0.176387	0.171244	0.354458	-0.083824	0.14473	-0.098102	0.13504	0.459107	NA	-0.206826	NA	0.080629	0.071356	0.120952	-0.479376	-0.006624	0.349059	-0.20172	-0.236556	0.038036	0.028496	0.274198	-0.463965	0.112385	-0.17903	-0.043775	-0.091192	NA	0.147045	-0.093852	-0.05536	-0.358992	-0.10434
RP11-221M10	SHGC-12600;X78712	HumArray2H11_F8	-	4	80786	-0.136582	-0.423208	0.16494	0.035544	-0.016934	0.032721	0.579883	0.022178	0.103848	0.17602	-0.152416	-0.22858	0.198181	0.345608	-0.039911	0.179454	0.146475	0.064995	0.56297	-0.125098	0.03008	-0.200649	0.026039	0.047627	0.123448	-0.480193	0.050938	0.393818	-0.218018	-0.39021	0.007859	-0.039905	0.117408	-0.53578	0.076013	-0.142643	-0.188477	-0.080394	-0.094664	0.155661	NA	NA	-0.065395	-0.164043
RP11-121P22	SHGC-9797;M23536.1	HumArray2H11_R26	-	4	81666	-0.087968	-0.440192	-0.019943	0.05872	0.023563	0.004411	0.577071	-0.032573	-0.000803	NA	NA	-0.193984	NA	NA	-0.274923	NA	NA	NA	NA	NA	0.00525	NA	NA	NA	0.20083	-0.505588	0.052859	0.50975	-0.282665	-0.391557	0.003073	-0.07304	0.218343	-0.527011	-0.009668	-0.125242	0.014117	-0.087342	NA	-0.01199	0.059478	0.00373	NA	-0.102703
RP11-67G24	SHGC4-977;Z51332	HumArray2H10_G28	4q21.2	4	82882	-0.109485	-0.325967	-0.055182	0.027251	NA	-0.02712	0.241623	0.100127	-0.011282	0.128213	NA	-0.218133	0.005993	0.221945	-0.0249	0.02703	0.003225	-0.002809	0.383239	-0.4013	-0.066078	-0.26475	-0.099254	0.010669	0.323282	-0.386519	0.081782	0.203247	-0.166917	-0.241202	0.073437	0.14924	0.076704	-0.500804	-0.057062	-0.218638	-0.087179	-0.079425	-0.057074	-0.002312	-0.059524	-0.04654	-0.281103	-0.166407
RP11-131O10	SHGC4-788;Z16662	HumArray2H11_G13	4q21.2	4	83433	-0.077253	-0.312622	NA	0.071426	0.112871	0.042231	NA	NA	0.048644	-0.086914	0.031732	-0.035594	-0.018408	0.07528	-0.107313	-0.055181	-0.080768	0.019827	0.267814	-0.436229	-0.073503	-0.216149	-0.030541	-0.070497	NA	NA	NA	NA	NA	NA	NA	0.165165	0.021213	NA	-0.072744	-0.097591	-0.022811	-0.112548	-0.284045	-0.210169	0.142163	0.068704	-0.201493	-0.084522
RP11-7G22	SHGC-25044	HumArray2H11_G14	4q21.3-4q22	4	84625	-0.102219	-0.320508	NA	-0.025279	0.015889	-0.013481	NA	0.015044	-0.045875	NA	0.039125	-0.141163	-0.120058	0.072605	-0.154071	NA	-0.083324	-0.054699	0.414212	-0.172785	-0.062849	-0.26609	-0.002915	-0.065727	0.627127	NA	NA	NA	NA	NA	NA	NA	-0.009221	NA	-0.059904	0.079367	-0.061102	-0.118252	-0.2703	0.029506	NA	0.124377	-0.277921	-0.106594
RP11-36G19	SHGC4-1099;L14131.1	HumArray2H11_G15	4q21.2	4	85428	-0.071073	-0.3247	-0.055533	0.07382	0.004231	-0.002284	NA	-0.037482	-0.030523	-0.079529	-0.046568	-0.133553	-0.062829	0.098401	NA	0.118965	-0.045966	-0.046344	0.418415	-0.201564	-0.050565	-0.243808	-0.093863	-0.073489	0.365823	NA	NA	0.133774	NA	NA	NA	NA	0.186632	-0.476753	-0.086266	0.142682	0.03879	-0.023531	NA	-0.088017	-0.073093	0.027244	-0.222712	-0.057821
RP11-31I17	SHGC4-1579;Z23406	HumArray2H11_G16	4q23	4	86767	-0.222164	-0.43153	NA	-0.061641	0.216098	NA	NA	-0.150867	-0.128017	NA	-0.04546	-0.168165	NA	0.151687	-0.195326	0.05937	-0.099793	-0.04024	0.078457	NA	-0.029141	-0.226852	-0.086925	-0.071019	0.493746	-0.502153	-0.077896	NA	NA	NA	0.266266	NA	0.226647	NA	-0.046806	-0.122475	-0.057324	-0.031315	-0.298697	-0.257594	0.177639	0.219189	-0.203949	-0.061588
RP11-120B2	SHGC4-922;L10007.1	HumArray2H11_G5	4q22	4	87369	-0.071168	-0.371003	0.00342	0.007964	0.001976	-0.051181	0.204267	-0.107519	-0.03189	-0.006749	-0.090811	-0.233774	-0.101002	0.194095	-0.091325	0.041658	-0.101699	0.020847	0.277329	-0.464405	0.041993	-0.218263	-0.066543	-0.040911	0.387244	-0.500141	0.103618	0.213194	-0.186946	NA	0.135561	0.144731	0.158063	-0.548671	-0.098062	-0.096246	-0.01416	-0.069971	-0.22192	-0.032962	0.259847	0.133581	NA	-0.097345
RP11-130O10	SHGC4-508;L09791.1	HumArray2H11_G12	4q22	4	87738	-0.149229	-0.45351	NA	-0.070585	0.04857	-0.014856	-0.042948	-0.018988	-0.030308	-0.062048	NA	-0.016199	0.047793	0.134554	-0.282284	0.052186	-0.013464	-0.009467	0.298236	-0.068574	NA	-0.249003	-0.011596	-0.087176	0.549855	NA	0.137536	NA	NA	NA	0.05302	-0.049364	0.205149	-0.447025	-0.058271	-0.080033	-0.010215	-0.03901	-0.222463	-0.188899	0.125855	0.163022	NA	0.057649
CTC-205I10	PTPN13	HumArray2H10_N25	4q21	4	88194	-0.049553	-0.317074	-0.060193	0.024322	-0.010956	-0.01429	NA	-0.10522	-0.034489	-0.084946	-0.044588	-0.213936	-0.097127	0.180512	-0.13591	-0.087396	-0.108432	0.084424	0.282059	-0.466605	0.072495	-0.212504	-0.096941	-0.029266	0.277757	NA	NA	0.091139	NA	NA	NA	0.112435	0.013431	-0.546239	-0.044919	-0.096198	0.068051	-0.062689	-0.186715	-0.046992	0.044806	-0.00605	-0.352712	-0.125297
RP11-203P12	SHGC-24725;Z39969	HumArray2H10_M28	4q22-4q23	4	88522	-0.246516	-0.46006	-0.011653	-0.088486	-0.105586	-0.03669	0.232905	-0.056793	-0.164818	0.000158	0.007305	-0.242415	0.072287	0.271984	-0.070648	-0.011129	0.080948	0.036849	0.402063	-0.162518	0.045463	-0.116828	0.073812	0.040937	0.338215	-0.468727	0.0014	0.274341	-0.157668	-0.104543	0.078942	0.114233	0.041336	-0.666923	-0.050408	-0.125709	-0.098145	-0.193856	-0.066928	-0.123774	-0.0582	-0.014313	-0.040646	-0.135746
RP11-17P8	SHGC4-642;Z23804	HumArray2H11_G17	4q22	4	89864	-0.211969	-0.293709	NA	-0.115117	0.252508	NA	0.035926	-0.103559	-0.110825	-0.174608	-0.010558	-0.234522	-0.122677	0.140567	-0.095712	NA	-0.097572	-0.094753	0.319537	-0.579441	0.072241	-0.316319	-0.124022	-0.004654	0.586516	-0.327446	NA	0.388686	-0.025622	NA	0.094871	0.228402	NA	NA	-0.079779	-0.140239	-0.03687	-0.155117	-0.258819	-0.255495	0.192746	0.098438	-0.324801	-0.032157
RP11-36K8	SHGC-24784;H23937	HumArray2H10_P28	4q22	4	90433	-0.140639	-0.333969	0.071874	0.062861	0.083493	0.019409	0.198327	0.000447	0.014857	0.095256	-0.054864	-0.162037	-0.010176	0.287655	0.012743	0.111639	-0.039652	0.044785	0.385708	NA	0.151055	-0.159475	-0.00025	0.025796	0.394018	-0.475101	0.038693	0.180665	-0.107333	-0.214545	0.118824	0.20326	0.249718	-0.590116	-0.036104	-0.012378	-0.002705	-0.035757	-0.021941	0.108903	0.044301	-0.011348	-0.209866	-0.224042
RP11-132F20	SHGC-24532;G33530	HumArray2H10_S28	4q22.1	4	90591	NA	-0.344036	0.033219	0.068651	NA	NA	0.232977	-0.046417	-0.020265	0.131226	-0.039817	-0.198298	0.062065	0.341641	-0.149801	0.103965	0.058975	0.067687	0.386973	NA	0.126353	-0.153134	0.086811	0.108978	0.353482	-0.453403	0.053701	0.167752	-0.211903	-0.236931	0.040701	0.030754	0.148819	-0.589121	0.008639	-0.071914	-0.117505	-0.099948	-0.007387	0.08923	0.10691	0.03114	-0.19366	-0.142794
RP11-49M7	SHGC4-976;Z23476	HumArray2H10_A7	4q22	4	91474	-0.164335	-0.382212	0.04737	0.031968	-0.014486	0.010601	0.163053	-0.018492	-0.002855	0.052404	-0.110408	-0.183543	0.021115	0.313322	-0.118578	NA	0.011733	0.084014	0.400208	-0.321802	0.032044	-0.160998	-0.000699	0.125673	0.24235	-0.450006	0.057447	0.19372	-0.15264	-0.239362	0.092107	0.10933	NA	NA	-0.036745	-0.17666	-0.139877	-0.10564	-0.008382	0.041626	-0.076809	-0.046466	-0.25979	-0.11729
RP11-221M14	SHGC-24972;G33819	HumArray2H10_J7	4q22	4	91710	-0.220523	-0.397287	-0.027297	-0.035091	-0.07967	-0.031001	0.012266	-0.110261	-0.069541	0.018475	-0.125058	-0.255631	-0.064409	0.213214	0.016602	0.052308	-0.03719	0.01354	0.327485	-0.34729	0.072046	-0.211945	-0.04716	0.033337	0.281746	-0.531744	-0.081892	0.175683	-0.118616	-0.298273	0.13652	0.073648	0.099685	-0.583937	-0.114207	-0.09429	-0.02381	-0.07512	-0.265486	-0.010768	-0.096999	-0.080879	-0.170779	-0.181045
RP11-115O16	SHGC4-406;L00842	HumArray2H10_P7	4q22-4q23	4	94193	-0.265641	-0.533526	0.028436	-0.000768	-0.06118	NA	0.03263	-0.181726	-0.02646	-0.040534	0.125421	-0.31424	-0.103227	0.180151	-0.201351	0.071884	-0.085384	0.012674	0.3802	-0.123427	NA	-0.311325	-0.11342	-0.057906	0.154771	-0.659207	-0.073373	-0.010067	-0.228533	-0.417425	-0.013944	0.004131	0.191075	-0.628456	NA	NA	-0.04538	0.014407	-0.188086	-0.075742	-0.06785	-0.075339	-0.411356	-0.19368
RP11-16I17	SHGC4-89;M95219	HumArray2H10_G7	4q22	4	94902	-0.22803	-0.3982	-0.001832	-0.044387	-0.080326	-0.083723	-0.005212	-0.111578	-0.077644	0.033801	-0.150731	-0.1997	-0.107392	0.220554	-0.13525	0.020686	-0.111329	0.00597	0.499886	0.007378	-0.031207	-0.168826	-0.076003	-0.013006	0.072044	-0.55198	-0.140576	0.053502	-0.221865	-0.302327	0.036415	0.025006	0.113892	-0.61503	-0.117951	-0.088454	0.079926	NA	-0.054141	0.002155	-0.190742	-0.045666	-0.210255	-0.201826
RP11-21O14	SHGC4-1057;L14108.1	HumArray2H10_D7	4q22-4q23	4	97135	-0.302224	-0.487969	0.01198	-0.013763	-0.067057	-0.043221	0.111599	-0.050755	-0.05257	-0.157228	-0.136945	-0.242311	-0.109936	0.287365	-0.16444	0.065877	-0.088547	-0.0099	0.165437	NA	NA	-0.275337	-0.098952	-0.062142	0.185056	-0.531687	-0.092604	0.114035	-0.262041	-0.332573	0.010205	-0.069842	NA	-0.571814	NA	NA	-0.068132	-0.079411	-0.194199	-0.020375	-0.055022	-0.077701	-0.32595	-0.236468
RP11-144B4	SHGC-24562;G33541	HumArray2H10_V7	4q22	4	98738	-0.307091	-0.499449	-0.076771	-0.062877	-0.132092	-0.110678	0.084666	-0.147369	NA	-0.160015	-0.196327	NA	-0.160662	0.179262	-0.142447	0.087034	-0.129087	-0.067348	0.107727	-0.15383	-0.152022	-0.261572	-0.095336	-0.100368	0.216734	-0.334431	0.040649	0.109639	-0.132464	-0.241262	0.019612	-0.004253	0.133502	-0.674105	-0.200515	-0.205853	-0.049614	-0.125473	-0.233421	-0.058127	-0.053964	-0.0928	-0.305543	-0.253368
RP11-203M9	SHGC4-929;L10013.1	HumArray2H10_M7	4q24	4	99792	-0.074594	-0.339752	0.203855	0.088253	0.064219	0.060008	0.197323	0.009916	0.050831	0.017169	0.001695	-0.110996	0.091579	0.388253	-0.126627	0.045156	0.075017	0.087574	0.294743	-0.333403	-0.151647	-0.106968	0.029188	0.154888	0.150289	-0.439915	0.128533	0.317348	-0.182564	-0.292293	0.073885	0.016637	0.104602	-0.646732	0.023463	NA	-0.145859	-0.124084	-0.05786	0.150004	-0.102431	-0.041837	-0.116276	-0.244868
RP11-85I10	SHGC4-136;L38290.1	HumArray2H10_S7	4q23-4q24	4	100687	NA	NA	NA	NA	NA	-0.10177	-0.358822	-0.140834	-0.117758	-0.241585	NA	-0.214017	-0.168505	0.061791	0.165135	0.027397	NA	-0.011715	0.059519	-0.227909	-0.010623	-0.216227	-0.039649	-0.071424	0.249791	NA	0.047408	NA	NA	NA	-0.214723	-0.2276	0.173522	-0.590589	-0.119268	-0.051605	0.044866	-0.09035	-0.267647	-0.096508	-0.050396	-0.031036	-0.01431	-0.171981
RP11-183B1	SHGC-8544	HumArray2H10_C13	4q24	4	101567	-0.300345	-0.605865	-0.083553	-0.08192	-0.059326	-0.068517	0.189233	-0.098559	-0.102764	-0.265696	NA	-0.314316	-0.15364	0.181364	0.008089	-0.044385	-0.137615	-0.026145	0.112828	-0.531423	-0.016389	-0.266556	-0.090498	-0.035822	0.22688	-0.427317	0.060193	0.218493	-0.121827	-0.170427	0.157076	0.204234	NA	NA	-0.10505	-0.120649	-0.092526	-0.171981	-0.244439	-0.122149	-0.086996	-0.058082	NA	-0.19208
RP11-42H6	AFMA302WB5;D4S2945	HumArray2H11_A9	4q25-4q26	4	111671	0.22471	-0.312165	0.001847	0.103786	0.080734	0.00513	0.225428	0.029482	0.045259	-0.028514	-0.00353	-0.117607	0.049024	0.292266	-0.124027	-0.106962	-0.022054	0.074667	0.379217	0.075867	-0.067026	-0.110435	0.040672	0.043752	0.230816	-0.386188	-0.125424	0.001255	-0.040501	-0.177605	0.110727	0.184902	0.070868	-0.44395	0.00162	-0.070078	0.100816	-0.054639	-0.081213	0.077366	-0.107371	-0.055199	-0.162578	-0.192148
CTD-2086L13	PITX2	HumArray2H10_X36	4q25	4	112155	0.03089	-0.426429	NA	NA	-0.072968	0.031003	0.091894	-0.048864	0.027867	-0.216987	-0.047795	-0.16777	NA	0.149899	NA	NA	NA	-0.01841	0.140967	NA	-0.053037	NA	NA	-0.001347	0.36887	-0.480784	-0.109993	-0.136203	-0.251518	0.307406	0.015865	-0.025605	NA	NA	-0.000705	-0.114701	-0.044177	-0.121808	-0.182409	0.015463	0.309933	0.131987	-0.24842	-0.083785
RP11-18D18	AFM343WF9;D4S1616	HumArray2H10_H35	4q25-4q26	4	112724	0.049533	-0.447703	-0.112149	NA	-0.325177	-0.103308	-0.073329	-0.165383	NA	-0.128804	-0.191555	-0.309318	-0.07433	0.193865	-0.132998	-0.010315	0.035092	0.072063	NA	-0.02966	-0.048348	-0.159586	-0.121388	0.011522	-0.127	-0.762055	NA	-0.212547	-0.500814	-0.57783	-0.170214	-0.21775	0.156814	-0.590217	-0.053005	-0.046157	0.008952	-0.041606	-0.186483	-0.019438	NA	-0.116196	-0.271444	0.021717
RP11-119K21	SHGC-23833;G28475	HumArray2H10_I13	4q26	4	115227	0.19052	-0.422911	0.007243	0.002467	-0.002156	-0.050839	0.179419	-0.05408	-0.017513	-0.170231	-0.109328	-0.240685	-0.076975	0.198028	-0.217037	-0.181915	-0.063094	-0.007103	0.317955	-0.034351	-0.139835	-0.243695	-0.04466	0.014619	0.252142	-0.37885	-0.165506	0.008632	-0.105492	NA	0.075823	0.108127	-0.014769	-0.939276	-0.061672	-0.178159	-0.10944	-0.186254	-0.199481	-0.0661	0.108833	-0.009006	-0.318637	-0.143539
RP11-6K22	SHGC-8545;Z25023	HumArray2H11_G6	4q26-4q27	4	120384	-0.101156	-0.288248	0.161992	0.128537	0.059071	0.055123	-0.064819	0.034345	0.088751	-0.078562	-0.042331	-0.149803	-0.014636	NA	0.163516	0.086895	0.034918	0.054696	-0.134515	0.050142	-0.043816	-0.120624	0.014949	0.093224	0.124059	-0.390561	-0.168004	-0.069745	-0.188386	-0.253846	0.157563	0.051357	0.234016	0.053758	0.041669	-0.026721	NA	-0.047457	-0.070951	0.08669	-0.015369	0.019361	-0.173366	-0.139661
RP11-18F11	SHGC-24709;R24039	HumArray2H10_X11	4q26	4	120417	-0.111694	-0.288674	NA	0.123996	0.05384	0.001436	-0.107979	0.016526	0.161811	-0.091904	-0.001281	-0.128646	NA	0.262853	0.141318	0.06418	-0.001938	0.050353	-0.175083	0.069908	NA	-0.153002	0.033365	0.072752	0.101949	-0.380178	-0.094788	0.050679	-0.143908	-0.213831	0.134652	0.103026	0.288673	0.173924	0.018814	-0.041136	0.051069	-0.059558	-0.106818	0.03042	0.053192	0.055805	-0.251553	-0.107233
RP11-101N17	SHGC4-8;M18079.1	HumArray2H10_A31	4q26	4	120664	-0.025658	-0.329183	0.043198	0.063214	0.015658	-0.014728	-0.020578	-0.020726	-0.035374	-0.184224	-0.099503	-0.151067	0.0186	0.172032	0.178802	-0.028739	0.052857	0.032733	-0.0994	0.205954	-0.131565	-0.094009	0.086189	0.077941	0.136888	-0.250215	-0.034448	-0.06004	NA	NA	0.22812	0.375646	0.025634	-0.075646	-0.03058	-0.12627	-0.093751	-0.173399	-0.089437	-0.049979	-0.036578	0.082239	0.035559	-0.020677
RP11-26M17	SHGC-24594;Z67825	HumArray2H10_O11	4q26	4	121198	-0.239555	-0.474528	0.016333	-0.028766	-0.03735	-0.058363	-0.077249	-0.104596	-0.094383	-0.235018	-0.121523	-0.241395	-0.069842	0.185543	0.199286	0.069249	-0.078659	0.006463	-0.270661	-0.050775	0.025737	-0.214739	-0.079434	-0.01476	0.024966	-0.519253	-0.186382	-0.126791	-0.134507	-0.29937	0.074938	0.15313	0.168794	-0.070961	-0.148049	-0.050724	0.014044	0.074945	-0.156416	-0.037795	-0.145232	-0.042557	-0.20778	-0.248233
RP11-131K16	AFM249VE1;D4S427	HumArray2H10_K35	4q26	4	121886	-0.261929	-0.46195	-0.110543	-0.046251	-0.086403	-0.034913	-0.332358	-0.081916	-0.008629	-0.059296	-0.079624	-0.21487	-0.006588	0.261307	0.174697	0.156619	-0.044877	0.050626	-0.23264	0.033632	-0.038708	-0.188128	-0.052519	0.023109	-0.217304	-0.717566	-0.205345	-0.214521	-0.23361	-0.40448	-0.004583	-0.109218	0.259144	0.119381	-0.007223	-0.053059	0.037833	0.012998	-0.163802	NA	-0.224687	-0.157397	-0.280219	-0.140427
CTB-159E10	SHGC-50809;CCNA2	HumArray2H10_Q25	4q26-q35	4	123197	-0.231394	-0.45922	-0.102248	-0.04711	-0.186263	-0.113435	NA	-0.065467	-0.111523	-0.262224	-0.007255	-0.200423	-0.11122	0.176216	-0.061656	-0.027782	-0.10649	-0.09712	-0.688153	-0.072888	-0.135376	-0.297704	-0.114658	-0.066855	0.000488	NA	NA	NA	NA	NA	NA	NA	0.103605	0.027937	-0.098262	-0.161266	-0.034431	-0.155024	-0.208801	-0.174016	0.012278	0.075033	-0.317268	-0.163241
RP11-100E15	SHGC4-506;Z17169	HumArray2H10_R11	4q26-4q27	4	124058	-0.161747	-0.388737	0.110127	0.061722	-0.034337	0.01039	-0.015396	-0.005615	-0.002321	-0.109091	-0.056611	-0.196036	-0.023225	0.282794	0.139668	0.1279	-0.012391	0.041826	0.042722	0.020932	-0.101423	-0.207432	-0.029623	0.078598	0.141295	-0.428779	-0.050139	0.019385	-0.078179	-0.105298	0.023241	0.158125	0.213072	0.055995	-0.022405	-0.093079	0.062834	-0.061866	-0.120013	0.038614	-0.066775	-0.057311	-0.244779	-0.210794
RP11-32D22	AFM260ZA5;D4S430	HumArray2H11_A10	4q26	4	124066	-0.124339	-0.382213	0.028608	0.06238	0.072909	0.01835	-0.064785	0.036618	0.05227	-0.218415	-0.003975	-0.141336	0.001157	0.178511	-0.007815	0.013039	-0.006455	-0.041181	-0.086209	NA	-0.142631	NA	-0.029769	0.025456	0.172505	-0.419366	-0.010314	-0.124044	-0.098694	NA	0.109781	0.167762	0.122391	0.112005	0.130244	-0.150463	0.001612	-0.09725	-0.157018	0.102754	-0.029818	-0.016594	-0.391107	-0.315418
RP11-130M1	SHGC-31504;J04513.1	HumArray2H10_F13	4q25-4q26	4	124272	-0.163561	-0.326735	-0.024822	0.031446	0.007211	-0.043321	-0.008226	-0.07577	-0.037146	-0.202543	0.012279	-0.146266	-0.085608	0.17559	0.004473	-0.162553	-0.083584	-0.030763	-0.053361	-0.009856	-0.047077	-0.233566	-0.053606	-0.014389	0.254185	-0.352275	NA	-0.076592	NA	NA	0.051463	0.129552	-0.020965	0.016946	-0.049322	-0.093824	-0.061789	-0.145058	-0.226203	-0.089296	0.171805	0.017446	-0.292325	-0.114122
RP11-27C19	SHGC4-705;L09883.1	HumArray2H10_V28	4q26-4q27	4	124748	NA	NA	0.019625	0.129415	0.085865	0.04294	-0.077422	0.045584	0.200735	-0.085824	0.023484	-0.109516	NA	0.296893	-0.00232	NA	NA	0.065086	NA	NA	-0.056837	-0.107138	0.201976	0.086644	0.077015	-0.442045	-0.077522	0.085734	-0.105682	-0.153256	0.08162	0.050251	0.071831	NA	0.03836	-0.151462	NA	-0.123973	-0.090543	0.047166	0.057605	0.022307	-0.140403	-0.080803
RP11-107E21	SHGC-37173;R63313	HumArray2H10_U11	4q26	4	125135	-0.158422	-0.486841	-0.066462	-0.000799	0.025158	-0.080225	0.08571	-0.111571	-0.040953	-0.192711	-0.062199	-0.22218	-0.07038	0.191116	-0.004347	-0.041025	NA	-0.006754	-0.041362	-0.024199	-0.099675	-0.228441	-0.051117	0.014898	0.151422	-0.446558	NA	-0.11389	-0.107139	NA	0.147854	0.141273	-0.017643	-0.045183	-0.043469	-0.177684	-0.108272	NA	-0.256179	-0.040703	0.169773	0.016393	-0.314075	-0.127247
RP11-52O3	SHGC4-965;Z24442	HumArray2H11_G9	4q26-4q27	4	128592	-0.238386	-0.496562	-0.049911	-0.060355	-0.053846	-0.082811	0.262953	-0.152178	-0.103911	-0.15924	-0.122906	-0.259614	-0.099058	0.186199	0.038896	NA	-0.086348	-0.046724	-0.036013	-0.059519	-0.084321	-0.276281	-0.107137	-0.046167	0.038652	-0.420254	NA	-0.020998	-0.087078	-0.077906	0.130664	0.163843	NA	NA	-0.146317	-0.119943	0.048032	-0.164949	-0.518022	-0.097757	-0.012889	-0.060436	-0.309937	-0.243274
RP11-11P20	SHGC-8581;Z42218	HumArray2H11_G10	4q28.1	4	128976	-0.168923	-0.382096	NA	NA	0.011563	-0.036433	0.373426	-0.095918	-0.005491	-0.149821	-0.055374	-0.203971	-0.09062	0.23657	-0.002271	-0.011576	-0.057381	0.043771	-0.023177	0.008964	-0.019973	-0.175823	-0.024923	0.037484	0.042417	-0.40643	NA	0.009399	-0.045382	NA	0.088684	0.159815	0.106744	0.013062	-0.052929	NA	0.008929	-0.057514	-0.40213	-0.04994	NA	0.015198	-0.244256	-0.121141
RP11-14N24	SHGC4-1200;L14201.1	HumArray2H11_G11	4q28	4	131151	-0.115299	-0.274498	-0.026429	0.065901	0.022687	-0.005907	0.265523	-0.031789	0.350178	-0.187917	-0.088262	-0.138324	-0.074862	0.109034	-0.069546	0.011783	-0.042029	0.051176	-0.034915	-0.040841	NA	-0.19491	-0.099755	-0.061975	-0.006107	-0.350023	NA	-0.052018	-0.183494	-0.137121	0.038468	0.117826	0.057909	NA	-0.031903	-0.042989	0.088282	-0.04157	-0.518975	-0.022186	-0.003045	-0.004849	-0.200187	-0.127747
RP11-149A7	SHGC4-178	HumArray2H11_G7	4q27	4	133904	-0.216665	-0.377141	-0.167995	-0.017323	-0.042807	-0.099774	-0.152821	-0.078482	0.12876	-0.232321	-0.217443	-0.223297	-0.111878	0.078267	0.085174	0.005932	-0.065937	-0.034027	-0.096743	-0.46502	-0.087508	-0.282726	-0.152981	-0.134012	0.043712	-0.430349	-0.176645	-0.676619	-0.101265	NA	NA	-0.091195	0.106935	-0.021728	-0.143363	-0.161791	-0.063138	-0.057305	-0.6373	-0.094344	0.023051	-0.058089	NA	-0.151403
RP11-94J9	SHGC-24760;H05718	HumArray2H11_G8	4q28	4	134574	-0.2859	-0.598997	-0.194569	-0.088554	-0.095329	-0.133688	0.068999	-0.162617	-0.160963	-0.298281	-0.393728	-0.337708	-0.180912	0.107168	0.115453	0.070279	-0.16259	-0.052758	0.251132	NA	-0.091478	-0.300685	-0.12043	-0.135169	0.090063	NA	-0.238172	-0.636877	NA	-0.408832	0.02262	0.053229	0.070937	0.039139	-0.126858	-0.122586	-0.153756	-0.088485	-0.621043	-0.171567	-0.053446	-0.058084	-0.268788	-0.195368
RP11-40D5	AFM268YB1;D4S1575	HumArray2H11_A11	4q28	4	135249	-0.283652	-0.547914	-0.108393	-0.038807	-0.069708	-0.107084	0.123072	-0.154962	NA	-0.191482	-0.453548	-0.311415	-0.066206	0.134248	-0.020779	-0.103119	-0.00371	-0.080642	0.207896	NA	-0.216914	NA	-0.120375	-0.07197	0.0251	-0.485814	-0.117114	NA	-0.290777	-0.432955	-0.090424	-0.084177	-0.124182	NA	-0.020764	-0.285424	-0.157819	-0.186993	-0.651989	-0.060113	0	-0.075331	-0.399596	-0.296988
RP11-53C1	AFM273YG9;D4S1576	HumArray2H11_A17	4q28	4	139759	-0.176732	-0.450356	-0.052191	-0.061847	-0.118104	-0.025025	-0.035418	-0.108719	0.084224	-0.082818	-0.364512	-0.093521	-0.016923	0.24767	-0.035086	-0.025679	-0.051205	0.098865	-0.044395	-0.450481	-0.171131	-0.262875	-0.012329	0.03361	NA	-0.574487	-0.007509	-0.696572	-0.163244	NA	-0.022235	-0.035829	0.097267	-0.042642	-0.014363	-0.122581	-0.035515	-0.164187	-0.485646	-0.056095	NA	NA	-0.296536	-0.016306
RP11-128J2	SHGC4-350;M78715	HumArray2H10_O14	4q28	4	139994	-0.157928	-0.508758	0.005099	-0.053815	0.007233	0.017721	NA	-0.038469	0.241487	-0.203676	-0.370869	0.071857	NA	0.18449	0.01622	0.108498	NA	-0.000934	NA	-0.469802	-0.00454	-0.217817	-0.040735	-0.010047	0.067917	-0.501516	-0.241168	-0.559032	-0.151372	NA	0.114407	0.113973	0.136301	0.090431	-0.041538	NA	-0.002634	-0.057374	-0.501153	-0.07297	0.036743	0.026701	-0.148629	-0.066739
RP11-22O8	SHGC4-1001;Z23955	HumArray2H10_R14	4q28-4q31.1	4	141249	-0.147295	-0.466958	0.078572	0.044556	0.025694	0.018369	0.234418	0.022368	0.006702	-0.173465	-0.311204	0.005285	-0.029205	0.325664	0.131485	0.010464	-0.035841	0.003516	0.010885	0.026537	-0.087505	-0.219808	0.046554	0.11413	0.199395	-0.408839	0.043124	-0.44273	-0.058278	-0.083372	0.148717	0.188856	0.201495	-0.029224	0.084795	-0.105433	-0.054462	-0.112936	-0.409452	-0.005167	0.00414	0.022995	-0.305546	-0.227367
RP11-26D15	AFM275YC1;D4S1579	HumArray2H11_A18	4q28-4q31.1	4	141309	0.062686	NA	NA	0.140766	0.085875	NA	NA	-0.008194	0.266956	NA	-0.317375	NA	0.385638	NA	NA	-0.118715	NA	0.114929	-0.048205	0.026796	0.051039	0.167716	-0.03253	-0.006843	0.050817	NA	NA	NA	NA	NA	NA	NA	-0.049695	0.010778	0.177318	-0.150945	-0.000608	-0.094535	-0.253287	-0.137085	0.095972	0.008043	0.160527	-0.085272
RP11-79E2	SHGC4-687;L09869.1	HumArray2H11_H5	4q28	4	143222	-0.227113	-0.467857	0.041364	0.039785	-0.08432	-0.005953	0.085803	-0.071453	-0.075033	-0.113	-0.154679	-0.101895	-0.035564	0.182423	0.081497	0.017229	-0.10514	0.034552	NA	0.018383	-0.03287	-0.204745	-0.034741	0.076582	-0.087662	-0.499718	0.01603	-0.605559	-0.262732	-0.293701	-0.040304	-0.158548	0.077147	-0.015766	0.049785	-0.07532	-0.012055	-0.068629	NA	-0.039574	-0.065721	-0.061205	-0.320172	-0.120694
CTD-2076G21	U43885;GAB1	HumArray2H10_F9	4q31.2	4	144968	-0.17794	-0.339954	0.074794	-0.008384	-0.030205	NA	0.175414	0.023113	0.013133	-0.161506	-0.320508	-0.025124	0.394769	0.203126	-0.058125	-0.093939	0.362218	-0.022387	-0.105238	-0.050355	-0.058455	-0.181828	-0.028997	0.048753	0.068909	-0.471158	-0.098958	-0.561359	-0.186995	-0.200071	-0.038544	0.001806	-0.004295	NA	-0.052086	-0.097875	NA	-0.200331	-0.341044	-0.034811	0.151991	0.102324	-0.324755	0.360044
RP11-122I3	SHGC4-646;L09846.1	HumArray2H11_G36	4q31.1	4	145023	0.072581	NA	0.025601	0.131447	0.039481	0.006147	NA	0.020606	NA	-0.141504	0.006167	NA	-0.005937	0.154577	0.057051	0.02445	-0.053661	0.090594	0.03721	-0.007076	-0.048789	-0.140919	-0.01989	0.054678	-0.016648	-0.507537	-0.069812	-0.582617	-0.286613	-0.358776	-0.103865	-0.215716	0.060542	0.038944	-0.01281	-0.044467	-0.071889	-0.015948	-0.205126	0.020654	-0.059343	-0.065956	-0.243156	-0.14433
RP11-33C6	SHGC-13531;T50397	HumArray2H10_S25	4q31.2	4	145376	0.004989	-0.153634	0.024241	-0.061033	0.106627	0.062388	0.073103	-0.002615	NA	-0.089705	-0.157363	0.038114	0.050261	0.113027	0.092234	-0.051993	0.044267	0.044281	0.031628	0.026296	-0.026262	-0.106689	0.000465	0.056471	0.129896	-0.074933	-0.024809	-0.167131	0.051452	0.141053	0.085735	0.054156	0.046475	-0.060948	-0.039668	-0.034338	0.030602	-0.098785	-0.150969	0.041354	0.259077	-0.002362	-0.167018	-0.132639
RP11-82L8	SHGC-33884;T99072	HumArray2H10_P25	4q28.3	4	145376	-0.158216	-0.361863	-0.003025	0.057741	0.066768	-0.018817	-0.035969	-0.044567	0.241631	-0.087346	-0.257992	-0.015319	0.062343	0.266225	0.186694	NA	0.05588	0.039709	0.135495	0.055538	-0.019649	-0.195213	-0.006519	0.071827	0.115915	-0.414952	NA	-0.523576	-0.097992	-0.028295	0.123294	0.180127	0.064061	-0.083924	0.052758	NA	-0.079157	-0.093179	-0.414174	0.030841	-0.014786	0.000756	-0.250933	-0.131932
RP11-134L22	SHGC4-736;L09900.1	HumArray2H10_V25	4q31.2	4	147169	-0.039567	NA	0.091979	0.099246	0.084836	0.075116	0.302973	-0.013121	0.13774	-0.103165	-0.065547	0.045883	-0.03884	0.177647	0.028975	-0.199636	-0.00338	0.067622	0.035786	0.000896	-0.040923	-0.208646	-0.073069	0.057632	0.074489	-0.425525	-0.253465	NA	NA	-0.159185	NA	-0.014255	-0.072239	NA	-0.020355	-0.088008	0.101135	-0.171464	-0.345505	-0.025103	0.038843	0.005998	-0.184385	-0.102765
RP11-210F12	AFM288VB9;D4S1586	HumArray2H11_A19	4q28	4	147357	-0.189966	-0.482579	0.074392	0.074258	-0.048398	-0.043063	0.01087	0.024997	-0.018478	-0.20719	-0.333894	0.103803	-0.123781	0.241401	0.074152	-0.034939	0.044854	-0.036885	-0.080891	-0.023871	-0.169661	-0.278927	-0.058776	0.101946	NA	-0.650208	-0.074669	-0.614875	-0.237442	-0.393168	0.042433	-0.065633	0.035991	0.082351	0.018387	-0.172758	-0.089199	-0.18628	-0.470186	-0.084575	-0.038709	0.028147	-0.38732	0.033584
RP11-180J5	SHGC4-618;L09830.1	HumArray2H11_H4	4q31.2	4	148000	-0.13356	-0.308565	0.129565	0.070774	-0.014993	0.008666	-0.05014	0.035512	0.00322	-0.026586	-0.257004	0.059509	-0.039306	0.266383	0.053604	0.026272	-0.023951	0.066532	0.06476	0.049599	0.055014	-0.149731	0.014952	0.063691	NA	-0.598113	-0.133883	-0.605953	-0.230082	-0.334961	-0.054433	-0.018581	0.186636	0.06692	NA	0.034765	0.022213	0.035422	-0.289845	0.142239	-0.193416	-0.10241	-0.2159	NA
RP11-218A2	SHGC-31182;H86071	HumArray2H10_J13	4q31.3	4	152620	-0.096751	-0.27022	0.140643	0.01491	NA	NA	0.109888	0.04867	0.030618	-0.106475	-0.211551	-0.065519	NA	0.163289	-0.083352	-0.126668	-0.05836	-0.067402	0.010469	-0.016387	-0.032874	-0.179603	-0.055652	0.019228	-0.031318	-0.460796	0.007095	-0.563441	-0.121288	-0.238773	0.033367	0.069765	0.0058	0.002645	-0.175329	-0.034792	0.029654	NA	-0.305692	0.132528	-0.129002	-0.023408	-0.183216	-0.152254
RP11-77F4	AFM200ZH12;D4S1548	HumArray2H10_N35	4q31.2	4	152716	-0.172969	-0.348449	0.058059	0.02053	0.004056	NA	0.224894	0.003667	-0.051105	-0.108821	-0.245064	-0.014455	-0.014582	0.239055	-0.035539	0.029964	-0.015152	0.009991	0.071288	0.030377	-0.085423	-0.167606	0.020306	0.054859	0.053684	-0.442041	0.043756	-0.496424	-0.112146	-0.24604	0.068115	0.144601	0.061081	0.088085	-0.083676	-0.102843	-0.003952	-0.195067	-0.354173	0.027626	-0.125816	-0.056512	-0.141027	-0.262537
RP11-101A21	SHGC4-415;L00847	HumArray2H11_H2	4q31.1	4	152942	0.189203	-0.415729	NA	0.044771	0.101495	0.024789	NA	-0.014816	NA	-0.179821	-0.158824	NA	0.108273	0.184944	NA	0.07067	NA	0.008519	NA	0.080738	-0.052557	-0.192857	-0.065139	0.009179	0.253327	NA	NA	NA	NA	NA	NA	NA	0.228808	0.095879	0.135047	-0.026749	0.042952	-0.015223	-0.433189	-0.057076	0.224818	0.084141	-0.250794	-0.078764
RP11-73G16	SHGC4-597;L09825.1	HumArray2H10_D13	4q31.1	4	153406	-0.172061	-0.418838	0.225632	NA	-0.018939	0.222098	-0.034748	0.011839	0.062311	-0.141278	-0.266046	-0.047912	0.266736	NA	-0.031569	-0.006	-0.057733	0.143087	0.024534	-0.030575	-0.126501	-0.077978	0.124741	0.111555	-0.007034	-0.454446	0.091216	-0.644704	-0.151272	-0.202149	0.127929	0.032591	0.144946	0.030194	NA	-0.163261	-0.052898	-0.112124	-0.23765	NA	0.175179	1.4e-05	-0.314697	-0.203437
RP11-119B13	SHGC-24771;F10085	HumArray2H10_G13	4q31.2	4	155127	NA	-0.386108	0.116557	NA	0.030978	0.044626	0.182841	-0.071085	NA	-0.122932	-0.284748	-0.074089	0.244451	0.340446	0.036209	-0.031296	0.054191	NA	0.321609	-0.091185	-0.10139	-0.185115	-0.024658	0.16263	0.049541	-0.412856	-0.054671	-0.673508	-0.122066	-0.185558	0.073227	0.01751	0.10337	-0.013421	0.050651	-0.14294	-0.014232	-0.141451	-0.295726	0.069324	0.005854	0.003747	-0.26592	-0.223968
RP11-84M15	SHGC4-467;L09785.1	HumArray2H11_H1	4q31.3-4q32	4	155826	-0.219619	-0.496338	0.128221	0.02262	-0.011496	-0.018508	0.111644	0.008506	0.00342	-0.030958	-0.333941	-0.221595	-0.076107	0.325518	-6.7e-05	0.045536	-0.068633	0.066751	0.151827	0.003054	-0.114559	-0.226707	-0.011263	0.092558	-0.05453	-0.599	-0.031737	-0.603424	-0.053811	-0.313942	0.047035	0.029173	0.171471	0.080308	0.034868	NA	-0.037946	-0.099222	-0.478302	0.104358	-0.144706	-0.08169	-0.396196	-0.21659
RP11-93I2	SHGC-35791;M64983.1	HumArray2H11_H3	4q31.3-4q32	4	156061	-0.327637	-0.460092	0.13253	-0.007528	NA	0.092936	-0.058148	-1.6e-05	-0.080238	-0.202577	-0.391302	-0.286305	-0.023906	0.340432	0.099268	0.07113	-0.001443	0.075271	0.204434	0.044765	NA	-0.217124	0.001651	0.035742	-0.136463	-0.579749	-0.048689	NA	-0.131133	-0.315559	0.037685	-0.269812	0.282281	0.088123	0.099833	-0.059435	0.025502	-0.038418	-0.2604	0.037984	-0.109836	-0.019649	-0.341695	0.008518
RP11-136D2	SHGC4-814;L09944.1	HumArray2H10_V13	4q32	4	158297	-0.273335	NA	NA	-0.041513	-0.068399	-0.014652	0.114897	0.010984	-0.282045	-0.082257	-0.746664	NA	-0.138972	0.319984	0.041114	0.068002	-0.007253	0.053296	0.1873	0.038473	-0.094974	-0.210664	-0.005196	0.052226	-0.090824	-0.669635	-0.075413	-0.627128	-0.297067	-0.43941	0.022486	0.005694	0.167319	-0.007435	0.114397	-0.070094	-0.015244	NA	-0.184555	NA	NA	-0.036401	-0.415149	-0.152147
RP11-231J7	SHGC-30802;H38116	HumArray2H10_P13	4q32	4	158730	NA	NA	-0.045519	NA	-0.068232	0.136863	0.171331	NA	-0.086352	-0.222125	-0.836511	-0.323025	0.150063	0.235543	NA	-0.008425	-0.124717	NA	0.210661	-0.011482	-0.075246	-0.215479	NA	0.012783	-0.004062	-0.503278	-0.079641	-0.769986	-0.178784	-0.126456	0.019124	0.073878	0.153134	-0.126424	0.072509	-0.079313	NA	-0.088522	-0.308611	-0.023979	0.027982	0.01263	-0.376766	-0.067347
RP11-192D11	SHGC-33796;T95862	HumArray2H10_M13	4q32.1	4	160107	-0.183616	-0.329172	0.102872	0.013887	-0.018395	0.058934	0.11208	0.068604	NA	0.064937	-0.659045	-0.193347	-0.116559	0.333313	-0.006918	-0.17736	-0.060639	0.044482	0.123093	0.075477	-0.101894	-0.130707	0.054404	0.131282	-0.00785	-0.435559	-0.150329	-0.697015	-0.192765	-0.25192	0.064018	0.103641	0	-0.138542	NA	-0.089118	-0.006823	-0.185421	-0.189761	0.060616	-0.086105	0.01193	-0.225632	-0.042555
RP11-27H11	SHGC-9940;D63861	HumArray2H10_S13	4q32	4	160183	NA	NA	0.098329	0.03489	0.086843	0.046097	0.172934	-0.047107	-0.035965	-0.134407	-0.684671	-0.24211	0.287694	NA	-0.099536	0.03075	-0.033075	NA	0.242723	NA	-0.078563	-0.086219	0.085187	0.234364	-0.057618	-0.359427	-0.046711	-0.642148	-0.205786	-0.232571	0.136131	-0.005547	0.143657	-0.006081	0.052983	-0.078842	0.005799	-0.111571	-0.184499	NA	-0.045548	0.025192	-0.266641	-0.118781
RP11-41G4	SHGC-24549;G33537	HumArray2H10_D15	4q32	4	163266	-0.325242	-0.38938	0.001182	-0.050569	-0.064278	-0.108618	0.042172	-0.173702	-0.094498	-0.102553	-0.602814	-0.231488	-0.06544	0.076788	-0.037859	-0.042137	-0.051163	-0.108849	0.124844	-0.131264	-0.074616	-0.349465	-0.204354	-0.086858	-0.132411	-0.527974	-0.197945	-0.574608	-0.370375	-0.396708	-0.092206	-0.120864	0.125518	-0.099482	-0.097619	-0.162747	-0.007846	-0.047495	-0.480985	-0.0703	-0.143033	-0.153309	-0.118477	-0.095087
RP11-177L7	SHGC4-682;L09866.1	HumArray2H10_X15	4q32	4	165405	-0.067719	-0.321488	0.013428	0.092063	0.066176	0.12198	0.113784	-0.204635	0.407089	-0.054976	NA	-0.04536	NA	NA	-0.070792	-0.019161	0.000193	0.088021	0.318109	-0.05487	-0.040097	-0.248377	-0.012904	-0.032848	-0.022426	-0.337085	-0.0237	-0.499359	-0.204099	-0.263214	-0.009962	-0.020106	0.051316	0.058553	-0.057758	-0.093819	0.018872	-0.014242	-0.394685	0.04725	0.100749	0.0535	NA	-0.096734
RP11-6L19	AFM025XD2	HumArray2H10_Q35	4q32-4q33	4	167513	-0.359484	-0.602601	-0.164046	-0.009013	-0.094049	-0.112765	0.244132	-0.103959	-0.114793	-0.210725	-0.888075	-0.34444	-0.075976	0.188408	-0.172058	-0.005704	-0.066729	-0.074403	0.189184	-0.06062	-0.199765	-0.28795	-0.100187	-0.075963	0.123456	-0.53539	-0.147452	-0.726688	-0.060595	-0.145619	0.122796	0.20164	-0.01211	-0.037298	-0.118398	-0.213561	-0.082547	-0.158548	-0.504025	-0.125164	NA	NA	-0.350687	NA
RP11-51H8	SHGC4-228;G34152	HumArray2H10_A15	4q32.3	4	168854	-0.243339	-0.39791	-0.055677	-0.0875	-0.105819	-0.041658	-0.016368	-0.139837	-0.109584	NA	-0.62479	-0.311772	-0.110246	0.08722	-0.175073	-0.102287	NA	-0.089758	0.028698	-0.118474	-0.177957	-0.214215	-0.164525	-0.092842	-0.07447	NA	-0.099933	-0.556633	-0.27279	-0.414997	-0.051119	-0.036443	-0.193543	-0.140715	-0.154492	-0.207053	-0.144969	-0.13552	-0.176206	-0.090805	-0.089543	-0.035655	NA	0.120775
RP11-199O10	SHGC4-704;L09882.1	HumArray2H10_S15	4q33	4	169422	-0.177357	-0.270521	-0.075488	-0.026991	0.021105	-0.103652	0.075135	-0.093462	-0.061876	-0.030404	-0.618616	-0.198852	0.005943	0.105402	-0.10685	0.00251	-0.012384	-0.063759	0.131175	-0.097309	0.013682	-0.269423	-0.163072	-0.076785	0.092616	-0.560202	-0.096182	-0.612562	-0.235336	-0.28753	-0.067206	-0.091608	0.06764	-0.116911	-0.167896	-0.092433	0.058068	-0.01664	-0.357555	-0.036376	-0.079926	-0.082491	-0.237252	-0.136626
RP11-130I2	SHGC-34361	HumArray2H10_J15	4q32.3	4	169974	-0.174795	-0.391285	0.065466	0.065707	0.012511	0.02563	0.058253	0.057859	-0.076318	-0.106639	-0.415352	-0.128051	0.014572	0.27263	-0.199072	0.057479	0.005565	0.044458	0.229083	0.008282	-0.06718	-0.169129	-0.032269	0.051246	0.18013	-0.494306	0.026228	-0.612241	-0.270437	-0.279373	0.013649	-0.043497	0.101701	0.033014	0.024923	-0.10707	0.027432	-0.049396	-0.206715	-0.010478	-0.013399	-0.051891	-0.216674	-0.053692
RP11-254A7	SHGC4-1784;Z24158	HumArray2H10_M15	4q34.1	4	170539	-0.215503	-0.364783	0.091952	0.051826	-0.068786	0.023459	0.029128	-0.012216	0.048676	-0.082664	-0.743611	-0.149229	-0.02767	0.381925	-0.252915	-0.016338	-0.022325	0.034107	0.482712	0.019854	-0.167433	-0.186705	0.013592	0.083314	0.016957	-0.617142	-0.004576	-0.640217	-0.334063	-0.37608	-0.093221	-0.108582	0.039731	-0.065457	-0.028221	-0.182638	-0.159103	-0.150148	-0.24484	0.009339	-0.047661	0.064296	-0.282128	-0.154383
RP11-6E9	SHGC-30654;AB014526	HumArray2H10_P15	4q33	4	171540	-0.087413	-0.19849	0.05575	0.067572	0.05901	-0.03279	0.213107	0.022155	0.019711	-0.059389	-0.557113	-0.10688	0.064887	0.190651	-0.109676	0.027569	0.096505	-0.010012	0.384655	-0.005323	0.047935	-0.247751	-0.072092	0.048113	0.167088	NA	0.143991	-0.420899	-0.175863	-0.240753	0.068451	0.045913	0.12463	0.068663	0.071685	-0.033597	0.11976	-0.005411	-0.315694	0.039952	-0.110748	-0.013536	-0.041573	-0.094353
RP11-272N13	SHGC4-612;Z23484	HumArray2H10_R15	4q33-4q34	4	172999	-0.155961	-0.278812	-0.029222	0.022647	-0.023108	0.046512	-0.218968	0.066441	-0.045862	-0.058058	-0.524798	-0.152082	-0.07951	0.069103	-0.203491	0.004693	-0.080685	-0.07277	0.040707	-0.091245	-0.094571	-0.317225	-0.121439	-0.116185	0.034273	-0.466631	-0.150088	-0.645573	-0.288358	-0.424007	-0.205536	-0.127362	0.008587	-0.146705	-0.045537	-0.188855	-0.064867	-0.039724	-0.427991	-0.02607	-0.055321	-0.038942	-0.244516	0.08646
RP11-119J20	AFM070YA9;D4S621	HumArray2H9_B25	4q34	4	173700	-0.226898	-0.533018	0.014024	-0.050268	-0.112639	-0.083498	-0.197029	-0.08707	-0.072521	-0.17736	-0.693408	-0.220593	-0.089769	0.153041	-0.249943	-0.022714	-0.062898	-0.0291265	-0.03093	-0.08653	-0.094051	-0.319122	-0.145261	-0.0197955	-0.0063775	-0.433593	-0.0069225	-0.664795	-0.245559	-0.325987	-0.0377325	-0.080153	0.001695	-0.21381	-0.133571	-0.150595	-0.0631265	-0.0789195	-0.504898	-0.116632	-0.024093	-0.037999	-0.298819	-0.037666
RP11-110O14	SHGC-24727;Z40762	HumArray2H10_U15	4q33-4q34	4	174952	-0.209464	-0.472278	0.085384	NA	-0.014483	0.137764	-0.093542	0.016924	0.112013	-0.136515	-0.653452	-0.224926	0.309051	0.238075	-0.135305	-0.059541	-0.056568	0.107371	0.053223	0.090796	-0.175657	-0.125321	0.075262	0.079246	0.283261	-0.461736	0.073048	-0.632111	-0.245359	-0.270929	-0.026194	-0.088529	-0.039141	NA	-0.054223	-0.174783	-0.090848	-0.15571	-0.280621	0.116418	0.076563	0.137778	-0.354752	-0.191362
RP11-189F4	SHGC-25048	HumArray2H10_G15	4q33	4	175400	-0.146984	-0.401649	0.102753	0.037425	-0.034534	-0.01621	-0.186208	0.004836	0.034322	-0.053744	-0.546848	-0.115844	0.017769	0.216024	-0.186851	0.053573	0.053311	-0.010316	0.10728	-0.023676	-0.052591	-0.261828	-0.09455	0.034724	0.097461	-0.503531	0.126451	-0.55874	-0.249619	-0.332138	-0.028037	-0.027578	0.11774	-0.011903	0.07608	-0.118577	0.002688	-0.0659	-0.371046	0.031008	-0.082434	-0.0539	-0.093238	-0.062159
RP11-182G5	SHGC4-1586;Z23446	HumArray2H10_O15	4q34	4	176384	-0.210623	-0.380826	-0.036226	-0.030386	-0.021029	-0.049113	-0.104197	-0.059488	-0.076023	NA	NA	-0.330396	NA	0.071823	-0.278485	0.030445	NA	-0.032191	NA	-0.040713	-0.065236	-0.266012	-0.099989	-0.084788	0.138453	-0.475789	-0.080086	NA	-0.267728	-0.355983	-0.053433	-0.004215	0.133048	-0.114246	-0.141462	-0.099091	0.011881	-0.036117	-0.466606	-0.041685	-0.063847	0.10744	NA	NA
RP11-122D8	SHGC-53939;G33304	HumArray2H11_J29	4q34	4	178299	-0.035443	NA	0.113091	0.158884	0.123349	0.085151	-0.00201	0.022474	NA	0.032659	-0.611557	-0.065512	0.380212	0.201705	-0.007603	-0.146253	0.078761	0.015069	0.495525	0.15127	-0.134053	-0.17151	0.10819	0.030767	0.151711	-0.324851	0.082987	-0.51893	-0.241318	-0.318125	-0.035934	-0.071672	-0.034454	-0.094563	0.182829	-0.135365	-0.058396	-0.128101	-0.371424	NA	0.005668	-0.096242	0.182654	-0.000707
RP11-78A18	SHGC4-343;L00804	HumArray2H10_P3	4q34	4	178633	-0.160233	-0.350707	0.074782	0.05749	0.018149	0.037281	-0.11297	0.005771	0.023368	0.015815	-0.725523	-0.101185	0.057054	0.198245	-0.084106	0.055216	0.076939	0.000214	0.207105	-0.010334	-0.089254	-0.168564	-0.067443	-0.00486	0.167349	-0.454359	0.036546	-0.623287	-0.218213	-0.270785	0.026701	0.000457	NA	-0.011744	NA	-0.136854	-0.033447	-0.056174	-0.406703	0.099789	-0.130094	-0.044376	-0.085446	NA
RP11-140M13	AFM197XA11;D4S415	HumArray2H10_T35	4q34	4	179291	-0.160626	-0.466315	0.018253	0.044046	-0.002168	-0.031687	0.001138	-0.022216	0.005359	-0.196301	-0.838213	-0.171895	-0.046564	0.210823	NA	0.01131	-0.034584	NA	0.150721	-0.033966	-0.029692	NA	-0.047802	-0.047624	0.081278	-0.391441	0.094552	-0.657113	-0.040122	-0.075337	0.145351	0.164617	0.112846	0.078418	-0.017219	-0.069104	-0.015346	-0.015867	-0.490549	0.016481	-0.033457	0.009698	-0.311689	-0.186427
RP11-272O3	SHGC4-789;Z16841	HumArray2H10_J3	4q34.3	4	179302	-0.133597	-0.252958	0.067109	0.11917	0.063035	0.068606	-0.050731	0.044186	0.156247	NA	-0.585205	-0.088817	0.288964	NA	-0.085992	0.064394	0.169493	0.015758	NA	0.012052	-0.136239	-0.1823	-0.000118	0.034772	0.015847	-0.422585	0.00907	-0.571364	-0.200387	-0.265786	-0.037191	-0.051339	0.070636	0.008344	0.180786	-0.201801	-0.064034	-0.083107	-0.360156	NA	-0.01486	0.011134	0.047663	-0.023515
RP11-171G12	SHGC-24751;R44758	HumArray2H10_S3	4q34-4q35	4	181898	-0.029098	-0.255444	NA	-0.081242	-0.030708	0.166025	-0.16971	-0.002174	-0.034335	-0.061923	-0.605497	-0.154309	0.179513	0.067928	NA	0.014612	-0.096129	-0.021556	0.053356	0.059103	-0.089751	-0.219079	-0.040259	-0.033694	0.06298	-0.534017	-0.11409	-0.745636	-0.308754	-0.334299	-0.086976	-0.160961	0.088172	-0.118452	NA	-0.152915	-0.079344	NA	-0.372668	0.090217	NA	NA	-0.268176	NA
RP11-244K2	SHGC4-548;L09794.1	HumArray2H11_J31	4q34-4q35	4	183090	-0.227711	-0.473632	0.144619	0.101132	-0.027434	0.035716	-0.060195	0.076647	0.044842	-0.091413	-0.775001	-0.241458	0.015643	0.347446	NA	0.083135	-0.101526	0.017129	0.068273	0.051253	-0.126047	-0.169834	0.013845	0.11873	-0.053314	-0.462882	0.091696	-0.639028	-0.188484	-0.270233	0.034689	0.025856	0.151745	0.041485	-0.001767	-0.11854	0.001267	-0.115522	-0.385409	0.072989	-0.071681	-0.036613	-0.277269	-0.149145
RP11-125M9	SHGC-24974;G33820	HumArray2H11_J30	4q34-4q35	4	183250	-0.322402	-0.440128	-0.129576	-0.051975	-0.087844	-0.055489	-0.053206	-0.070173	NA	-0.124239	-0.757787	-0.342391	0.355942	0.29827	-0.118692	-0.041851	-0.085689	0.068121	0.071751	0.029275	-0.126889	-0.189377	NA	0.089233	-0.143646	-0.417059	0.021119	-0.609368	-0.107592	-0.281554	0.022932	0.055913	0.019068	-0.020021	-0.260229	-0.172666	NA	-0.143165	-0.339484	-0.057076	-0.064412	0.052968	-0.347229	-0.202697
RP11-18D7	SHGC4-1157;L14178.1	HumArray2H10_M3	4q35	4	184254	-0.005597	-0.320841	0.276165	0.178033	0.086551	0.119813	0.012264	0.128586	NA	0.049756	-0.691745	0.123079	0.194968	0.426861	-0.005553	-0.087254	0.430172	0.128498	0.257989	0.20055	-0.155635	-0.096111	0.121275	0.167843	-0.084399	-0.479078	0.104158	NA	-0.146881	-0.303989	0.071746	-0.12445	-0.083657	NA	NA	-0.207432	-0.133358	-0.134839	-0.2281	0.22935	-0.115247	-0.029874	-0.038579	NA
RP11-85P1	SHGC4-1213;L14211.1	HumArray2H10_D3	4q35.1	4	184648	-0.032401	-0.199225	0.154185	0.124454	0.077131	0.087177	-0.078111	0.083655	0.122907	0.084867	-0.602459	-0.084205	0.210626	0.31986	-0.090395	0.03943	0.138595	0.104597	0.218233	0.116472	-0.020475	-0.133485	0.085618	0.150806	-0.001488	-0.416333	0.096168	-0.561652	-0.190955	-0.240298	-0.000344	0.009963	0.19716	-0.010968	0.351648	-0.075588	0.025502	0.002509	-0.252604	0.165031	-0.067443	0.106088	0.059601	0.267583
RP11-196K13	SHGC4-1781;Z23661	HumArray2H10_G3	4q35	4	185332	-0.116831	-0.346294	-0.043273	-0.006735	0.019709	0.000864	NA	0.00298	0.016571	-0.218111	-0.562878	-0.155979	0.305055	0.185766	NA	0.088653	0.029566	-0.059927	0.06522	-0.021377	-0.082342	-0.176271	0.03916	0.032775	0.377062	NA	NA	NA	NA	NA	NA	NA	0.265143	0.070255	-0.002099	-0.09673	0.036779	-0.078559	-0.372653	0.018545	NA	0.164071	-0.228896	-0.057366
RP11-243D3	SHGC-17847;L17909.1	HumArray2H10_U12	-	4	185542	-0.049382	-0.250486	0.147592	0.112964	0.111675	0.096143	-0.092235	0.074559	0.052698	0.011666	-0.566108	-0.058214	0.161858	0.356974	-0.236096	-0.018532	0.165039	0.001581	0.225811	0.080353	-0.117609	-0.169573	0.041198	0.150033	0.045176	-0.4748	0.247667	-0.494609	-0.195338	-0.257121	-0.068894	-0.000902	0.08519	0.056709	0.12907	-0.119018	-0.058307	-0.116254	0.166321	0.116099	-0.008646	-0.004505	-0.070951	-0.071855
RP11-13O14	AFM165XC11;D4S408	HumArray2H9_E25	4q34-4q35	4	185751	-0.227883	-0.493176	NA	-0.053572	-0.083521	-0.094327	-0.275172	-0.096295	0.028155	-0.132866	-0.66429	-0.149523	0.038392	0.298496	-0.076389	-0.190624	-0.010474	0.221249	0.045811	0.056083	-0.17151	-0.175189	NA	0.141369	-0.146908	-0.694107	0.116048	-0.635119	-0.344096	-0.422603	-0.178692	-0.112692	-0.012406	-0.151368	-1.1e-05	0.121657	0.214415	-0.098507	NA	NA	-0.135117	-0.092807	-0.22422	0.071813
RP11-256M13	AFM165XC11;D4S408	HumArray2H11_K4	4q35	4	185847	-0.050215	-0.284637	0.117521	0.081217	-0.011556	0.011202	-0.127116	0.039046	0.054281	0.000124	-0.572318	-0.070177	0.072685	0.305343	-0.123197	0.036699	0.085066	0.009041	0.114853	0.090097	-0.064825	-0.170616	0.021941	0.143502	0.003418	-0.540692	0.167071	-0.606751	-0.136171	-0.234289	-0.115722	-0.061497	0.201768	0.059294	0.089148	-0.084766	0.016141	-0.071812	0.138493	0.072301	-0.022568	-0.01829	-0.131902	-0.102034
CTD-2100H15	SHGC-11934;IRF2	HumArray2H10_T25	4q34	4	186031	-0.129946	-0.284348	-0.005531	0.008257	0.043558	-0.037316	NA	-0.068947	-0.003046	-0.24313	-0.71674	-0.227652	-0.024252	0.281538	-0.209394	-0.038265	-0.037804	-0.053971	-0.010778	0.02161	-0.142172	-0.22133	0.009947	0.090687	-0.005478	NA	0.29897	-0.438191	-0.254731	NA	0.038831	0.092795	0.119285	0.049528	-0.021347	-0.140237	0.013098	-0.138259	NA	-0.084955	NA	0.058608	-0.276722	-0.232283
RP11-267E24	SHGC-24881	HumArray2H11_K5	4q35	4	186282	0.879275	-0.143208	0.473195	-0.020629	0.022944	0.028155	-0.146543	-0.011811	-0.191378	-0.144541	-0.458536	-0.106009	-0.085692	0.077034	-0.024496	-0.158709	-0.117695	-0.047928	-0.043101	-0.075821	-0.090534	-0.150039	-0.119654	-0.010674	0.018834	-0.345546	0.050636	-0.617775	-0.079215	-0.15334	-0.178537	NA	0.00681	-0.048495	-0.018766	-0.108512	-0.016337	-0.155367	-0.019678	-0.012738	0.000747	0.075123	-0.072899	-0.058492
RP11-228F3	SHGC-10945;D10040	HumArray2H11_K6	4q35	4	186349	-0.09948	-0.261041	0.113843	0.079941	0.006421	0.001745	-0.059888	0.018311	-0.220027	-0.068948	-0.511864	-0.161627	-0.011547	0.255832	-0.013166	-0.083938	-0.001868	-0.031143	0.071856	0.016712	-0.092222	-0.224288	0.013078	0.093594	-0.027255	-0.467885	0.10008	-0.64081	-0.213694	-0.188627	-0.147117	0.041387	0.042749	-0.037934	0.009308	-0.136926	-0.02821	-0.117102	0.082879	0.004017	0.013042	0.008552	-0.153879	-0.160438
RP11-159A22	SHGC-31331;H92064	HumArray2H10_X12	4q35.1	4	187142	NA	-0.287471	0.167738	0.139351	0.09536	0.120111	-0.10291	0.048659	0.037851	-0.057084	-0.653417	-0.100116	0.108509	0.395493	-0.175758	0.092159	0.122735	0.088173	0.186119	0.151809	0.019772	-0.109721	0.093888	0.231112	-0.005579	-0.49493	0.206184	-0.592432	-0.224799	-0.255145	-0.10622	-0.031494	0.248642	0.174907	0.200647	0.03099	0.063167	0.018147	0.207402	0.178976	0.056	-0.012413	-0.156483	NA
RP11-262I1	SHGC-37162;H21547	HumArray2H10_R12	4q35	4	187703	-0.10492	-0.247928	0.013977	0.069885	0.039868	-0.006741	-0.186004	-0.001532	0.031802	0.01767	-0.601382	-0.171869	0.064381	0.306789	0.044992	-0.056623	0.018491	-0.004285	0.08201	0.04635	-0.138943	-0.248202	-0.009539	0.10067	-0.004528	-0.491759	0.171943	-0.585028	-0.163832	-0.274435	-0.068897	-0.039948	-0.006261	-0.013001	-0.037555	-0.109437	-0.073672	-0.125253	0.164737	0.074914	-0.107915	-0.004614	-0.165074	-0.172105
RP11-178C12	SHGC4-669;L09859.1	HumArray2H10_O12	4q35.2	4	188204	-0.162619	-0.404087	0.103275	0.046997	0.004642	-0.026682	-0.113062	-0.013642	0.017038	-0.076871	-0.752834	-0.145955	0.044019	0.335609	-0.166774	0.064613	0.080095	0.012031	0.099938	0.003094	-0.072922	-0.230249	0.016172	0.124358	-0.362802	-0.490866	0.230716	-0.582804	-0.215794	-0.243288	-0.068499	0.0107	0.07529	0.017589	0.1003	-0.09998	-0.071526	-0.046897	0.09989	0.060272	-0.110111	-0.034122	-0.198058	-0.174409
RP11-237D3	SHGC-52563;W88774	HumArray2H11_K8	4q35.2	4	188988	NA	-0.488868	0	-0.082499	-0.031546	-0.039755	NA	-0.06808	0.225494	-0.260629	-0.638018	0.002896	-0.114332	0.078559	-0.048655	0.043275	-0.141661	-0.091045	-0.083861	-3.6e-05	-0.072643	-0.134457	-0.028268	-0.13731	NA	NA	0.037231	NA	NA	NA	-0.026457	-0.187767	0.153371	0.052842	-0.097316	-0.123355	-0.037727	-0.066538	-0.069061	-0.163809	NA	-0.000817	0.021282	0.016086
GS1-31J3	4 q tel	HumArray2H11_O2	4 q tel	4	192000	-0.145481	-0.474132	0.044764	0.016886	-0.040423	0.010374	-0.225795	-0.033092	NA	-0.09803	-0.830407	-0.030812	-0.003373	0.400628	-0.210757	0.078478	NA	0.008176	-0.098269	-0.015799	NA	-0.154986	0.092206	0.069432	-0.433169	-0.598218	0.197955	-0.563387	-0.318008	-0.390168	-0.030152	-0.111733	0.126588	0.021233	0.06276	-0.146077	0.011037	-0.101974	0.374417	NA	NA	-0.073796	NA	-0.273696
RP11-94J21	AFMB002XC1	HumArray2H9_H25	5p15.3	5	1478	0.000388	-0.028143	-0.067772	0.171473	-0.140224	-0.325206	-0.094463	-0.129369	-0.095302	0.137462	-0.526794	-0.225637	-0.050497	0.152204	0.180879	0.083693	-0.085718	0.199031	0.089407	-0.024188	-0.126932	0.200832	0.000663	-0.057056	-0.051269	-0.818427	0.251586	-0.011753	-0.265809	0.622139	-0.228824	-0.255067	0.252407	0.024278	-0.052659	-0.233594	-0.15073	-0.237685	-0.539411	NA	-0.168034	0.133532	-0.250837	0.094514
RP11-20B3	AFM205WH8;D5S417	HumArray2H11_P3	5p15.3	5	3055	0.060379	0.006223	-0.152824	0.31958	-0.039956	-0.05571	0.39907	-0.028581	-0.000132	0.305519	-0.333537	0.006379	0.172384	0.222441	0.068198	0.300524	-0.015127	0.214016	0.131464	-0.058979	-0.023856	0.20647	0.034411	-0.311682	0.079181	-0.641662	0.284803	-0.002602	-0.036028	0.73512	-0.038013	-0.007576	NA	0.173823	0.025636	-0.146209	-0.104882	-0.082313	0.010999	0.150123	-0.048685	0.162029	-0.216387	0.156894
RP11-82M24	AFMA217YH1;D5S1980	HumArray2H9_K25	5p15.3	5	3449	0.001664	-0.038443	-0.10381	0.274086	-0.057816	-0.012314	0.199074	-0.039899	-0.090459	0.282325	-0.355482	0.089247	0.009717	0.165982	0.248538	0.244563	-0.004119	0.2108	0.084094	-0.067632	-0.046314	0.168107	-0.040739	-0.199335	-0.122016	-0.665747	0.109566	-0.111357	-0.124558	0.590212	-0.082798	-0.123726	0.337048	0.113338	-0.084643	-0.0957	-0.123048	-0.193468	-0.034637	-0.07755	NA	NA	-0.180099	NA
RP11-103L11	AFM336TC1;D5S675	HumArray2H9_B32	5p15.3	5	3816	0.05308	-0.037266	NA	0.274058	0.023564	NA	0.502701	0.005742	-0.031107	0.082796	-0.364442	0.02414	0.047606	0.111195	-0.042631	NA	-0.082052	0.246017	0.219765	-0.022458	-0.064414	0.169164	-0.018595	-0.319193	0.335932	-0.417042	0.178503	-0.086364	0.154543	0.789266	0.171549	0.158232	0.144268	0.073897	0.01175	-0.275184	-0.346669	-0.265969	-0.023969	-0.107877	0.068758	0.254101	-0.302194	0.32688
RP11-227M19	AFM154XA3	HumArray2H10_W35	5p15.3	5	3995	NA	0.04894	-0.181438	0.34749	0.030378	-0.002127	0.506699	-0.039224	0.519892	0.203186	-0.300496	0.066074	0.137641	0.244324	0.049627	0.301571	0.083672	NA	0.206634	0.061209	0.025326	0.260065	0.060698	-0.263205	0.215292	-0.452078	0.307243	0.015743	0.033204	0.782819	0.062536	-8e-06	0.375076	0.13846	0.107297	-0.145139	-0.088065	-0.118262	0.052742	0.106525	0.081354	0.19579	-0.190358	0.243766
RP11-58A5	AFM154XG3;D5S406	HumArray2H9_N25	5p15.3	5	4965	-0.038828	-0.038913	-0.230622	0.281324	-0.11993	-0.040791	0.159889	-0.101553	-0.015445	0.221985	-0.382102	-0.042424	0.149392	0.241891	NA	0.223392	0.023368	0.306588	0.253142	0.059954	-0.044987	0.226727	0.047492	-0.232616	0.047849	NA	0.196359	-0.053499	-0.166859	0.605736	-0.131268	-0.158251	0.367769	-0.014825	-0.051464	-0.155874	-0.111708	-0.169855	0.044727	-0.018502	-0.082859	0.142452	-0.066554	0.466052
RP11-35K22	AFMB355WB1	HumArray2H9_Q25	5p15.2	5	5802	0.138078	-0.077805	-0.170773	0.312971	-0.074031	-0.01576	0.311071	-0.093044	0.216744	0.104403	-0.366273	-0.016733	0.058534	0.256923	0.073323	0.155218	-0.122851	0.474601	0.140362	NA	-0.025839	0.188829	0.055622	-0.172352	0.027294	-0.65751	0.203436	-0.014958	-0.093314	0.6211	-0.043722	-0.081059	0.314699	0.036599	0.001627	-0.097713	-0.119693	-0.191731	0.045641	NA	-0.097503	0.110273	-0.159363	0.434864
RP11-36H5	AFM276YB9;D5S635	HumArray2H9_E32	5p15.2	5	6365	0.211159	0.108491	-0.122889	0.353885	NA	0.051858	0.546856	0.002169	0.314155	0.200245	-0.293813	NA	0.167933	0.252554	NA	NA	0.090007	0.331343	0.269207	0.113055	-0.079543	0.283611	0.062905	-0.242741	0.272962	-0.457882	0.268101	-0.010164	0.133704	0.856595	0.110456	0.089917	NA	NA	NA	-0.155488	-0.348859	-0.083613	0.067522	0.114367	NA	NA	-0.156164	NA
RP11-46O23	AFM347YG9;D5S676	HumArray2H9_A6	5p15.2-5p15.3	5	7387	NA	0.005028	-0.13577	0.235994	0.029207	-0.012567	0.489068	0.02957	0.157936	0.177889	-0.345225	0.012845	-0.019537	0.292844	0.149691	0.193156	-0.084854	0.379933	0.172416	0.11512	-0.145234	0.341345	0.094523	-0.185554	0.040073	-0.544943	0.163531	0.034074	0.023584	NA	0.027568	0.059046	0.251504	0.114324	-0.018967	-0.261382	-0.155405	-0.231535	0.177035	-0.065994	-0.106317	0.311584	-0.200104	0.346155
RP11-145B1	AFM042XA11	HumArray2H9_H32	5p15.2	5	10279	0.001132	-0.056244	-0.147056	0.204959	-0.12056	-0.070804	NA	-0.11345	-0.085645	0.073387	-0.422419	0.060735	0.033161	0.105809	-0.215846	NA	0.009507	0.184726	NA	-0.035749	NA	0.120648	-0.064627	-0.238457	NA	NA	NA	NA	NA	NA	NA	NA	NA	NA	NA	-0.175577	-0.190548	-0.081121	NA	-0.096105	NA	NA	-0.251152	NA
RP11-72C10	AFM255XB9;D5S432	HumArray2H9_K32	5p15.2	5	10746	0.073855	0.02254	-0.114165	0.339536	NA	0.016643	0.145658	0.0044	0.006687	0.279184	-0.310806	0.077204	0.167001	0.278297	0.068127	0.268077	0.071362	0.3535	0.258076	0.147912	0.008104	0.299301	0.056195	-0.15295	0.083676	-0.66735	0.099152	-0.117992	-0.048262	0.69112	-0.018116	-0.070434	0.340321	0.165855	-0.017841	-0.278365	-0.223601	-0.121418	0.106559	-0.00947	-0.055587	0.103342	-0.112178	0.399542
RP11-29N3	AFMA240XF9;D5S1987	HumArray2H9_T25	5p15.2	5	11435	-0.094313	-0.082498	-0.251413	0.251306	-0.143161	-0.031167	0.047912	-0.027647	0.073581	0.243216	-0.468668	NA	0.073514	0.16945	-0.033281	0.258421	0.069718	0.322819	0.157996	0.027087	0.064675	0.119113	-0.046523	-0.299697	0.061725	-0.715358	0.085494	0.027071	-0.040362	0.673929	-0.023043	-0.095212	0.321905	0.081877	0.032155	NA	-0.168286	-0.146052	-0.098238	-0.050296	-0.004034	0.162084	-0.225919	0.410777
CTD-2040C2	A007A12;TRIO	HumArray2H11_L13	5p15.2	5	14563	0.232132	0.394849	0.043519	0.449752	NA	0.233431	0.484063	0.137837	0.597363	0.267639	-0.235328	0.210935	0.484586	0.432153	0.239478	NA	0.012434	0.443073	0.300269	0.155493	-0.013542	0.388331	NA	-0.01731	0.513844	-0.414605	0.165255	0.035597	0.201115	0.823274	0.039888	-0.01156	NA	NA	-0.03189	-0.151546	-0.163119	-0.059645	0.274276	0.295183	0.115227	0.251971	0.342962	0.138182
RP11-5N8	AFMA282WA5	HumArray2H9_D6	5p15.2	5	14927	NA	0.142205	-0.14428	0.255448	-0.100607	-0.012385	0.472708	-0.04088	-0.066498	0.363138	-0.292122	-0.126995	0.122786	0.351338	0.133289	0.382421	-0.086578	0.374982	0.205782	0.061143	0.052271	0.349128	0.127233	-0.107526	0.221133	-0.477927	0.034813	-0.02533	0.228695	0.859273	0.004863	0.114292	0.60291	0.242383	NA	-0.100429	0.076698	-0.061236	0.190643	0.000106	-0.166262	0.181359	-0.162789	0.344762
RP11-135M13	AFMA247WC1	HumArray2H9_N32	5p14.3-5p15.1	5	15627	0.108863	0.036963	-0.233201	0.309475	-0.056691	0.014356	NA	-0.014605	0.08792	0.19601	-0.38088	0.004005	0.071161	0.184859	-0.053481	0.278171	-0.027174	0.314612	0.161663	0.046685	0.055378	0.221057	0.018864	-0.312543	0.221203	-0.680144	-0.007048	-0.011197	0.294619	0.676607	0.004875	0.021965	0.337699	NA	-0.056767	-0.106583	-0.182501	-0.097923	-0.030792	-0.041487	NA	NA	-0.146944	NA
RP11-261B20	AFMA114XF9;D5S1954	HumArray2H9_Q32	5p15.2	5	15871	0.012187	-0.02658	-0.146498	0.340691	-0.035367	0.007996	0.514927	-0.015191	0.006414	0.218218	-0.28268	0.007313	0.162932	0.223429	0.080998	0.426017	0.001714	0.270855	0.177646	0.040424	0.105202	0.242712	-0.007225	-0.236531	0.203651	-0.456917	0.212111	0.087502	0.21078	0.82722	0.040848	0.056605	0.439787	NA	0.029188	-0.060859	-0.118471	-0.052698	0.026514	-0.005002	-0.009632	0.158068	-0.218459	0.251017
RP11-260E18	AFM205WH10;D5S416	HumArray2H9_B28	5p15.2	5	16623	0.144919	0.063169	-0.07588	0.375463	0.018582	0.030654	0.192717	0.008566	0.110741	0.284685	-0.295978	0.063782	0.16754	0.212872	-0.009203	0.212436	0.03574	0.253902	0.216911	0.017712	-0.029469	0.228905	0.02804	-0.174784	0.202295	NA	0.002171	-0.062965	0.171999	0.714827	-0.056877	-0.051181	NA	0.059491	-0.033025	-0.089632	-0.155685	-0.140124	0.090376	0.152522	-0.093166	0.09845	-0.12456	0.392085
RP11-269O14	AFMA140VD1	HumArray2H9_W25	5p15.2	5	16684	0.031936	0.042577	-0.039382	0.419764	-0.02322	0.018566	0.234022	0.037788	-0.009475	0.310775	-0.280695	0.086987	0.130197	0.250467	0.021547	0.243492	0.158397	0.30805	0.274636	0.071127	0.03368	0.241082	0.023178	-0.101655	0.107263	-0.577565	-0.013349	-0.07461	0.095435	0.669735	-0.063279	-0.074004	0.367564	0.14544	-0.002148	NA	-0.077505	-0.142499	0.108311	0.039143	-0.150058	0.103322	-0.18651	0.39101
RP11-88L18	AFM105XG1	HumArray2H9_V20	5p14.3-5p15.1	5	17465	-0.035353	0.087379	-0.177743	0.376264	-0.32201	0.096196	0.271962	-0.041819	0.107238	0.484301	-0.356548	-0.266899	0.167232	0.284522	0.065781	0.736126	0.078949	0.435027	0.2144	0.279501	0.163812	0.112696	-0.370671	0.177132	0.476403	-0.380192	0.050069	-0.073338	0.229921	0.37191	0.158976	0.133294	0.689887	0.172735	0.226486	0.43849	-0.061592	-0.176374	-0.128581	-0.036949	0.04816	-0.109743	-0.077985	0.374634
RP11-5N11	AFMA238ZA9	HumArray2H9_G6	5p13.3-5p14	5	31667	NA	0.152073	0.031123	0.332055	0.037034	0.110351	0.57803	0.075811	0.102184	0.31157	-0.130691	0.026589	0.254865	0.378224	0.154182	0.349434	0.082237	0.464627	0.434391	0.199244	0.012029	0.190835	NA	-0.025452	0.246238	-0.366671	0.149823	0.093562	0.349337	0.386666	0.115178	0.136162	0.516177	0.31537	0.23109	0.276457	NA	-0.055486	0.33593	0.201172	-0.089931	0.193871	-0.060002	NA
RP11-67P13	AFMA297WA5	HumArray2H11_P4	5p13-5p14	5	32068	0.142181	0.099689	-0.082491	0.32952	0.040065	0.047325	0.557123	0.334159	0.064162	0.285513	-0.235608	0.031262	0.28287	0.295707	NA	0.341127	0.133213	0.304486	0.293485	0.106878	0.057725	0.078923	0.065989	-0.132809	0.147975	-0.488095	0.067212	0.057972	0.139797	0.181011	-0.04218	-0.003063	0.528578	0.225842	0.049153	0.219691	-0.015291	-0.064489	0.245306	0.35935	0.014771	0.230553	-0.064569	0.259206
RP11-94E6	AFM277YH9	HumArray2H10_B32	5p13	5	33747	NA	0.072055	-0.172791	0.31275	-0.007906	0.051012	0.263106	-0.034654	-0.00189	0.178734	-0.387151	-0.061983	0.066722	0.173271	0.131562	0.349407	-0.06424	0.27728	0.184944	-0.041938	-0.051128	-0.018901	-0.092482	-0.29232	0.150161	-0.670361	-0.143402	0.029861	0.080785	0.159623	-0.012346	0.061671	0.37712	0.233825	-0.02199	0.16637	-0.21643	-0.123824	-0.026811	-0.019059	0.074964	0.165596	-0.18857	0.510491
RP11-85N3	AFM063YB6;D5S395	HumArray2H9_E28	5p13	5	35843	0.359441	0.107454	-0.029716	0.351321	0.007937	0.04054	0.296293	0.052467	0.304789	0.302648	-0.329778	0.011118	0.164409	0.41017	0.128893	0.253625	-0.004599	0.555323	0.306686	0.0653	-0.156669	0.131414	0.01992	-0.121935	0.135498	-0.041442	-0.092289	-0.116353	-0.013758	0.024524	-0.131668	-0.125246	0.386074	NA	0.051163	0.076816	NA	NA	0.250006	NA	-0.078044	0.048602	-0.08182	0.442285
RP11-253B9	AFM155XH12;D5S1964	HumArray2H9_T32	5p13.2	5	37905	0.147717	0.012509	-0.178	0.305735	-0.063264	0.085191	NA	-0.006485	-0.074864	0.216765	-0.441125	-0.172975	0.106036	0.243827	NA	0.464425	0.038648	0.360453	0.147503	0.046253	0.089026	-0.051852	0.046036	NA	0.07902	NA	0.2317	0.374394	0.069601	0.185448	0.012298	-0.050023	0.625691	0.240767	0.103199	0.225752	-0.016544	-0.012688	NA	NA	0.010744	0.177404	-0.150763	0.32177
RP11-9G14	AFM276VB1;D5S634	HumArray2H10_E32	5p12	5	41329	NA	-0.070469	-0.277859	0.232456	-0.075869	-0.093161	0.259162	-0.075096	-0.109752	0.125899	-0.416216	-0.111368	0.005966	0.124015	0.071185	0.271652	-0.090207	0.193582	0.122527	-0.104067	-0.000821	-0.078946	-0.102899	-0.345302	0.163908	-0.448386	0.204265	0.05948	NA	NA	-0.034862	0.133268	0.300378	0.165072	-0.15603	0.191755	-0.246153	-0.061285	-0.215426	-0.101028	-0.147507	0.098446	-0.217976	0.241957
RP11-160F8	AFM254WF1;D5S628	HumArray2H9_H28	5q11.2	5	53345	-0.038476	-0.462976	-0.114649	-0.319435	-0.074998	0.009504	-0.613891	-0.193608	0.15444	0.228953	-0.421238	-0.074525	0.071902	0.264412	0.030032	0.449736	0.054104	0.343532	-0.211867	0.141221	0.132996	-0.126858	0.056756	-0.116509	-0.40755	-0.682828	-0.115423	-0.245209	0.04391	-0.574029	-0.036077	-0.050299	0.012365	-0.504792	-0.007577	-0.027596	-0.003621	0.023128	-0.423662	0.036126	-0.129675	-0.022641	-0.310685	0.505475
RP11-17H13	AFM329YB9	HumArray2H9_W32	5q11.2	5	54223	0.003205	-0.561994	NA	-0.353091	-0.05391	-0.109528	NA	-0.294006	-0.045779	0.028397	-0.377764	0.111059	0.044152	0.096516	-0.162301	0.33338	0.078735	0.229863	-0.349131	-0.048313	0.058524	-0.286908	-0.066825	-0.291918	-0.18857	NA	NA	NA	NA	NA	NA	NA	-0.076114	-0.614325	NA	-0.108505	-0.06099	-0.0942	-0.600764	-0.119636	0.089564	0.089236	-0.328572	0.575773
RP11-143O12	AFM274XA5;D5S633	HumArray2H9_B35	5q11.2	5	55756	0.223333	-0.51497	-0.23972	-0.35932	0.064277	-0.035619	-0.633945	-0.194703	0.022709	NA	NA	0.056231	NA	NA	-0.347434	0.220425	NA	NA	NA	NA	-0.060172	NA	NA	NA	NA	-0.655036	NA	-0.35069	-0.146985	-0.434954	-0.045717	-0.082712	-0.2732	-0.614665	-0.013815	-0.255118	-0.164756	-0.199325	NA	-0.082869	-0.038704	-0.021919	NA	0.567186
RP11-22L20	AFM163XA11	HumArray2H9_J6	5q11.2	5	55905	NA	-0.482855	NA	-0.39937	-0.041203	-0.012939	-0.402557	-0.225911	-0.052907	0.098035	-0.316031	-0.099596	0.112741	0.234025	NA	0.338334	-0.019761	0.282324	-0.129389	NA	NA	-0.177076	0.038483	-0.164457	-0.248724	-0.439426	-0.042084	-0.365135	-0.203854	-0.283179	-0.001105	-0.015041	-0.139532	-0.532661	0.055505	-0.338433	-0.069223	-0.179091	-0.430611	0.018004	-0.025637	0	-0.355987	0.24384
RP11-47P7	AFM218XF12;D5S491	HumArray2H9_K28	5q11.2	5	56283	0.004691	NA	-0.02157	-0.241215	-0.039318	0.029936	-0.666128	-0.140228	-0.048129	0.201133	-0.257579	0.046281	0.060056	0.27778	0.049507	0.323879	0.017644	0.362462	-0.134601	0.127965	0.073656	-0.106181	0.075226	-0.017704	-0.384453	-0.611182	-0.197478	-0.31861	-0.305102	-0.475203	-0.016616	-0.169575	-0.139888	-0.443785	0.0373	-0.06081	-0.042057	-0.019044	-0.284075	-0.008805	-0.128443	0.05152	-0.257362	0.32689
RP11-190C5	AFM095ZB7;D5S398	HumArray2H9_E35	5q12	5	57585	0.106368	NA	-0.312212	-0.305172	-0.066338	-0.046459	-0.615169	-0.176731	0.10744	0.020733	-0.269787	0.012989	0.030639	0.138073	-0.358972	NA	-0.064268	0.282806	-0.083039	0.02432	-0.073327	-0.270181	-0.077085	-0.264929	-0.230697	-0.597943	-0.106764	-0.269791	-0.216185	-0.305619	-0.087085	-0.046413	-0.440269	NA	-0.034305	-0.242959	-0.258353	-0.154478	-0.440749	-0.047094	-0.043396	0.056555	-0.147378	0.421604
RP11-59G13	AFMB306YA5	HumArray2H9_N28	5q11.2	5	57985	-0.017207	-0.601694	-0.191735	-0.439494	-0.151784	-0.048666	-0.600011	-0.324724	0.010788	0.194585	-0.441485	NA	0.00067	0.263527	-0.162171	0.372635	-0.069441	0.345654	-0.26852	0.052813	0.014132	-0.192776	0.016631	-0.205875	-0.377058	NA	-0.110264	-0.243531	-0.341417	-0.347	-0.05637	-0.07348	-0.158896	-0.635782	-0.081386	-0.111845	-0.163603	NA	-0.423253	-0.030563	-0.095394	0.067237	-0.35643	0.474855
RP11-19I19	AFM254YB5	HumArray2H9_M6	5q12	5	58769	0.018443	-0.566626	NA	-0.452726	0.033512	-0.012351	-0.297985	-0.26279	-0.071167	NA	-0.484245	0.116122	-0.146996	0.236428	NA	0.305784	-0.220934	0.436616	-0.450253	0.136557	-0.137269	-0.157246	0.068686	-0.226325	-0.207697	-0.497381	-0.11491	-0.150971	-0.027486	NA	-0.074441	0.019413	-0.218042	-0.598501	-0.001866	-0.269999	-0.159045	-0.165583	-0.500858	-0.111508	-0.030851	0.189113	-0.373923	0.400533
RP11-174I22	AFM238XA3;D5S427	HumArray2H9_H35	5q12	5	62919	0.004552	-0.451855	-0.45737	-0.403619	-0.132993	-0.314541	NA	-0.210831	-0.092343	-0.128911	-0.54651	-0.215204	-0.149935	NA	NA	0.30683	-0.126702	0.061197	-0.136075	-0.128133	NA	-0.20337	-0.193414	-0.399862	-0.295889	NA	NA	NA	NA	NA	NA	NA	-0.178665	-0.638073	-0.174911	-0.169427	-0.077173	-0.070472	NA	-0.148086	-0.041863	0.076924	-0.286545	0.228545
CTD-2006C10	RH66561;ARFD1	HumArray2H10_O36	5q12	5	64806	0.138328	-0.389209	-0.159539	NA	NA	-0.228246	-0.37343	-0.005558	0.199825	-0.056962	-0.2789	-0.112261	-0.024857	0.184077	-0.206884	0.401259	-0.154913	0.209394	-0.305225	0.064751	0.052203	NA	0.083881	-0.222324	-0.12265	-0.415078	-0.073847	-0.304189	-0.304805	-0.539799	0.001667	-0.028249	-0.103228	-0.61458	-0.185501	-0.079324	-0.132247	-0.059966	-0.380945	-0.21354	0.01192	0.125036	-0.273621	0.185754
RP11-87D20	AFM312ZH5	HumArray2H9_Q28	5q12	5	66059	0.572416	-0.503052	-0.119363	-0.264884	-0.012003	-0.28051	-0.506749	-0.015303	0.26304	0.141446	-0.385689	0.003437	0.031626	0.308779	0.02335	0.238475	-0.079683	0.422664	-0.303748	0.030927	-0.029169	-0.185824	-0.006956	-0.175967	-0.328311	-0.585086	0.077608	-0.241089	-0.273518	-0.650254	0.059945	-0.039925	-0.255079	-0.760321	0.151721	-0.165779	-0.164751	-0.158931	-0.422827	NA	0.042194	0.100526	-0.199857	0.463131
RP11-15P2	AFM292VE1;D5S647	HumArray2H9_P6	5q12	5	66185	0.227042	-0.54626	-0.246207	-0.43265	-0.07537	-0.349237	-0.35341	-0.025106	-0.056722	0.226702	0.005352	-0.116065	0.103377	0.225007	-0.108982	0.424758	-0.017566	0.304729	-0.238719	0.095448	0.011262	-0.198947	0.070516	-0.193136	-0.159896	-0.426077	0.018313	-0.283282	-0.036107	-0.338094	0.123834	0.30663	-0.054915	-0.466804	-0.003123	-0.158024	0.004766	-0.074486	-0.39426	-0.030153	-0.059281	0.043539	-0.259795	0.274628
RP11-40N8	AFMB336YD5	HumArray2H9_K35	5q12	5	67255	0.08432	-0.536859	-0.219975	-0.295981	-0.028055	-0.379851	NA	-0.034404	-0.061818	0.086763	-0.408874	0.038837	0.054377	0.17019	-0.138578	0.3892	0.058862	0.238597	-0.284458	-0.013172	0.029729	-0.265724	-0.04961	-0.274412	-0.320475	-0.674941	-0.160499	-0.294795	-0.550665	-0.53856	0.01767	-0.001313	-0.03574	-0.501689	-0.101577	-0.132015	-0.04204	-0.076457	-0.483111	-0.047713	-0.073784	-0.057296	-0.329336	0.509641
CTB-134O19	p85a/PIK3R1	HumArray2H11_S4	5q13	5	67610	0.228911	-0.396078	NA	-0.311336	0.021148	-0.367496	NA	NA	0.022576	0.117497	-0.226022	0.033897	0.049421	0.097359	NA	0.40019	-0.036508	0.45573	-0.269107	-0.075726	0.006465	-0.346066	-0.064562	-0.231119	-0.142067	NA	NA	NA	NA	NA	NA	NA	0.017947	-0.467794	0.045933	-0.108491	-0.112796	-0.064492	-0.569775	-0.157752	0.156659	NA	-0.289493	0.376878
RP11-267K19	AFMB281YB9	HumArray2H9_T28	5q12	5	67819	-0.064105	NA	-0.167522	-0.349652	NA	-0.316111	-0.573258	0.002254	0.11124	0.305132	-0.354245	0.058405	0.153136	0.229104	-0.090328	0.403122	0.166857	0.312201	-0.079006	0.075223	0.119072	-0.200333	-0.013501	-0.197372	-0.295535	-0.706246	-0.089672	-0.3234	-0.619644	-0.681441	-0.074903	-0.052562	0.020118	-0.626213	0.079612	-0.051626	-0.051895	-0.038359	-0.415928	NA	-0.090575	-0.05187	-0.264508	0.535787
RP11-172K14	AFMA348WD1;D5S2003	HumArray2H9_W28	5q13.2	5	74612	-0.194319	-0.436675	-0.220504	-0.317451	-0.125002	-0.33639	-0.805953	-0.096807	-0.133581	0.091776	-0.379341	-0.053624	0.001963	0.101537	-0.170234	0.215565	-0.004818	0.188189	-0.233659	-0.066917	-0.010617	-0.287426	-0.14882	NA	-0.36734	NA	-0.417626	-0.589604	-0.398265	-0.772467	-0.200968	-0.154038	-0.171336	-0.736149	-0.171534	-0.154929	-0.173256	-0.129345	-0.503837	-0.144836	-0.139886	-0.129263	-0.216675	0.305222
RP11-62D9	AFMA204ZF1;D5S1977	HumArray2H9_N35	5q13	5	76314	-0.0551	-0.522871	-0.185033	-0.337394	-0.079421	-0.317246	-0.536819	-0.030186	-0.011091	0.220891	-0.329826	0.016956	0.059967	0.185409	-0.261156	0.349065	-0.026212	0.260334	-0.253202	-0.030959	0.019761	-0.265008	-0.041655	-0.210787	-0.250644	-0.66146	-0.047677	-0.317112	-0.138072	-0.663487	-0.051247	NA	-0.133471	-0.53025	-0.039965	-0.184151	-0.05734	-0.115572	-0.505168	-0.060755	-0.068386	-0.07614	-0.282089	0.39344
RP11-1H14	AFM290VF5	HumArray2H9_B31	5q13.2	5	77844	-0.00681	-0.358782	-0.113441	-0.237857	-0.044067	-0.228201	-0.636956	0.018786	0.146556	0.187639	-0.32995	0.092168	0.10588	0.218585	0.046794	0.299579	0.047508	0.317696	-0.194417	0.055737	-0.004119	-0.154416	0.084665	-0.156054	-0.231203	-0.611274	-0.08593	-0.366934	-0.237976	-0.616433	0.013983	-0.027871	-0.138035	-0.639265	0.020603	-0.188679	-0.066355	-0.134291	-0.368022	0.05147	-0.082839	-0.078485	-0.147791	0.439286
RP11-1E10	AFM324WH1	HumArray2H9_Q35	5q13	5	78971	NA	NA	NA	-0.314923	-0.038665	-0.333386	NA	-0.091663	0.196607	-0.009903	-0.305745	-0.008207	-0.065465	-0.066334	NA	NA	-0.135261	0.245628	-0.386968	0.055457	-0.034249	-0.240106	-0.072376	-0.369225	-0.123343	NA	NA	NA	NA	NA	NA	NA	-0.343405	NA	-0.033569	-0.205384	-0.188539	-0.159644	-0.467489	-0.140223	0.074073	0.036237	NA	0.420417
RP11-47N20	AFMB307YD5;D5S2029	HumArray2H9_E31	5q13-5q14	5	81388	0.088431	NA	NA	-0.404983	-0.097743	-0.367266	-0.586323	-0.08762	0.178248	0.10631	NA	-0.096101	0.006801	0.22409	-0.227741	0.261435	-0.030823	0.291895	NA	-0.014505	-0.072067	-0.201275	NA	NA	-0.159126	-0.601728	-0.097254	-0.273165	-0.171613	-0.59455	0.05584	-0.022229	-0.242783	-0.685323	0.039345	-0.211054	-0.174192	-0.100594	-0.529245	-0.162792	0.025639	-0.060439	-0.037066	0.424585
RP11-207B2	AFM200WA5;D5S620	HumArray2H9_S6	5q14.1	5	81757	-0.055903	-0.492889	0.513782	-0.339241	-0.006568	-0.278902	-0.39624	0.001478	-0.021819	0.256922	-0.296756	-0.033542	0.09665	0.205765	-0.123598	0.327847	-0.030156	0.311483	NA	0.070896	0.014101	NA	0.067928	-0.175407	-0.110055	-0.424348	-0.155702	-0.342234	-0.102562	-0.406044	0.017292	0.109579	-0.084804	-0.483649	0.009133	-0.139247	-0.046324	-0.110107	-0.376322	0.005598	-0.060342	-0.020372	-0.268072	0.223941
RP11-275E14	AFM284WE5	HumArray2H11_P6	5q14.1	5	82851	-0.137152	-0.539369	0.53335	-0.389994	-0.024765	-0.37872	NA	-0.029184	-0.051211	0.229011	-0.431944	-0.039887	0.131719	0.218035	-0.135431	0.352886	0.019051	0.307026	-0.274677	0.033044	NA	-0.30134	-0.034482	-0.255649	-0.252179	NA	-0.04264	-0.13315	NA	NA	NA	NA	-0.164691	NA	-0.00352	-0.162037	-0.013317	-0.091131	-0.451129	-0.051564	-0.010165	0.015628	-0.179859	0.305685
RP11-135F5	AFM190XC11;D5S617	HumArray2H9_T35	5q14	5	86020	-0.209557	-0.584981	0.380781	-0.401967	-0.090338	-0.348438	-0.651005	-0.132928	0.083874	-0.007882	-0.491847	-0.155387	-0.113006	0.071314	NA	0.169591	-0.002053	0.143605	0.02036	-0.047018	0.081663	-0.287217	-0.114123	-0.359695	-0.217047	NA	-0.351474	-0.248376	NA	-0.856598	-0.112777	-0.096311	0.277877	NA	-0.121032	-0.135027	-0.052857	-0.044209	NA	-0.127484	NA	-0.095259	-0.319004	0.449004
RP11-45O11	AFM198WG9;D5S618	HumArray2H9_W35	5q14-5q15	5	89850	-0.190022	-0.632888	NA	-0.346093	NA	-0.126524	NA	NA	-0.113822	NA	NA	0.004875	-0.082285	0.118637	NA	0.399796	-0.117098	0.28367	-0.470773	-0.044569	0.075184	-0.318479	-0.08259	-0.378884	-0.342192	NA	0.251985	NA	NA	NA	NA	NA	0.24323	-0.611678	-0.166082	-0.146088	-0.048393	NA	-0.719412	NA	NA	-0.017272	NA	0.668229
RP11-115L24	AFM268VB1;D5S505	HumArray2H9_H31	5q21	5	103124	-0.147764	-0.481893	0.508817	-0.337816	-0.119655	-0.061504	-0.523357	-0.078437	-0.049436	-0.028472	-0.439784	-0.008619	0.045999	0.073134	0.004801	0.50798	0.085301	0.249501	-0.219607	-0.012936	0.119617	-0.243427	-0.067271	NA	NA	-0.732946	-0.189397	-0.348409	-0.039881	0.092196	-0.016195	-0.005216	0.030012	-0.554441	-0.022168	-0.062621	-0.046322	-0.009697	NA	-0.064266	NA	-0.088027	NA	0.503203
RP11-277N18	AFM358TB5	HumArray2H9_A9	5q21	5	106611	-0.117939	-0.533348	0.562796	-0.364538	-0.089643	0.016267	NA	-0.062813	-0.046176	0.011865	-0.463712	-0.164227	0.080065	0.196724	-0.159444	0.280264	0.039169	0.33239	-0.190153	0.054398	-0.089291	NA	-0.030471	-0.203813	-0.458655	NA	NA	NA	NA	NA	NA	NA	-0.210021	-0.631577	NA	-0.092616	0.013538	-0.16634	-0.499244	0.095245	NA	NA	NA	NA
CTD-2079J2	J03358;FER	HumArray2H11_L14	5q21	5	108552	-0.145245	-0.560504	-0.270835	-0.373883	-0.048612	-0.036639	-0.337202	-0.092801	-0.000455	0.04575	-0.364463	-0.083174	0.078192	0.283073	-0.242952	NA	-0.028055	0.266412	-0.245848	0.023235	NA	-0.179913	0.035939	-0.254662	-0.267972	-0.513708	-0.056616	-0.252161	-0.011106	0.057807	0.006129	0.079268	NA	NA	-0.028855	-0.117546	-0.087361	0.047714	-0.504706	0.025834	NA	-0.078567	-0.29238	0.177038
CTC-317F16	STSG51914;SHGC-31463	HumArray2H11_O4	5q21-q22	5	112258	-0.038327	-0.435079	-0.099658	-0.307059	-0.059988	-0.00806	-0.503591	-0.019588	0.004971	0.058781	-0.348632	0.004008	0.163321	0.224004	-0.194212	0.383238	0.051227	0.30369	-0.186754	0.070856	0.126188	-0.154367	0.02962	-0.241934	-0.14756	-0.621183	NA	-0.345209	-0.035317	-0.086149	-0.0959	-0.079562	-0.075244	-0.43307	-0.043143	-0.075795	-0.025992	0.010025	-0.469166	0.04754	0.010438	-0.040276	-0.221538	0.364094
CTD-2141B2	WI-18946;MCC	HumArray2H10_I9	5q22-5q23	5	112438	0.057601	-0.35723	-0.030655	-0.237487	0.124798	0.120329	-0.384111	0.113704	0.109941	0.099094	-0.318096	0.019835	0.424808	0.260896	NA	NA	0.100946	0.284809	-0.131831	0.080818	-0.026239	NA	0.056617	-0.168324	-0.105639	-0.414349	-0.08209	-0.279345	-0.051787	0.135375	0.073975	0.056127	-0.27787	-0.656564	0.050384	-0.161817	-0.074798	-0.199229	-0.431455	0.097527	0.002057	0.054404	-0.215189	0.456441
RP11-64F17	AFM210VD6	HumArray2H9_K31	5q22	5	112761	-0.065714	-0.457157	-0.161597	-0.255867	-0.024102	-0.014017	NA	-0.006152	0.016314	-0.010484	-0.384263	0.003715	0.1411	0.200514	0.092538	0.397189	0.026392	0.256003	-0.207468	0.047459	0.080406	-0.22537	-0.028087	-0.18831	-0.233883	-0.581258	-0.079232	-0.343929	-0.037303	-0.077279	-0.054402	-0.030075	0.007681	-0.597369	-0.086241	-0.106157	0.026011	-0.033308	-0.552936	-0.038347	-0.116181	-0.061984	-0.128251	0.395719
RP11-81C5	AFMB355WF5	HumArray2H9_N3	5q22-5q23	5	115231	-0.022748	-0.504827	NA	-0.342496	-0.087123	-0.104373	NA	-0.217629	0.136781	-0.095383	-0.368923	0.055833	-0.010137	0.043435	-0.120433	NA	-0.016615	0.135023	-0.334528	-0.129469	0.012054	-0.378458	-0.146053	-0.377996	NA	NA	NA	NA	NA	NA	NA	NA	-0.228763	-0.497204	-0.13708	-0.228512	-0.111515	-0.142549	NA	-0.144793	0.0388	-0.045656	NA	0.500139
RP11-73N22	AFM220YG5;D5S494	HumArray2H11_P5	5q23.1	5	117064	-0.053414	-0.514758	-0.296314	-0.33979	-0.032323	-0.041481	-0.580341	-0.236391	-0.048341	NA	NA	-0.051614	NA	NA	-0.30347	0.24803	NA	NA	NA	0.062232	-0.027507	NA	NA	NA	-0.21356	-0.55567	-0.103876	-0.282817	0.018441	-0.069651	0.007428	-0.027021	-0.227049	-0.625447	-0.042628	-0.143629	NA	-0.127652	NA	-0.10348	0.061465	-0.031044	NA	0.302754
RP11-15P5	AFM308XF1	HumArray2H9_D9	5q23.1	5	120387	-0.259735	-0.632564	-0.388909	-0.387934	-0.194093	-0.19363	-0.753603	-0.206622	-0.227143	-0.019399	-0.480922	-0.144025	0.016016	0.093528	-0.118716	0.20506	-0.001169	0.246241	-0.252478	-0.03457	0.010131	-0.256683	-0.086865	-0.247776	NA	-0.763556	-0.045797	-0.487925	-0.24714	-0.186669	-0.229626	-0.172704	-0.245386	-0.614878	0.052664	0.069329	-0.097049	-0.138961	-0.484906	-0.263897	NA	-0.162379	-0.350835	0.168399
RP11-47L19	AFM127XD10;D5S467	HumArray2H9_T3	5q23.1	5	121395	-0.143195	-0.516149	-0.31926	-0.389497	-0.089959	-0.043946	-0.668354	-0.077622	-0.033832	-0.127426	-0.49874	0.000697	NA	0.149812	0.02338	0.373188	0.0349	0.318822	-0.240878	-0.080637	0.057746	-0.087161	-0.089481	NA	NA	-0.762621	-0.216327	-0.299486	-0.126753	-0.03853	NA	-0.078261	0.003367	-0.552299	-0.06521	0.13707	-0.008902	-0.057062	NA	-0.113477	NA	NA	-0.232572	0.449192
RP11-265M23	AFM205ZD4;D5S622	HumArray2H9_Q3	5q23	5	122554	0.25166	NA	NA	-0.333256	0.043024	NA	NA	-0.063298	NA	-0.139586	-0.061189	0.174998	-0.418169	-0.01757	NA	0.240797	-0.082244	0.103779	-0.475889	0.07288	-0.071727	-0.092942	-0.059151	NA	NA	NA	NA	NA	NA	NA	NA	NA	-0.332842	-0.623896	-0.013145	-0.043473	-0.200536	-0.125977	NA	-0.07001	0.279747	0.140486	0.03172	0.605262
RP11-42M12	AFM292ZE9;D5S649	HumArray2H9_B6	5q23	5	127225	-0.040236	-0.504357	-0.1293	-0.292154	-0.024787	0.01349	NA	0.024853	0.105431	-0.002115	-0.430118	0.055951	0.097665	0.236772	-0.196705	0.205527	0.026965	0.323274	-0.234183	0.059747	0.017762	-0.203925	0.021676	-0.217156	-0.259698	NA	-0.129954	-0.344904	0.034939	-0.369655	-0.010019	0.016247	-0.321339	NA	0.184376	0.018862	-0.095214	-0.177893	-0.108529	NA	-0.057675	-0.072243	-0.257785	0.468796
CTD-2004C12	GM-CSF?	HumArray2H11_Q29	5q23-5q31	5	131375	0.019281	-0.390611	-0.050999	0.296147	-0.011494	-0.02824	-0.470022	0.009447	-0.018703	0.010611	-0.24753	0.013692	0.098584	0.136439	-0.130878	0.066679	0.006016	0.168452	-0.247706	-0.053146	-0.070002	-0.177246	-0.042468	-0.213789	-0.13079	-0.533779	-0.176502	-0.279008	-0.039532	-0.324189	-0.027826	0.042548	-0.293648	-0.547878	0.05483	0.011723	-0.012076	NA	-0.502143	-0.045937	0.014815	0.004432	-0.174266	0.266897
RP11-4E3	AFMB354ZC9	HumArray2H9_E34	5q31.1	5	133193	0.150887	-0.455109	-0.201135	0.424043	0.135189	0.1399	-0.144588	0.077366	0.134233	-0.067841	-0.129418	0.138395	0.163586	0.251228	0.020549	0.198241	NA	0.292393	-0.230363	0.045558	-0.114573	-0.244144	NA	-0.166627	-0.023365	NA	-0.09918	-0.245	0.145891	-0.149148	0.083195	0.133373	-0.251005	-0.54148	0.204645	-0.003507	-0.099383	-0.174819	-0.521	0.085541	0.087184	0.015619	NA	0.328055
CTD-2141C20	SGC35447;TCF7	HumArray2H10_U36	5q31	5	133558	NA	NA	-0.035384	0.257653	-0.060122	0.03827	-0.447365	0.050945	-0.004093	-0.129809	-0.358216	-0.06399	0.146528	NA	NA	NA	-0.155772	0.135306	-0.325893	-0.110633	-0.090142	-0.276135	-0.062715	-0.208216	-0.203419	-0.502717	-0.079805	-0.261776	-0.074486	-0.265611	NA	-0.078367	-0.391094	-0.713705	-0.022404	-0.031639	-0.231429	NA	-0.480711	-0.150766	-0.03049	0.007946	-0.237991	0.360832
RP11-21C10	AFM042XF8	HumArray2H9_G9	5q31.1	5	133928	0.083903	-0.238048	0.106724	0.293848	-0.047177	0.060541	-0.710296	0.064471	0.142343	0.127537	-0.278781	-0.038987	0.151328	0.328275	-0.0891	0.169395	-0.02384	0.351746	-0.179944	0.048818	-0.046662	-0.096114	0.134385	-0.097458	-0.375642	-0.693279	-0.139399	-0.340497	-0.196448	-0.048964	-0.191663	-0.19576	-0.16804	-0.479803	0.095755	0.068874	-0.011002	-0.144523	-0.253586	NA	-0.164651	-0.13089	-0.171433	0.350851
RP11-21J3	AFM066XF11	HumArray2H9_E6	5q31	5	134471	0.209802	-0.401976	-0.052798	0.364516	0.046284	0.099614	-0.577306	0.059282	0.259777	0.021437	-0.270289	0.111733	NA	0.253005	-0.056939	-0.056751	0.050406	0.420601	-0.166888	0.043403	-0.125128	-0.104462	NA	NA	-0.143861	NA	-0.090747	-0.202979	-0.015085	0.081831	-0.011885	-0.031543	-0.43616	-0.685834	0.124332	-0.056183	NA	-0.256853	NA	0.116612	0.148783	-0.018842	-0.059045	0.396939
RP11-233E5	AFM200YA9;D5S414	HumArray2H9_H6	5q31	5	137655	0.091956	-0.294814	-0.107942	0.256505	-0.001177	0.013091	-0.555014	0.019425	0.044467	-0.044724	-0.07466	0.10108	NA	0.13837	0.286709	0.237756	0.090967	0.194768	-0.176614	NA	0.103073	-0.109439	0.049487	-0.185906	-0.240116	-0.725956	-0.241355	-0.261416	-0.086229	-0.07925	-0.099433	-0.073553	-0.132155	-0.514912	-0.000888	0.102542	0.002597	-0.089172	NA	0.054365	NA	NA	-0.209196	0.525007
CTD-2113L13	M34065;CDC25C	HumArray2H11_S5	5q31	5	137697	-0.035957	-0.328299	-0.137702	0.182594	-0.033791	-0.0535	NA	-0.04646	-0.054389	-0.187349	-0.008602	-0.023669	-0.058248	-0.025345	-0.166875	0.226919	-0.153908	0.073165	-0.378919	-0.168733	-0.105248	-0.314313	-0.082834	NA	-0.14375	NA	NA	NA	NA	NA	NA	NA	-0.155461	-0.518742	-0.051239	-0.003324	-0.059349	NA	-0.405307	-0.099324	0.033139	0.027141	-0.198268	0.205036
RP1-98O22	D5S2415;SHGC-11945	HumArray2H11_O5	5q31	5	137881	0.115802	-0.281442	-0.040425	0.277858	0.00488	0.026635	-0.518634	-0.008992	NA	-0.048342	-0.077383	0.128222	0.100597	0.38	-0.199604	0.20147	-0.003849	0.28567	-0.143947	0.038263	0.028553	-0.03229	-0.004523	NA	-0.196967	NA	-0.120594	-0.268087	-0.153757	-0.059502	-0.119095	-0.148815	-0.216153	-0.545311	-0.005311	0.084398	0.011037	-0.100058	-0.296107	NA	0.091437	-0.031035	0.137672	0.244237
RP11-55M16	AFMA217XD1	HumArray2H9_K6	5q31.3	5	141079	NA	-0.378481	0.024665	-0.257301	0.015372	0.079386	-0.250522	0.067546	0.052807	0.122463	0.050759	0.122552	0.224591	0.306459	0.010678	0.208489	0.106628	0.354128	-0.144128	0.090132	NA	-0.164931	0.05796	-0.060762	NA	-0.635209	-0.197015	-0.33808	-0.025048	-0.024495	-0.072402	0.074667	-0.086573	-0.510916	0.065884	-0.047508	-0.039841	-0.15431	-0.341523	0.116449	-0.058201	-0.038747	-0.098918	0.45274
RP11-14K13	AFMB074XG1	HumArray2H9_J9	5q31.3-5q32	5	141675	0.027122	NA	-0.019535	-0.286835	NA	0.06686	-0.175056	-0.031648	0.074916	-0.006892	0.018438	-0.055755	0.068741	NA	-0.031311	0.22399	0.173251	0.468867	-0.166946	NA	-0.084589	-0.084647	NA	-0.126304	-0.241891	-0.651978	-0.144418	-0.242574	-0.147902	-0.047838	-0.102312	0.035922	-0.129773	-0.482268	0.249162	0.07522	-0.00576	-0.133622	-0.232239	0.034748	NA	-0.123471	0.02301	0.488872
RP11-216N13	AFMA052TH5	HumArray2H9_Q6	5q32	5	147258	0.113071	-0.433424	-0.337735	-0.257727	-0.008108	-0.018179	-0.583099	NA	NA	-0.087522	0.10025	-0.133127	0.12674	0.156711	-0.09423	0.142967	0.034674	0.312124	-0.31725	0.056773	-0.06485	-0.074886	-0.002543	-0.197277	-0.175811	-0.560661	-0.186931	-0.210366	0.002516	-0.281778	0.007281	0.113155	-0.274799	-0.553445	0.093212	0.031394	-0.049636	-0.111507	NA	-0.0074	0.0933	-0.015857	0.074579	0.338762
RP11-109G16	AFM276WD5;D5S434	HumArray2H9_K34	5q32	5	147258	-0.171538	-0.486519	NA	-0.438914	-0.152681	-0.109189	NA	-0.210669	-0.115663	NA	0.149695	-0.054817	-0.103787	0.060066	-0.217261	0.405282	-0.134533	0.188477	-0.361331	-0.132783	0.055361	-0.346442	-0.133381	-0.32423	-0.05746	NA	NA	NA	NA	NA	NA	NA	-0.043087	-0.495559	-0.139768	0.157749	-0.020579	-0.080417	-0.572403	-0.171138	-0.051936	0.010431	-0.338839	0.325782
RP11-82P23	AFM198ZH6;D5S413	HumArray2H9_N6	5q32	5	148396	0.002193	-0.46056	-0.139817	-0.255357	-0.047676	0.043193	-0.596447	-0.00383	0.054929	0.120454	0.223098	0.047032	0.121985	0.225242	-0.093047	0.279555	0.02042	0.305195	-0.221232	0.060522	-0.020353	-0.208988	-0.00509	-0.133503	-0.273376	NA	NA	-0.366205	-0.081104	-0.374014	-0.01328	0.103511	-0.176847	-0.518728	-0.00744	0.043893	-0.04467	-0.148809	-0.380404	0.076863	NA	NA	-0.253432	NA
RP1-141L3	D5S2619	HumArray2H11_R32	5q33	5	149531	0.049179	-0.326753	-0.09913	-0.253531	0.012772	0.103455	-0.003581	-0.019859	0.062995	-0.018582	0.2604	0.016482	0.077601	0.14093	-0.013247	0.207634	-0.024487	0.394944	-0.123718	0.062468	-0.062334	-0.047484	0.095575	-0.175806	-0.028532	-0.45389	-0.049907	-0.24977	-0.042091	-0.297712	-0.03317	0.115832	-0.215164	-0.470249	0.067224	0.013615	-0.16712	-0.123066	-0.178026	0.066584	0.207406	0.120642	-0.086827	0.328236
CTD-2202A14	stSG15286;TCOF1	HumArray2H10_R36	5q32	5	149773	-0.209125	-0.282156	-0.00904	NA	-0.1174	-0.335359	-0.524564	-0.013645	-0.05449	0.177768	0.236113	0.877851	0.147464	0.310433	-0.219988	-0.35078	0.253471	0.408586	0.025525	-0.099263	-0.070362	-0.015081	-0.081189	-0.27584	-0.244731	0.181035	-0.156582	0.193291	-0.069978	-0.35003	-0.297495	-0.11501	0.150488	-0.672663	-0.131784	-0.242427	0.057964	-0.120999	-0.382471	-0.26135	-0.082306	-0.318011	-0.073724	-0.048796
CTD-2118L22	stSG38917;Glra1	HumArray2H10_C9	5q32	5	151112	0.001111	-0.254452	-0.139023	-0.198768	NA	0.008714	0.054144	NA	0.296562	-0.014484	0.160505	NA	0.532889	NA	-0.227084	0.128895	0.053984	0.26133	-0.16157	NA	-0.002088	-0.177197	NA	NA	-0.091242	-0.358777	-0.111362	-0.293383	0.041197	-0.184744	-0.050129	0.192402	-0.289484	-0.565912	0.063336	0.025791	-0.056133	-0.196376	-0.265515	0.128289	0.141344	0.053639	0.039611	0.24564
RP11-109B15	AFM329TF5	HumArray2H9_T6	5q33	5	151601	-0.059317	-0.538477	-0.219258	-0.298005	-0.101005	-0.106513	-0.009827	-0.071528	-0.052636	-0.085412	0.146985	0.022544	NA	NA	NA	0.342444	0.029858	0.16513	NA	-0.101404	0.078269	-0.249018	-0.122484	-0.251365	-0.183451	NA	-0.168867	-0.255393	0.02937	-0.400509	0.007182	0.19787	-0.112229	-0.505296	0.080064	0.116607	0.040878	-0.029388	NA	-0.158833	0.009602	-0.008327	-0.323688	0.361351
RP11-86C20	AFM191XD8;D5S410	HumArray2H9_W6	5q33	5	152667	0.010661	-0.420861	-0.297239	-0.225661	NA	-0.082805	-0.075787	-0.072573	-0.084253	-0.044202	-0.018078	0.012449	-0.024074	0.04689	-0.284809	0.366589	-0.064706	0.086022	-0.203133	-0.122653	0.148088	-0.356161	-0.181299	-0.323453	-0.22589	-0.655516	-0.061083	-0.369813	-0.07555	-0.328603	0.045709	0.119955	-0.032258	-0.21006	-0.08776	0.15304	-0.01416	-0.044897	-0.469742	-0.164037	-0.003493	0.025799	-0.222425	0.518602
RP11-170L13	AFM311VF9	HumArray2H9_M9	5q33	5	155172	-0.161607	NA	-0.197633	-0.351395	-0.165053	-0.033269	-0.553361	-0.028905	0.046143	0.024943	0.118819	-0.16042	0.166398	0.150744	-0.123432	0.313023	0.049174	0.303123	-0.189697	0.073669	-0.076803	-0.244023	0.011835	-0.163181	-0.338285	-0.694622	-0.23369	-0.305126	-0.16298	-0.576689	-0.101506	0.004403	-0.161238	-0.571296	0.005076	0.22115	-0.010768	-0.149094	-0.475794	0.060237	NA	-0.059763	-0.306671	0.370149
RP11-31B18	AFM210VG3;D5S487	HumArray2H9_B9	5q33.2	5	155638	0.02428	-0.51623	NA	-0.402794	-0.083699	-0.076355	NA	-0.087477	NA	-0.135003	0.065824	0.029876	-0.03255	0.061316	-0.20118	NA	-0.088189	0.195927	-0.343573	-0.081291	-0.020076	-0.364316	-0.120515	-0.334678	NA	-0.686785	NA	-0.335455	-0.055831	-0.120246	0.136453	0.160546	-0.429148	-0.691159	NA	0.011441	-0.06609	NA	-0.582511	NA	0.050169	-0.009769	-0.261473	0.41334
RP11-47O12	AFMA083XB9;D5S2112	HumArray2H9_E9	5q33.2	5	156664	0.185254	-0.283117	NA	NA	NA	-0.028094	-0.499202	-0.250777	NA	-0.17988	0.057424	0.057972	NA	NA	NA	NA	0.183287	0.129465	NA	0.022798	-0.098996	-0.318097	-0.067069	-0.28776	0.020418	-0.634735	0.022277	-0.298304	0.041938	-0.400941	0.043264	0.099444	NA	NA	0.178154	-0.009743	-0.175902	-0.207957	NA	NA	0.208443	0.059061	NA	0.346809
RP11-82E8	AFMB343XE9;D5S2049	HumArray2H9_Q34	5q33-5q34	5	157700	-0.142191	-0.493954	-0.259736	-0.340737	-0.064327	-0.032994	-0.475136	-0.01752	0.000123	-0.009987	0.194338	-0.002609	0.048913	0.178519	-0.295205	0.257563	-0.044404	0.282139	-0.321007	-0.022868	-0.047147	-0.286661	-0.021886	-0.300991	-0.129099	-0.527045	-0.120639	-0.254737	0.06066	-0.270659	NA	0.232712	-0.244562	-0.540464	NA	0.057499	-0.103746	-0.132018	-0.534733	0.019303	0.008736	-0.011294	-0.227738	0.378773
RP11-4J6	AFM198WE11;D5S412	HumArray2H9_H9	5q33-5q34	5	158183	-0.171272	-0.617883	-0.254198	-0.401818	-0.109224	0.060515	-0.633095	-0.03635	-0.085368	-0.152984	0.124959	-0.183978	-0.131018	0.182944	NA	0.28559	-0.04044	0.247882	NA	0.09165	NA	-0.214205	-0.027517	-0.234952	-0.358801	-0.5679	-0.094197	-0.050567	-0.093119	-0.445211	-0.03071	0.197597	-0.243935	NA	0.081502	NA	-0.15948	-0.115721	-0.479869	-0.052779	-0.012209	0.018578	-0.250784	0.256953
RP11-90N23	AFM136XD2;D5S403	HumArray2H9_N9	5q34	5	159866	-0.060562	-0.557309	-0.207131	-0.320285	0.000853	-0.019874	NA	-0.072808	-0.004345	-0.000323	0.218421	0.114676	0.08801	0.163736	0.001991	0.210438	-0.031442	0.213402	-0.287706	-0.016038	0.000729	-0.295709	-0.075348	-0.239897	NA	-0.658518	NA	-0.242632	0.061492	NA	-0.046872	0.228133	-0.220152	-0.628873	NA	0.129838	-0.020574	-0.163531	-0.470171	-0.080329	0.013803	-1.7e-05	-0.2889	0.447678
RP11-210K16	AFMA102ZG9	HumArray2H9_K9	5q34	5	160720	0.090835	-0.389484	-0.21862	-0.120717	-0.008061	-0.112495	-0.312615	-0.090926	-0.09004	0.025021	-0.119975	0.090529	0.005146	0.03317	-0.036341	0.383749	0.066179	0.087363	-0.121599	-0.12607	0.092064	-0.317374	-0.14412	-0.30065	NA	-0.77322	-0.1151	-0.258677	-0.024986	NA	-0.098856	0.001327	-0.073684	-0.378223	-0.06855	0.06686	-0.024973	-0.030614	-0.416585	-0.196536	NA	NA	-0.288175	NA
RP11-88J19	AFM211YC7	HumArray2H9_Q9	5q34	5	162135	0.056256	-0.478999	-0.478519	-0.005268	-0.085232	-0.138541	NA	-0.168805	0.188834	-0.125948	NA	-0.020403	-0.089276	NA	-0.340261	0.173071	-0.121485	0.130802	-0.401731	-0.060819	0.001625	-0.249539	-0.125192	-0.311699	-0.155521	-0.639367	-0.015363	-0.300063	-0.065706	-0.319457	-0.035898	0.126444	-0.255059	-0.51826	-0.106569	0.054117	-0.067031	-0.126532	NA	NA	NA	NA	NA	NA
RP11-94L2	AFMC033XH1;D5S2066	HumArray2H9_P9	5q34	5	163302	-0.24112	-0.606299	0.204198	0.275816	-0.146566	-0.062999	-0.650729	-0.061952	NA	0.019998	0.109932	-0.05818	0.124113	0.096914	-0.132792	0.291177	0.093845	0.311275	-0.135403	0.028143	-0.007849	-0.256107	-0.054591	-0.176584	-0.413991	-0.708817	-0.268026	-0.471416	-0.036371	-0.526532	-0.167936	-0.017572	-0.27318	-0.75124	-0.098863	0.071418	-0.14376	-0.154451	-0.471804	-0.105041	-0.179511	-0.143267	-0.232574	0.216502
RP11-35O10	AFM234VH4;D5S496	HumArray2H9_B12	5q34	5	166977	-0.136047	-0.660935	0.213122	0.284571	-0.056573	-0.017965	-0.369475	-0.060711	-0.066255	-0.046956	0.208754	-0.07682	0.056591	0.171	-0.088113	0.211689	-0.027021	0.288204	-0.329935	0.014485	-0.014445	-0.302766	-0.071163	-0.268861	-0.159998	-0.483085	0.307039	-0.196402	0.07009	-0.259083	0.062851	0.235981	-0.329105	-0.65404	-0.030507	NA	-0.227243	NA	-0.556595	-0.111802	0.002863	-0.021976	-0.396633	0.298258
RP11-9I14	AFM102XC1	HumArray2H9_K12	5q35	5	171180	-0.001435	-0.054609	NA	0.303071	NA	NA	NA	-0.086331	-0.039015	NA	0.359408	0.166484	-0.057147	0.093575	NA	0.338452	-0.026445	0.351789	-0.341188	-0.047362	-0.003653	-0.242161	0.038486	-0.255203	0.17321	NA	NA	NA	NA	NA	0.091615	NA	-0.155864	0.940402	NA	0.079436	-0.152459	-0.095845	-0.552828	NA	0.225732	0.189629	-0.088781	0.476645
RP11-69A18	AFM242XB10;D5S429	HumArray2H9_S9	5q35	5	171198	0.053433	-0.433227	0.253191	0.343346	-0.050487	-0.277865	-0.550599	0.038996	0.085672	0.208777	0.222006	-0.068653	0.254963	0.284407	-0.152077	0.310129	0.171734	0.37108	-0.075337	0.091112	-0.002035	-0.179386	0.120089	-0.142491	-0.347246	0.064179	0.175334	-0.282628	-0.154345	-0.422922	-0.140602	0.029768	-0.111986	0.911458	0.04193	0.052413	-0.067593	-0.177705	-0.313314	0.218097	-0.152025	-0.09447	0.015209	0.260512
RP11-88L12	AFM057XH8	HumArray2H9_N12	5q35	5	172574	-0.027178	-0.393417	NA	0.20763	0.019831	-0.046546	0.30075	-0.028974	-0.040264	-0.125666	0.257611	0.060094	0.051348	0.127312	NA	0.214524	-0.043771	0.196905	-0.277067	-0.03281	-0.02341	-0.250508	0.025052	-0.237848	-0.057504	0.282452	0.204251	-0.218439	-0.017816	-0.159476	0.011206	0.169084	-0.261612	0.505435	-0.02055	0.027979	-0.188587	-0.096511	-0.465706	-0.108763	0.205567	0.075872	-0.199003	0.278433
RP11-105L4	AFM302WC9	HumArray2H9_Q12	5q35	5	172986	-0.060941	NA	NA	0.430175	0.073583	NA	NA	0.034613	0.08667	-0.212404	NA	0.169707	0.095501	-0.019511	NA	0.159661	NA	0.158214	-0.40958	-0.053089	-0.119849	-0.23742	-0.011456	-0.220291	0.049248	NA	-0.32894	-0.339125	NA	-0.307206	NA	NA	NA	0.449097	NA	-0.012905	-0.237218	NA	NA	NA	0.274858	0.164694	NA	0.508648
RP11-48K2	AFM350XH1;D5S677	HumArray2H9_T12	5q35	5	173001	0.058394	-0.339089	0.120598	0.149428	-0.051603	-0.040067	-0.003847	-0.071779	-0.023745	-0.01227	0.066307	0.098174	0.009024	0.188675	-0.242655	0.351259	-0.035511	0.231783	-0.24298	-0.016412	0.138567	-0.231188	-0.018915	-0.217305	-0.206369	-0.081556	-0.001388	-0.31908	-0.178605	-0.173124	-0.121775	0.132166	0.026377	0.400969	-0.002042	0.166394	-0.037679	-0.022946	-0.399731	-0.060486	0.073124	0.12338	-0.231596	0.384319
RP11-125L2	AFMC005WG1	HumArray2H9_W12	5q35	5	173496	-0.009017	-0.453828	NA	0.302612	0.046438	-0.019646	0.186673	-0.039768	0.013475	-0.009295	0.29308	0.04798	0.143241	0.268168	-0.056015	0.307528	0.042434	0.254449	-0.231944	0.019373	0.055964	-0.237538	0.035229	-0.185892	-0.119008	0.170497	0.231832	-0.214855	0.072175	-0.18346	-0.053017	0.303631	-0.166427	0.564409	0.029631	0.126749	-0.161534	-0.062706	-0.462806	-0.001482	0.039833	0.034786	-0.15485	0.309328
RP11-2I16	AFMB307ZA9	HumArray2H9_W34	5q35	5	177772	-0.074042	-0.38385	0.521427	0.313318	0.015657	0.002778	-0.07211	-0.004476	0.04923	0.024853	0.267525	0.025502	0.124998	0.241148	0.015349	0.264685	0.001096	0.239846	-0.220501	-0.001226	-0.073251	-0.213435	0.059429	-0.200995	NA	0.084472	0.175904	-0.232031	0.022781	-0.283886	0.024738	0.094707	-0.080196	0.542241	0.04819	0.060286	-0.009942	-0.134143	-0.392589	0.010602	-0.028024	-0.018097	-0.141994	0.19578
RP11-51D11	AFM323YH1	HumArray2H10_B6	5q35	5	179290	0.028611	-0.345229	0.17729	0.150785	-0.02899	-0.033056	-0.193153	0.000984	-0.034698	-0.051173	0.136919	-0.056257	0.010619	0.056883	0.01533	0.001402	-0.128391	0.118198	-0.253668	-0.052406	NA	-0.17993	-0.046661	NA	-0.051321	-0.001846	0.0981	-0.27222	-0.044415	-0.272505	-0.04261	0.116108	-0.357129	0.129657	-0.050997	-0.066905	NA	-0.221141	NA	-0.019208	0.028285	-0.001497	-0.190471	0.131964
RP1-240G13	5 q tel	HumArray2H11_O6	5 q tel	5	182000	-0.027917	-0.41834	-0.126154	0.23919	-0.029145	0.007622	-0.443684	-0.036229	0.005428	-0.00676	-0.089318	-0.006763	0.03173	0.181408	-0.255536	NA	-0.067038	0.171816	-0.280897	NA	-0.028771	-0.276688	0.016558	-0.320123	-0.203013	-0.112062	0.032561	-0.397544	-0.191698	-0.494155	-0.188712	-0.025876	NA	NA	-0.073974	-0.049576	-0.169655	-0.010327	-0.336041	-0.002692	NA	-0.067609	-0.157884	0.146037
RP11-53P21	AFMA074ZD1	HumArray2H9_B2	6p24-6p25	6	4285	0.242184	-0.463803	0.029656	0.005936	0.001976	-0.00165	0.464592	0.040605	-0.058004	0.234945	-0.279915	0.054809	-0.098983	0.019044	0.244817	-0.069072	-0.058954	0.037227	0.218354	-0.125194	-0.084124	0.027611	-0.045271	0.036413	0.154801	0.294514	0.429152	0.450391	-0.106817	0.689164	0.088848	NA	0.128556	-0.581061	-0.013827	-0.151083	0.220877	-0.012699	0.021976	-0.032173	-0.001666	-0.007508	0.07484	0.002136
RP11-24N8	AFM088YH3;D6S1685	HumArray2H9_V9	6p25	6	5618	0.297252	-0.420295	0.008732	0.009804	0.014871	0.046639	NA	0.007127	0.091127	-0.19562	-0.04593	0.080466	-0.114006	0.071154	0.021937	-0.12462	0.31171	0.173424	0.10274	0.044484	-0.133157	0.138318	0.091679	0.000499	0.087575	NA	NA	NA	NA	NA	NA	NA	0.059744	-0.02459	0.23062	0.036106	0.145134	-0.077079	0.072296	0.096025	0.089595	-0.076947	NA	0.141529
RP11-168G4	AFMA341YB1;D6S1598	HumArray2H9_E2	6p24	6	6939	0.265123	-0.313481	NA	0.078475	0.071836	0.054823	NA	0.026232	-0.027525	0.118545	-0.18685	0.045997	-0.160339	-0.005213	NA	-0.163691	-0.075037	0.097368	0.175258	-0.026845	-0.179805	0.053114	0.035873	NA	0.146747	NA	NA	NA	NA	NA	NA	NA	0.013083	-0.04419	-0.001382	0.037035	NA	-0.063853	NA	-0.112968	0.077967	0.03253	0.077669	0.01556
RP11-177C16	AFMA132YF5;D6S1547	HumArray2H9_I5	6p24	6	7368	0.269841	-0.37019	0.147567	0.039456	0.028131	0.006081	NA	0.017095	-0.040127	0.170662	-0.282308	-0.034191	-0.148897	0.071851	0.165309	-0.222537	0.002035	0.122115	0.240181	0.037936	-0.12914	0.116166	0.020068	0.122431	0.081388	0.137519	0.3127	0.363668	-0.118318	0.494186	0.014052	0.105465	-0.06548	NA	NA	0.075203	0.165792	NA	0.142459	0.055576	-0.039859	0.01046	0.050736	-0.087616
RP11-1J24	AFM296ZB1;D6S1674	HumArray2H11_P7	6p24	6	7900	0.176676	-0.422434	0.049701	-0.004291	-0.020272	-0.041292	0.392605	-0.03227	-0.089886	0.181743	-0.339667	-0.023442	-0.057377	0.18239	-0.090328	0.00883	0.004745	0.144933	0.199434	0.031046	-0.013667	0.116817	0.021133	0.139806	-0.054972	0.215377	0.312086	0.316723	-0.215098	0.416412	-0.028448	0.089042	0.272418	NA	0.001799	NA	0.160175	NA	0.158471	-0.016501	0.017825	-0.014304	0.047243	-0.005677
RP11-66E14	AFM207XH2	HumArray2H9_H2	6p24	6	8799	0.113175	-0.476012	-0.100722	-0.051549	-0.117943	-0.102401	0.335914	-0.096223	-0.102377	0.16252	0.257091	0.050834	-0.183536	0.036466	-0.028834	0.168808	-0.06713	0.06721	0.203558	-0.102067	-0.007323	-0.004385	-0.091023	-0.046145	0.010759	0.065134	0.195136	0.319618	-0.146125	0.42385	0.035769	0.178008	0.275324	0.097415	0.052333	0.18897	0.252913	0.079147	0.02142	-0.037657	-0.029275	0.063691	-0.017813	0.000639
RP11-126J14	AFMA306ZH5;D6S1593	HumArray2H9_A12	6p23	6	13498	0.153968	-0.417402	0.04103	0.068868	-0.105687	0.003551	0.196478	-0.020491	0.036154	0.203974	-0.416148	-0.091873	-0.003937	0.085851	0.194289	-0.067797	0.044534	0.114775	0.536844	0.019416	-0.264715	0.148955	0.00964	0.081159	-0.215086	-0.03303	0.118999	0.199459	-0.413876	0.278579	-0.202111	-0.202257	0.151759	0.068971	0.101693	0.05022	0.08209	-0.099257	0.135586	0.107398	-0.235481	-0.081	-0.056542	-0.06076
RP11-83B17	AFMB337WG9	HumArray2H9_K2	6p23	6	14557	0.211576	-0.526164	0.043925	-0.01341	-0.0134	-0.015049	0.335114	-0.029136	-0.093756	0.262648	-0.297942	-0.033887	-0.128635	0.125046	0.144464	0.109104	-0.006484	0.115875	0.20378	-0.015611	-0.040808	0.062825	-0.025264	0.084429	0.031123	0.232325	0.326001	0.402627	-0.143575	0.572023	NA	0.134879	0.305021	0.154861	-0.022421	0.199819	0.308929	0.064152	0.077436	-0.029302	-0.086229	-0.014304	0.026249	-0.027873
RP11-113K20	AFMB296XG5;D6S1630	HumArray2H9_N2	6p23	6	15945	0.195043	-0.537783	0.072923	-0.019705	-0.102487	0.027336	0.445154	0.009148	-0.103507	-0.169415	-0.286743	-0.031442	-0.1582	0.146348	0.008372	0.089078	-0.035194	0.098107	0.210484	0.048499	-0.072686	0.12347	-0.019617	0.119956	0.054185	0.283957	0.389904	0.449174	-0.107357	0.573637	0.035743	0.123516	0.243899	0.162913	0.059032	0.054011	0.259012	0.00503	0.144618	-0.063677	0.003092	0.023005	-0.008173	-0.035781
CTD-2094H4	stSG6805;SCA1	HumArray2H10_A33	6p22.3-6p23	6	16436	0.239731	-0.372888	0.04711	0.072599	0.032474	0.015016	0.411889	-0.029544	-0.026967	-0.070854	-0.28359	0.039891	-0.044314	0.20161	-0.040942	NA	0.081557	0.16346	0.110277	0.072851	-0.143003	0.163644	0.016284	0.103671	0.032758	0.249204	0.343212	0.3401	-0.20456	0.467972	-0.064435	-0.006351	-0.009572	-9.1e-05	0.067253	0.048174	0.144184	-0.06253	0.21758	0.135182	0.05412	0.003675	0.115589	-0.07736
RP11-88E14	AFM199YE5;D6S288	HumArray2H9_L5	6p22.3-6p23	6	16499	0.226615	-0.450591	0.111409	0.009384	-0.043831	0.016671	0.435424	-0.051428	-0.063479	-0.20199	-0.358919	-0.020338	-0.180335	0.034013	0.040672	-0.090998	-0.05969	0.03516	-0.021181	-0.044028	-0.037038	0.025409	-0.124852	0.045462	0.170169	0.199762	0.372624	0.386625	-0.22153	0.490289	-0.03747	0.050768	0.07206	0.023262	-0.097602	0.07477	0.143205	-0.006825	0.043708	-0.03892	-0.013247	-0.027206	0.030864	-0.197952
RP11-163E21	AFMA288ZG9	HumArray2H9_Q2	6p22	6	16761	0.156431	-0.450708	-0.028597	0.026211	-0.060456	-0.04347	0.246015	-0.038088	-0.098437	-0.244202	-0.362626	-0.0849	-0.209277	0.010222	-0.072185	-0.042867	-0.109095	0.032516	-0.079096	-0.064696	-0.215824	0.065057	-0.123575	0.024332	0.044954	0.153977	0.17133	0.148492	-0.270169	0.440649	-0.072463	-0.023069	0.066141	-0.031986	-0.054887	-0.048361	0.17191	-0.032921	0.035308	-0.116042	-0.039723	-0.036418	-0.064119	-0.013809
RP11-22P23	AFMC024XB9;D6S1667	HumArray2H9_O5	6p22-6p23	6	17056	0.23791	-0.370533	NA	0.065647	-0.009922	0.015438	0.353359	-0.023679	-0.04271	-0.200224	-0.350503	0.006433	-0.157157	0.035449	0.017335	NA	-0.045914	0.04425	-0.057771	-0.035491	-0.040401	0.003483	-0.129119	0.015823	0.047967	0.151807	0.300738	0.181605	-0.18739	0.464639	-0.028207	-0.025627	NA	0.083324	NA	0.085637	0.146014	-0.03836	0.029082	0.044208	0.039652	-0.019602	0.027435	-0.204364
RP11-43B4	AFMA059ZE1	HumArray2H9_T2	6p22-6p23	6	20118	0.09856	0.377249	0.030378	-0.052704	-0.106121	-0.050129	0.329	-0.062885	-0.186407	0.138032	-0.397025	NA	-0.29104	0.16255	-0.027158	0.159063	-0.13514	0.233261	0.256931	0.014218	-0.062048	0.138755	-0.018803	0.076027	-0.06631	0.086641	0.170679	0.22108	0.187369	0.516759	0.062477	0.111191	0.257444	0.139547	-0.013431	0.149844	0.320818	0.092801	0.187215	-0.106102	-0.126452	0.003733	-0.108808	0.025346
RP11-159C8	AFM234XA3;D6S422	HumArray2H9_D12	6p22	6	20443	0.222462	0.676087	0.120512	0.041397	0.007623	0.019264	0.164908	0.013055	0.04285	0.251446	-0.320582	-0.013861	-0.116424	0.082034	-0.028842	0.088707	0.037923	0.088628	0.257512	-0.008984	-0.033822	0.061737	-0.094239	0.076098	NA	0.101212	0.165389	0.127003	0.053309	0.282786	-0.143009	-0.123985	0.318134	0.139232	-0.089968	0.179344	0.236096	0.097442	0.12023	-0.054203	-0.259746	-0.128389	-0.040943	-0.140845
CTD-2018P8	stSG15990;E2F3	HumArray2H11_L30	6p22.3	6	20510	0.033869	0.498304	NA	NA	NA	NA	0.351609	NA	NA	0.029585	-0.125153	NA	NA	-0.188746	-0.043602	-0.082484	NA	NA	NA	-0.164298	-0.045387	NA	-0.055792	NA	0.029755	0.226509	0.124316	NA	0.284078	0.540917	0.08213	0.0719	0.020246	0.059982	-0.072316	0.09393	0.182562	0.000638	NA	-0.134219	NA	NA	NA	NA
RP11-3D15	AFMA340ZB5	HumArray2H9_R5	6p22.3	6	21716	0.20327	0.629243	0.078121	0.042762	0.068381	0.039547	0.21339	-0.001237	-0.046316	0.153024	-0.234878	0.054554	-0.176621	-0.23391	0.032357	NA	-0.0305	0.102172	0.321133	-0.037614	-0.045817	0.075272	-0.079132	0.095764	0.114921	0.108021	0.172997	0.174965	0.179114	0.559342	0.042623	-0.021523	NA	-0.097148	0.049127	0.084356	0.235746	-0.085479	0.029188	-0.011593	-0.027322	0.01564	0.067631	-0.176133
RP11-273J1	AFMA045XH1	HumArray2H9_W2	6p22.3	6	22030	0.185815	0.333397	NA	-0.031415	-0.008296	NA	NA	-0.050341	-0.151339	-0.019729	-0.373391	-0.078643	NA	-0.333317	NA	0.197135	-0.197347	0.19807	0.322299	0.006033	-0.013617	0.11293	-0.035193	0.009023	0.132467	0.217781	NA	NA	NA	0.567239	-0.01421	NA	0.240219	0.226428	-0.008816	0.213969	0.291991	0.12385	-0.071929	-0.204847	-0.057139	-0.00532	-0.072893	0.091843
RP11-53I19	AFMB355WG5;D6S1660	HumArray2H9_U5	6p22.3	6	23410	0.094494	0.301297	-0.063683	-0.065613	-0.043037	-0.106335	0.406943	-0.090225	-0.165702	0.094721	-0.418121	-0.127007	-0.250671	-0.421561	-0.023629	-0.144757	-0.142131	-0.009851	-0.113463	-0.148025	-0.115861	-0.094315	-0.1763	-0.057006	0.03079	0.143124	0.211435	0.241653	0.29686	0.546747	0.029227	0.182993	-0.012668	-0.06202	-0.013158	0.109106	0.130787	-0.056003	-0.110141	-0.062724	-0.053485	-0.018102	-0.071265	-0.157745
RP11-224B15	AFM316ZG5;D6S461	HumArray2H9_G12	6p22.3	6	23690	0.166661	0.32713	-0.003013	-0.053673	-0.124071	-0.033641	0.138233	-0.065352	0.028173	0.307753	-0.430883	-0.149144	-0.178823	-0.288242	-0.114083	0.176941	-0.002796	0.214872	0.00145	-0.030339	-0.07122	0.067582	-0.068324	-0.020199	-0.212062	0.061632	0.178989	0.074059	0.016086	0.358613	-0.133266	-0.1311	0.226288	0.127703	NA	0.160919	0.130833	0.023121	0.017093	-0.048153	-0.187599	-0.15276	-0.074157	-0.020116
RP11-52C20	AFM217XG7	HumArray2H9_X5	6p22	6	23944	0.118353	0.253011	0.029793	0.010309	-0.082556	-0.03105	0.419404	-0.100035	-0.138999	0.110758	-0.406188	-0.124733	-0.240664	-0.371153	0.075801	-0.089573	-0.142529	0.008136	-0.185591	-0.079446	-0.032481	-0.08034	-0.224011	-0.101275	0.069774	0.189159	0.278655	0.225054	0.116598	0.370902	-0.054993	-0.004055	0.012828	-0.040033	0.002027	0.122573	0.139386	0.059159	-0.068606	0.093337	-0.058758	-0.044238	-0.081212	-0.178659
RP11-145M23	AFMA183WB5	HumArray2H9_B5	6p22	6	24851	0.146601	0.299662	0.004109	0.001049	-0.029909	-0.055679	0.346535	-0.034679	-0.09079	-0.020186	-0.323581	-0.065342	-0.086555	-0.359432	0.0472	-0.14153	0.027554	0.032269	-0.03488	-0.073963	-0.097514	0.01083	-0.099457	-0.008309	0.132249	0.23232	0.226063	0.252431	0.2559	0.235724	0.023209	-0.007771	0.043909	-0.131101	-0.021767	0.122417	0.150762	-0.118261	0.067014	0.033368	-0.029958	-0.041886	0.016796	-0.075556
CTD-2144B12	sts-U60319;HFE	HumArray2H10_D33	6p22	6	26202	0.131874	0.317089	-0.107758	-0.025877	-0.117151	-0.101772	0.241867	-0.084045	-0.139032	0.181413	-0.363124	-0.088962	-0.174052	-0.285045	-0.174191	-0.168659	-0.069186	0.04439	0.011782	-0.055424	-0.109726	0.057114	-0.101494	0.000546	0.032044	0.111026	0.102111	0.09357	0.035143	0.133916	-0.152882	-0.017714	0.032699	-0.14527	-0.042112	0.02625	0.096844	-0.058096	0.069034	0.07518	-0.083397	-0.03502	0.051476	-0.14514
RP11-2P4	AFM248XH1;D6S306	HumArray2H9_E5	6p22.1	6	27928	0.156712	0.259124	NA	-0.014045	-0.00046	-0.047548	NA	0.013382	-0.074898	-0.33156	0.208348	-0.005448	-0.272582	-0.465071	NA	-0.124986	-0.090443	0.012424	-0.117087	-0.114264	-0.195519	-0.041579	-0.185738	-0.043802	NA	NA	NA	NA	NA	NA	NA	NA	-0.009339	-0.154069	-0.07369	0.159411	0.177872	-0.084478	0.01652	-0.261068	0.108164	0.050717	-0.06116	0.035014
CTD-2130B14	SHGC-11076;TNF	HumArray2H11_S9	6p21.2	6	31650	NA	NA	NA	NA	NA	NA	0.238998	NA	NA	NA	0.185426	NA	NA	-0.337426	0.112782	-0.291499	NA	0.020944	NA	-0.076836	-0.198364	0.018584	-0.097274	0.026781	0.134613	0.082849	0.10774	0.135451	0.03482	-0.319249	-0.201479	-0.106626	-0.06412	-0.090032	-0.085046	-0.062667	0.061628	-0.192063	0.247199	NA	-0.008614	0.002207	NA	-0.049679
RP11-54H13	AFMC019YC5;D6S1666	HumArray2H9_J12	6p21.3	6	32633	0.016122	NA	NA	-0.318499	-0.1303	-0.02382	NA	NA	NA	0.120224	-0.162181	NA	-0.123093	-0.240529	NA	-0.187683	0.178659	0.039258	-0.592489	-0.154539	0.022128	0.15569	-0.037597	NA	NA	NA	NA	NA	NA	NA	NA	NA	0.058767	-0.026596	0.272774	0.183627	0.035596	0.004938	0.085439	-0.082098	0.130144	-0.0121	0.335214	0.030545
RP11-119C22	AFMB293XF9	HumArray2H9_C8	6p21.3	6	33787	0.324309	0.438974	0.265428	NA	-0.002132	NA	0.351899	0.067471	0.01025	0.165529	0.39022	0.045448	-0.13928	-0.203093	0.411798	NA	-0.071921	0.171399	-0.268729	0.081072	-0.11847	0.219596	0.040761	NA	0.144329	0.175167	0.307721	0.249896	0.133523	-0.209641	-0.068934	-0.000214	NA	NA	0.116175	NA	0.516895	-0.098048	0.360746	0.03684	0.077082	0.014176	0.082542	-0.092065
RP11-197P9	AFM268XE1;D6S439	HumArray2H9_H5	6p21.2-6p21.3	6	35199	0.262711	0.480896	0.095041	0.007723	-0.000789	-0.31618	0.343309	-0.033211	-0.047944	0.135318	0.333692	0.065902	-0.182846	-0.267019	0.184828	-0.006838	-0.054198	0.072435	-0.204889	-0.075786	-0.047125	0.073121	-0.026448	0.080953	0.220896	0.269673	0.220934	0.315836	0.25825	-0.055155	0.023159	0.179858	0.1984	0.121415	0.044501	-0.145166	0.283347	0.024997	0.203383	-0.042504	0.027385	0.079408	0.040038	-0.010636
RP11-139J19	AFM203YG7;D6S291	HumArray2H9_F8	6p21.2-6p21.3	6	36312	0.188052	0.440713	0.07921	-0.01561	-0.003446	-0.288938	0.233317	-0.024922	-0.08839	0.141691	0.286059	-0.005891	-0.221481	-0.31047	0.254312	NA	-0.089754	0.015423	0.092739	-0.065296	-0.138498	0.058143	-0.063558	0.064525	0.215619	0.067907	0.167719	0.197365	0.18631	0.250234	0.005973	0.091995	-0.133221	0.008706	-0.05893	-0.245075	0.033396	-0.13349	0.2057	-0.066531	-0.046091	-0.013561	0.018072	-0.305214
CTD-2118F18	U09579;CDKN1A	HumArray2H11_L29	6p21.2	6	36702	0.293821	0.458029	0.135979	0.053993	0.043047	-0.23982	0.361769	0.068321	0.047686	0.324465	0.326292	NA	-0.015505	-0.104099	0.058082	-0.182844	0.067013	0.188386	-0.147711	0.053524	-0.143852	0.200166	0.135911	0.201093	0.146232	0.186078	0.200425	0.191865	0.086414	0.203885	-0.07159	0.025645	0.07509	0.018846	0.089468	-0.148534	0.193602	-0.065194	0.412395	0.131187	0.03989	0.075157	0.081511	-0.083075
RP11-174E21	AFMA134VD5;D6S1548	HumArray2H9_M12	6p21.2	6	37591	0.240378	NA	0.165854	0.110569	0.009769	0.025543	NA	0.023779	0.050463	0.286312	0.339056	0.103464	-0.005168	-0.265678	NA	-0.117497	0.082525	0.193488	-0.117489	0.032355	-0.197092	0.220414	0.058878	0.156966	0.050566	NA	NA	NA	NA	NA	NA	NA	0.108732	0.170142	NA	-0.257027	0.125024	-0.082081	0.300013	0.075032	NA	-0.003741	0.090647	-0.005696
RP11-133J6	AFM337YD1	HumArray2H9_K5	6p21.2	6	39187	0.292937	0.47989	0.099098	0.045745	0.031142	-0.002771	0.402623	0.00945	-0.037287	0.18067	0.387705	0.052206	-0.11309	-0.230477	0.025758	-0.043704	0.029046	0.1263	-0.185397	-0.020059	-0.143665	0.149339	0.00315	0.139412	NA	0.244424	0.218703	0.252691	0.227942	0.319784	0.033967	0.11138	0.145029	0.111746	0.096478	0.257054	0.283407	0.071392	0.267276	0.00807	0.015327	0.053671	0.022335	-0.104221
RP11-14G23	AFMB014YF5	HumArray2H9_O8	6p21.2	6	40340	NA	0.506162	0.230733	NA	NA	0.129943	0.429991	0.07401	0.088737	0.296555	0.404451	0.132925	-0.051708	-0.162811	0.141546	NA	0.059726	0.225661	-0.205688	0.131822	NA	0.191886	0.090572	0.15764	0.197403	0.210289	0.294898	0.245349	0.251131	0.293192	0.070224	0.056876	0.133334	0.040106	0.199489	0.412239	0.186215	0.049476	0.296858	0.116662	0.077555	-0.002252	0.169153	NA
RP11-10M23	AFMA272ZB5;D6S1582	HumArray2H9_P12	6p21.1	6	43145	0.290849	0.138102	0.244283	0.093304	0.00731	0.05391	0.047002	0.11621	0.088886	0.313837	0.225397	0.106295	0.048627	-0.179916	0.150577	-0.058724	0.106042	0.143154	-0.041091	0.053844	-0.058277	0.157196	0.072938	0.180013	-0.102131	0.006668	0.084363	0.09498	-0.067609	0.014912	-0.219437	-0.209844	0.176461	0.053731	0.03057	0.354698	0.142278	0.008813	0.32454	0.068133	-0.195197	-0.130867	0.084418	-0.129525
RP11-91H14	AFM298WE1;D6S451	HumArray2H9_R8	6p21.1	6	43811	0.236024	0.254906	0.299636	0.053309	-0.01221	0.060839	0.231902	0.029304	0.000994	0.102886	0.371642	0.068346	-0.231538	-0.217045	0.095143	-0.178337	-0.072411	0.136944	-0.325504	-0.004169	-0.12645	0.143839	0.011691	0.184637	0.031434	0.012894	0.23617	0.230159	0.095435	0.133532	-0.132042	-0.077718	NA	-0.023257	-0.001973	0.381085	0.079515	NA	0.343576	0.053296	-0.046668	0.059412	-0.050024	0.083165
RP11-121G20	AFMB334YG9;D6S1650	HumArray2H9_U8	6p21.1	6	44168	0.175967	0.122318	0.136321	-0.007352	0.032893	-0.036185	0.20103	-0.046515	-0.050512	0.189081	0.286126	-0.032882	-0.145885	-0.242852	0.157294	NA	-0.060888	0.047811	-0.221329	-0.052524	-0.201595	-0.001352	-0.052943	0.030206	0.065756	0.023527	0.164452	0.186158	0.06934	0.143546	-0.080757	-0.051147	NA	NA	-0.092144	0.18631	-0.022148	NA	0.23701	0.015079	-0.128442	-0.037941	-0.00667	-0.220694
RP11-39C2	AFM301WB9;D6S452	HumArray2H11_P8	6p12	6	46975	0.212115	0.085799	0.090678	0.08815	0.046152	0.033139	0.445097	0.021639	-0.008368	0.338976	0.300215	0.016604	0.027626	-0.149092	0.019486	0.074145	0.133204	0.221774	-0.111699	0.105757	0.011244	0.207526	0.056899	0.148689	0.09896	-0.494674	0.302286	0.325175	0.174282	0.217135	0.005221	0.027606	0.368444	NA	0.086172	NA	0.232513	0.105928	0.405992	0.088338	0.011736	0.081105	0.075016	NA
RP11-3M23	AFMB336ZH9;D6S1651	HumArray2H9_N5	6p12.3	6	47358	0.200588	0.029491	0.017317	0.048237	0.013887	0.008266	0.538892	-0.019318	-0.109726	0.078084	0.276256	-0.004113	-0.200275	-0.399308	-0.097201	-0.069825	-0.027681	0.072762	-0.344911	-0.112292	-0.056756	-0.036257	-0.109764	-0.038036	0.287135	-0.510208	NA	0.344559	0.158603	0.378803	0.085727	0.134007	0.119643	-0.020556	0.084513	0.469163	0.249275	-0.001322	0.106498	-0.045284	0.054537	0.052734	-0.05309	0.036436
RP11-58P9	AFM015XG5	HumArray2H9_X8	6p12	6	48061	0.066455	-0.127715	-0.044939	-0.091062	-0.072598	-0.086164	0.362177	-0.101391	-0.162005	0.059177	0.213943	-0.121492	-0.271239	-0.426947	-0.040879	NA	-0.151345	-0.041567	-0.340665	-0.174028	NA	-0.093941	-0.179245	-0.104412	0.133683	-0.511976	0.213968	0.261921	0.186532	0.169686	-0.147379	-0.024582	NA	NA	-0.03018	0.455838	0.093459	0.067669	0.039102	-0.160603	-0.030836	-0.030279	-0.111835	-0.100527
RP11-40P17	AFM079XA5;D6S427	HumArray2H9_S12	6p12	6	51035	0.159525	-0.030593	-0.028429	-0.000851	-0.143659	0.00364	0.488142	-0.11885	-0.031642	0.298788	0.184561	-0.094853	-0.096831	-0.145407	-0.109334	0.11296	0.021971	0.26865	-0.24377	0.029565	-0.023074	0.084621	0.145477	0.131386	-0.162216	-0.640586	0.064257	0.090644	-0.006944	0.037731	-0.160271	-0.154739	-0.112017	0.020043	0.312058	0.428443	0.462241	0.053196	0.217562	-0.013978	-0.181299	NA	-0.028141	0.321012
RP11-284E1	AFMA230XA5	HumArray2H9_Q5	6p12	6	53763	0.259905	NA	NA	0.103168	0.128879	NA	0.328021	-0.030411	NA	0.098062	0.385736	0.111518	-0.323941	NA	NA	0.036921	-0.086487	0.239529	NA	-0.088483	-0.112845	-0.199204	-0.042951	0.13614	NA	NA	0.144522	0.402057	NA	NA	NA	NA	-0.195562	0.035424	-0.004305	0.215494	0.615974	0.024402	0.09923	NA	0.217066	0.083644	NA	0.051561
RP11-146B10	AFMB314WH5	HumArray2H9_F11	6p12.1	6	55302	-0.000229	-0.05112	-0.083986	-0.100079	-0.125555	-0.099187	0.56087	-0.25522	-0.231864	0.05322	0.090803	-0.040884	-0.286917	-0.332765	-0.078659	NA	-0.17231	0.066217	-0.086289	-0.113867	-0.118091	-0.233013	-0.115356	-0.080195	-0.026603	-0.808946	0.020846	0.145233	0.119212	0.006463	-0.104399	-0.05271	NA	NA	-0.106982	0.04847	0.335976	-0.060497	-0.015954	-0.24294	-0.090437	-0.01967	-0.163604	-0.008597
RP11-111P16	AFM240YD6;D6S428	HumArray2H9_V12	6p12	6	55483	0.148649	NA	-0.101945	0.003811	-0.091983	0.00867	0.513962	-0.061519	0.007847	0.043385	-0.022031	NA	-0.008634	-0.15966	0.067824	-0.137487	0.137221	0.217884	NA	-0.232944	-0.049591	NA	NA	-0.001965	NA	-0.686543	-0.025756	0.305599	0.053481	0.069986	-0.20206	-0.211223	-0.407711	-0.166406	0.060508	0.151743	0.340843	0.076147	0.017796	NA	0.002242	-0.135809	0.242123	-0.00426
RP3-445N2	D6S414	HumArray2H11_O8	6p12.1-p21.1	6	56242	NA	NA	0.257645	0.137769	NA	0.237517	0.731428	0.122441	0.168008	0.227335	0.189309	-0.05466	NA	-0.091585	0.015233	0.160804	0.017309	0.371059	-0.114155	0.066659	0.072434	-0.059419	NA	0.137598	0.026808	-0.478658	0.215145	0.305949	0.065674	0.190958	-0.014444	-0.031051	0.000714	0.119407	0.170441	0.266441	0.55942	0.212607	0.107246	0.24507	0.051631	0.039712	NA	-0.039957
RP11-164C22	AFMA054ZH9;D6S1695	HumArray2H9_I11	6q11.1-6q11.2	6	62318	-0.045748	-0.105836	-0.192428	-0.101132	-0.104957	-0.156096	-0.274221	-0.260082	-0.382709	0.1481	0.151293	-0.18947	-0.274927	-0.303805	0.008776	NA	-0.120645	0.048026	-0.096708	-0.06096	-0.13669	-0.268109	-0.146308	-0.081443	NA	0.029471	0.044848	0.467323	0.371722	0.085506	-0.091376	0.023737	-0.37581	NA	-0.229446	0.094318	0.249088	-0.04357	-0.348889	-0.042468	-0.168015	-0.073773	-0.141309	-0.273625
RP11-277K21	AFMB291ZB5	HumArray2H9_T5	6q12-6q13	6	64091	0.036737	-0.023093	-0.069703	0.052986	-0.047741	-0.318522	NA	-0.106397	-0.332108	-0.01837	0.152206	-0.065191	-0.259406	-0.285447	-0.090328	0.005441	-0.112527	0.085535	0.166118	-0.092731	0.016746	-0.257066	-0.074643	0.061339	NA	0.011821	-0.076574	0.493373	0.44236	0.293431	NA	0.138626	-0.170007	-0.139509	-0.468079	0.192274	0.471004	0.071842	-0.352972	-0.13639	-0.098077	-0.010573	-0.116066	-0.267794
CTD-2009C6	stSG6355;PTP4A1	HumArray2H10_G33	6q12	6	64226	0.129566	0.181834	0.104277	0.058497	0.029606	-0.241113	-0.078502	0.002145	-0.244762	0.304519	0.202053	-0.05896	NA	-0.211089	0.008874	-0.053794	NA	0.055759	0.343971	-0.088863	-0.040433	-0.22207	-0.00681	0.073244	0.0514	0.151297	-0.051081	0.482596	0.328602	0.285177	-0.132515	-0.022424	-0.23003	-0.024289	-0.406459	0.147861	0.400066	-0.04036	-0.300712	-0.059558	0.048188	0.072971	0.059281	-0.065879
RP11-121K16	AFM343VC1	HumArray2H11_A12	6q12-6q13	6	72184	-0.002814	0.015639	0.032091	-0.67357	-0.083004	-0.321949	-0.33566	-0.500782	-0.029867	0.251684	-0.417061	NA	-0.120185	-0.205499	-0.065345	0.030148	0.073893	0.043399	NA	NA	-0.129914	-0.248437	-0.06628	0.01786	-0.127364	-0.737708	0.016195	0.461262	0.342203	0.155364	-0.27552	-0.149824	0.114448	0.111633	-0.446561	0.167186	0.418234	0.010515	-0.472307	NA	-0.065123	-0.07296	-0.019331	0.007792
RP11-28P18	AFMB352WC1	HumArray2H9_O11	6q13-6q14	6	75042	-0.061117	-0.117176	-0.130662	NA	-0.202705	NA	-0.219471	-0.515955	-0.373143	0.054797	0.182741	-0.17944	-0.293739	-0.241751	0.023159	-0.016316	-0.205571	0.154578	-0.535421	-0.068902	-0.04123	-0.140516	-0.230302	-0.00268	-0.091727	-0.585649	0.089671	0.44818	0.380758	0.228198	-0.255681	-0.131866	-0.258267	-0.087799	-0.458754	0.13225	0.43172	-0.001975	-0.335246	-0.079625	-0.082957	-0.050288	-0.110535	-0.246675
RP11-217L13	AFM191XA3;D6S284	HumArray2H9_W5	6q14	6	79287	NA	NA	NA	NA	NA	NA	NA	NA	NA	0.011064	NA	NA	-0.259208	-0.416372	NA	0.070078	-0.090084	0.02782	-0.634652	-0.107841	-0.08194	-0.360485	-0.278493	-0.013891	NA	NA	NA	NA	NA	NA	NA	NA	-0.185789	0.090183	-0.504333	0.247096	0.539999	0.047717	-0.870643	NA	0.057103	0.094659	-0.131581	-0.054433
RP11-32O2	AFM199ZF12;D6S1601	HumArray2H9_B8	6q15	6	85580	0.051941	0.575454	NA	-0.829362	-0.034455	-0.352886	NA	-0.572839	-0.350695	0.205804	-0.261115	-0.129109	-0.315874	-0.413029	NA	0.005193	-0.042228	0.069623	-0.595738	-0.11625	-0.13267	-0.381009	-0.311986	-0.022886	0.163211	NA	NA	NA	NA	NA	NA	NA	-0.251211	-0.089808	-0.463453	0.143444	0.421897	-0.022556	-0.160172	-0.254691	0.1943	0.047815	-0.136631	0.006317
RP11-52B15	AFMB321ZB1;D6S1644	HumArray2H11_A13	6q14-6q15	6	89723	0.067246	0.296506	0.076902	-0.579419	-0.031608	-0.243639	-0.42715	-0.418499	-0.127881	0.154548	-0.399665	-0.042363	-0.055835	-0.307231	-0.039878	-0.192197	0.013545	0.060721	-0.440939	0.002244	-0.198788	-0.210609	-0.201801	-0.019727	-0.088678	-0.757659	0.370427	0.11336	-0.005494	0.120512	-0.268863	-0.194791	-0.276583	-0.013244	-0.413654	0.047219	0.411006	-0.069174	0.023154	0.008072	-0.178942	-0.130854	-0.021053	-0.192871
RP11-13I21	AFMA223WD9;D6S1570	HumArray2H9_R11	6q15-6q16.1	6	91180	-0.076344	-0.490384	0.006514	-0.955028	-0.135303	-0.356598	-0.298763	-0.587735	-0.396535	0.088346	-0.358429	-0.106903	-0.323006	-0.307525	-0.02249	-0.043126	-0.175388	0.117281	-0.686063	-0.045941	-0.148396	-0.292864	-0.25423	0.032202	-0.15409	-0.681191	0.02537	0.168947	0.081311	0.211053	-0.199394	-0.031962	-0.220497	0.047672	-0.319084	0.079093	0.468283	NA	0.016584	-0.078476	-0.120642	0.041323	-0.187956	-0.181721
RP11-113K7	AFMB296XH1	HumArray2H9_E8	6q15	6	91938	NA	-0.700976	NA	NA	NA	NA	NA	NA	NA	NA	NA	NA	NA	-0.527037	NA	NA	NA	0.003294	NA	-0.065017	-0.179753	-0.411354	-0.287205	-0.062461	NA	NA	NA	NA	NA	NA	NA	NA	NA	-0.038393	-0.478475	0.282207	0.39275	-0.043541	-0.113175	-0.311831	0.111928	0.023044	-0.134159	0.02529
RP11-14G17	AFM119YB6;D6S1717	HumArray2H9_U11	6q16.1-6q16.2	6	99673	0.127151	-0.435458	0.138844	-0.761176	-0.022291	-0.273823	-0.032438	-0.473861	-0.113514	0.241969	-0.252989	-0.051144	-0.168335	-0.136136	0.227165	NA	-0.06096	0.229011	-0.55703	0.109265	-0.133712	-0.139518	-0.08193	0.193218	-0.293209	-0.496695	0.172193	0.288887	0.243063	0.378062	-0.04295	0.14214	-0.426239	0.102524	-0.259012	0.165681	0.363853	-0.051683	0.168373	0.063578	-0.151474	-0.021906	-0.050415	-0.112606
CTD-2026K7	M74091;CCNC	HumArray2H11_S8	6q22	6	100037	NA	NA	NA	NA	NA	NA	NA	NA	NA	0.058285	-0.248541	NA	-0.249105	-0.315388	-0.140251	0.01427	-0.116902	0.115723	-0.548309	-0.062105	-0.043299	-0.282171	-0.242602	0.006063	-0.180366	NA	0.087131	0.102084	NA	NA	NA	0.047791	-0.137616	0.025779	-0.383574	0.254481	0.310294	0.064656	-0.054965	NA	-0.010233	0.001499	-0.081319	-0.034355
RP11-14I4	AFM288VG5	HumArray2H11_A14	6q16	6	100506	0.185556	-0.438238	0.061862	-0.602766	-0.0321	-0.200849	-0.156872	-0.414622	NA	0.2807	-0.354972	-0.019983	-0.064197	-0.200012	0.081007	-0.075395	0.086976	0.272558	-0.415213	0.064404	-0.151592	-0.194622	-0.127664	0.069885	-0.340821	-0.713252	0.036975	0.068758	-0.131274	0.21665	-0.185843	-0.056636	-0.269808	0.013478	-0.39891	0.173512	0.388092	-0.046137	0.052556	0.137992	-0.14862	NA	0.133904	-0.065156
RP11-73D20	AFM123YA7;D6S434	HumArray2H9_A15	6q16.3	6	102469	0.204305	NA	0.197561	-0.595831	0.070566	-0.184881	-0.151368	-0.452264	0.039709	0.096488	-0.46619	0.043497	0.252	-0.262051	0.072365	NA	NA	0.218592	-0.587648	-0.070423	-0.11895	-0.181719	-0.204222	0.025416	NA	-0.522967	0.091282	0.699429	0.149284	0.312479	-0.079581	0.10254	NA	NA	-0.374252	0.179377	0.233464	NA	-0.102549	-0.019214	0.038362	-0.042859	NA	0.061061
RP11-47E20	AFM164YA5;D6S1563	HumArray2H11_P9	6q16-6q21.1	6	105560	0.222626	-0.330346	0.45511	-0.161671	0.097415	-0.174237	-0.086486	-0.354212	-0.012018	NA	NA	0.154938	NA	NA	0.003803	-0.025834	NA	NA	NA	-0.111881	-0.047932	NA	NA	NA	-0.24855	-0.435556	0.258797	0.356152	-0.154296	0.400116	-0.04537	-0.003217	-0.160566	0.043835	-0.145141	NA	0.508745	0.028741	NA	0.106924	0.053156	0.005132	NA	-0.067401
RP11-165E15	AFM162XC3	HumArray2H9_X11	6q21	6	108282	0.047971	-0.426251	0.355657	-0.34794	-0.07764	-0.313284	-0.086815	-0.472648	-0.188574	0.080332	-0.336364	-0.047128	-0.224664	-0.360196	-0.061326	NA	-0.119037	-0.014892	-0.573326	-0.126851	NA	-0.307875	NA	-0.056261	-0.102386	-0.498591	0.140516	0.299037	-0.224125	0.379495	-0.139599	0.002655	NA	-0.000363	-0.284138	NA	0.401138	0.065197	-0.106488	-0.119951	-0.001476	-0.148161	-0.094196	-0.07779
RP11-75C8	AFM224YB4	HumArray2H11_C6	6q21-6q22.1	6	112006	0.044226	-0.471019	0.398991	-0.379249	-0.025383	-0.33153	-0.175143	-0.572691	-0.185251	0.159598	-0.372185	0.001157	-0.246285	-0.291969	0.074603	-0.020961	-0.061699	0.208751	-0.587517	-0.031873	-0.06081	-0.234748	-0.211544	0.091794	-0.139229	-0.643769	-0.049299	0.19758	-0.189861	0.065203	-0.034499	0.138112	-0.157085	0.180556	-0.452352	0.238128	0.497563	-0.003994	0.021837	-0.092562	-0.024109	-0.15329	0.024327	-0.126151
RP11-28L24	AFM211ZE5;D6S416	HumArray2H11_C5	6q22.1	6	112447	0.093929	-0.521377	0.447717	-0.301639	-0.039103	-0.325709	-0.123964	-0.523441	-0.151792	0.18652	-0.295828	-0.067208	-0.162537	-0.252314	0.025651	NA	-0.08948	0.19846	-0.608071	0.047616	-0.031274	-0.186641	-0.171868	0.104819	-0.165229	-0.579736	0.077148	0.174794	-0.227123	0.072163	-0.128995	0.003901	NA	NA	-0.383304	0.171136	0.542909	0.005923	0.092022	0.082053	0.018312	-0.164091	-0.024533	-0.084548
RP11-59F18	AFM260YC1;D6S432	HumArray2H9_H8	6q21-6q22	6	112942	-0.032016	-0.393091	0.035334	-0.254774	-0.055731	-0.256834	NA	-0.572672	-0.336214	NA	-0.231354	-0.040506	-0.2013	-0.257834	0.196644	0.016821	-0.05351	-0.014418	-0.380524	-0.136375	0.011244	-0.181427	-0.183918	-0.144269	-0.047451	NA	NA	NA	NA	NA	-0.002494	NA	-0.044662	0.05219	-0.416205	0.222566	0.466614	0.123259	-0.162538	-0.191183	0.054597	-0.031148	-0.035534	-7.6e-05
RP11-51N24	AFM102XF12;D6S266	HumArray2H9_N8	6q21-6q22.1	6	113606	0.044568	-0.415193	NA	-0.377013	0.015367	NA	0.024479	-0.66099	-0.265665	NA	-0.308321	-0.025015	-0.256975	-0.456421	-0.192671	0.177813	-0.095581	0.111284	-0.53004	-0.127318	-0.074187	-0.23465	-0.300572	NA	-0.065632	-0.387737	0.082858	0.205773	0.028867	0.130428	-0.110251	0.09694	-0.103839	0.071602	-0.428985	0.189845	0.425225	0.038584	-0.224026	-0.158027	-0.001525	-0.129233	-0.09507	-0.046742
RP11-24F12	AFM301ZB1	HumArray2H11_C7	6q22.1	6	115327	-0.017718	-0.423508	0.07325	-0.343186	-0.11138	-0.298778	-0.339816	-0.457964	NA	0.171606	-0.286073	-0.141599	-0.228968	-0.10549	0.159792	-0.064744	-0.180225	0.088664	-0.470547	-0.040564	NA	-0.119967	-0.15223	0.000638	-0.304475	-0.576411	-0.216459	0.013522	-0.300628	-0.163473	-0.257023	-0.027975	-0.159189	NA	-0.293322	0.103822	0.362956	0.005445	-0.046561	-0.077778	-0.212858	-0.205791	-0.154012	-0.126472
RP11-28K19	AFM198ZE1;D6S287	HumArray2H9_G15	6q22.2-6q22.3	6	119429	0.070169	-0.450557	0.645169	-0.259346	-0.01201	-0.286919	-0.359819	-0.504124	-0.131139	0.261963	-0.490487	0.072164	-0.109779	-0.251492	0.160269	NA	0.11812	0.190746	-0.16139	0.078643	-0.064401	-0.233638	-0.212019	0.146896	-0.308551	-0.718491	-0.04975	-0.286406	-0.297402	-0.108091	-0.164852	-0.052865	-0.116989	NA	-0.456715	0.172332	0.501359	0.03466	0.040386	0.085392	-0.086934	-0.201447	0.060102	-0.036503
RP11-59D10	AFMB019WD9	HumArray2H10_N27	6q22.1	6	120789	-0.090406	-0.555821	0.079915	-0.351918	-0.106855	-0.307177	-0.19534	-0.522289	-0.265993	0.117923	0.144844	-0.22606	-0.241827	-0.255867	0.08381	-0.037	-0.204398	0.093668	-0.332884	-0.033888	-0.115993	-0.195264	-0.22618	-0.021997	-0.348421	-0.508322	-0.07244	-0.38486	-0.161134	-0.132285	-0.234092	-0.128194	-0.299608	NA	-0.393006	0.072254	0.399612	-0.056649	-0.099775	-0.050064	-0.119073	-0.234749	-0.198625	-0.204369
RP11-231F3	AFM199ZH10;D6S408	HumArray2H10_Q27	6q22	6	124948	0.035003	-0.526992	NA	NA	-0.095724	-0.336044	-0.12364	-0.051733	NA	0.137737	0.21127	-0.147484	-0.216092	0.120052	0.162088	-0.005903	-0.132809	0.21125	-0.324924	0.07217	NA	0.020805	-0.1454	0.08278	-0.267679	-0.534345	0.067473	-0.307087	-0.041282	-0.06157	-0.152265	-0.071402	-0.29783	-0.048288	-0.288781	0.129847	NA	-0.0332	-0.006739	NA	-0.022829	-0.173377	-0.109131	-0.072803
RP11-12C21	AFMA060ZF9	HumArray2H9_K8	6q22.3	6	125373	0.018903	-0.473239	0.147052	-0.34568	-0.041641	-0.379587	-0.089942	-0.0488	-0.237626	0.076045	0.209338	-0.087661	-0.249658	-0.007569	NA	0.110667	-0.076136	0.050216	-0.243885	-0.049564	-0.024846	-0.075806	-0.21586	-0.053599	-0.02424	NA	-0.024467	-0.200499	0.219715	NA	0.064334	0.240022	-0.159104	0.00852	-0.416255	0.237391	0.463975	0.116867	-0.123535	-0.121364	0.045299	-0.139654	-0.038608	-0.059942
RP11-107M3	AFM198WG11;D6S407	HumArray2H10_T27	6q22.3	6	128717	-0.030994	-0.470433	0.174337	-0.426024	-0.100163	0.131977	-0.20319	-0.19879	-0.127421	0.174439	0.195675	-0.08594	-0.258013	-0.222648	-0.109873	NA	-0.162103	0.10889	-0.365458	-0.02393	NA	-0.300294	-0.241892	0.012299	-0.2987	-0.676209	-0.099511	-0.346321	-0.03629	-0.085803	-0.138065	0.051866	NA	NA	-0.188796	0.170837	0.489431	0.065358	0.121348	-0.045754	-0.089967	-0.185168	-0.150487	-0.120149
RP11-139O22	AFM059YD6;D6S262	HumArray2H10_W27	6q23.1-6q23.2	6	131601	0.056715	-0.456644	0.192678	-0.343258	-0.047788	0.008079	-0.051011	-0.08302	-0.047348	0.264355	0.257426	-0.077188	-0.110945	-0.145076	0.068286	NA	-0.044589	0.114786	-0.245523	0.015251	-0.013674	-0.145776	-0.147704	0.130054	-0.222144	-0.467003	0.054358	-0.220439	0.038712	0.112312	-0.054835	-0.074104	NA	0.672205	-0.224858	0.199872	0.577355	-0.013416	0.036659	0.073974	-0.105176	-0.142456	-0.028977	-0.178615
RP11-177M14	AFMA052VF1;D6S975	HumArray2H9_J15	6q23.2	6	133412	-0.000159	-0.498857	0.220942	-0.282484	-0.013773	-0.31535	-0.278618	-0.038793	0.071349	0.16356	0.113624	0.047281	-0.131189	0.079984	-0.142531	0.055432	-0.020179	0.147916	-0.181641	0.00694	-0.127354	-0.186145	-0.199016	0.021125	NA	NA	0.017334	-0.331522	-0.102973	-0.087796	-0.160578	-0.267782	-0.272041	NA	-0.388226	0.090978	0.424058	0.033336	-0.06255	-0.000721	-0.153169	-0.217063	0.033583	-0.038035
CTC-268N4	D6S1431	HumArray2H10_O26	6q22-q23	6	135520	0.156803	-0.35767	0.24921	-0.217905	0.070861	-0.276609	0.105217	-0.052084	0.040704	0.253176	0.233757	0.020749	-0.076995	0.309589	-0.164452	0.076305	0.080047	0.279266	-0.047182	0.124356	NA	-0.10221	NA	0.300403	-0.065121	0.684581	0.011024	-0.294469	NA	NA	-0.100359	-0.067599	-0.101539	0.504505	-0.254642	NA	NA	0.024149	0.182618	0.032316	0.054165	-0.06334	0.173012	-0.052793
RP11-32P13	AFM203ZA9;D6S292	HumArray2H9_Q8	6q23	6	136296	0.124927	-0.416304	NA	-0.239972	NA	-0.302832	0.098977	NA	-0.127495	0.01841	0.129495	-0.012087	-0.066537	0.016665	-0.169411	-0.000338	-0.044909	0.126433	-0.361724	-0.069564	-0.162607	-0.250623	-0.182112	-0.003528	-0.090218	0.634569	0.074246	-0.262263	0.085969	0.11026	-0.003042	-0.075026	-0.218798	0.562694	-0.24262	0.140216	0.45606	0.016235	-0.084251	-0.008471	0.131467	-0.102421	-0.025399	0.007048
CTD-2015J17	stSG6833;IFNGR1	HumArray2H10_J33	6q23-6q24	6	137396	0.053378	-0.367981	0.207994	-0.326092	-0.039275	-0.353356	-0.036148	-0.053854	-0.042566	0.326433	0.164474	-0.059838	-0.013429	0.172858	-0.130452	-0.068745	0.091315	0.146159	-0.129213	0.020392	-0.243896	-0.254339	-0.195295	0.086606	-0.161762	0.478681	0.005434	-0.352884	-0.121424	-0.016251	-0.24845	-0.259635	-0.246953	-0.702824	-0.457003	0.096826	0.436108	-0.102609	0.155112	NA	-0.050265	-0.145263	0.027069	-0.251543
RP11-15H7	AFM254XH1;D6S314	HumArray2H9_M15	6q24.1	6	139915	0.15801	-0.436606	0.312934	-0.3383	0.00377	-0.254161	-0.253314	-0.042271	NA	0.097654	0.009867	-0.020953	-0.219944	0.147862	-0.19748	NA	-0.016446	0.21508	NA	0.082122	-0.108483	-0.229221	NA	0.085293	-0.165354	NA	0.055993	-0.237265	0.124847	-0.046306	-0.131007	-0.097882	-0.423512	NA	-0.345965	0.090147	0.514464	0.021647	0.159156	0.076171	-0.048224	-0.169101	0.165703	0.135423
GS-59B4	STSG62239;D6S1846	HumArray2H11_I18	6q25.	6	152455	1.08768	0.084263	0.602575	0.149663	0.11178	0.10963	NA	0.296576	0.075843	0.233169	0.185222	0.025283	NA	0.250557	-0.116665	NA	-0.013051	-0.056218	1.43499	0.021372	0.000617	0.597489	0.069798	NA	0.179417	NA	-0.068221	NA	NA	NA	0.310197	NA	NA	NA	0.010078	0.078522	0.042205	0.150593	0.457872	0.239204	0.283954	0.156012	0.346221	0.286873
RP11-20H19	AFMA133XA5;D6S473	HumArray2H9_P15	6q25.2	6	155211	0.142556	0.127658	0.404194	-0.184653	0.036667	-0.119622	-0.211735	0.029474	0.082932	0.044277	0.20995	-0.050636	-0.051621	0.12886	-0.224505	0.045822	0.086956	0.219597	-0.096518	0.099402	0.022518	-0.090951	-0.118189	0.154558	-0.353869	0.769606	0.002854	-0.153186	-0.116628	0.048024	-0.094904	-0.260546	0.019101	0.116507	-0.287599	-0.060566	0.537179	0.087419	0.086413	0.184908	-0.093711	-0.175867	0.08585	-0.122564
CTD-2043F20	M13150;MAS1	HumArray2H10_M33	6q25.3	6	160238	0.232361	NA	0.431313	-0.196597	0.122655	-0.201857	-0.097722	0.024327	-0.154064	0.251605	0.237043	0.091206	0.129676	0.402467	-0.074502	NA	0.215712	0.338318	0.047573	NA	-0.149695	0.064998	0.100366	0.346633	-0.156542	0.04771	-0.02288	-0.273716	0.001988	0.064294	-0.113977	-0.179904	-0.295793	0.091166	-0.197498	0.077287	0.534594	-0.068488	0.287885	0.26209	0.059453	-0.113748	0.191788	-0.108755
RP11-43B19	AFMA244XC9;D6S1579	HumArray2H11_C8	6q26	6	160895	0.751336	-0.044744	0.997251	-0.057328	0.236039	0.367467	0.529773	0.521709	0.09039	0.077729	0.905031	0.532635	0.049449	0.7781	-0.196729	0.759377	-0.366306	0.108874	0.248706	0.613469	0.471888	0.638828	0.090699	0.662202	-0.769742	0.229176	0.288929	-0.057287	0.621606	0.677689	0.184611	0.227406	0.849628	1.17544	-0.297113	0.189342	0.975066	0.695427	-0.065485	-0.154886	-0.180661	-0.451947	0.493076	-0.471675
RP1-57H24	6 q tel	HumArray2H11_O9	6 q tel	6	170695	0.001932	-0.416123	0.009378	-0.436327	-0.118206	-0.392484	-0.309023	-0.174048	-0.007264	0.116502	0.134401	-0.063715	-0.082816	-0.258145	-0.189565	-0.054232	-0.004999	0.003591	-0.211885	-0.160549	-0.139569	-0.285907	-0.221197	-0.024019	NA	-0.146287	-0.132547	-0.374565	0.117994	-0.051324	-0.259496	-0.311013	-0.239042	-0.088206	-0.125059	0.050577	0.433738	-0.062626	-0.052243	0.052147	-0.088443	-0.217241	0.07972	-0.207602
CTD-2051E21	WI-18913;TBP	HumArray2H10_P33	6q27	6	170738	-0.063952	-0.501291	-0.146874	-0.374996	-0.135131	-0.347324	-0.223255	-0.136694	-0.051759	-0.006781	0.100312	-0.100788	-0.050101	-0.244538	-0.245844	-0.002005	-0.017164	0.044771	NA	0.084519	-0.146099	NA	-0.003216	0.026314	-0.182824	-0.098495	-0.127293	-0.347212	0.170728	-0.012318	-0.204048	-0.244088	-0.198114	-0.083369	-0.129436	0.090616	0.395265	-0.071379	-0.061089	0.120493	-0.081806	-0.168237	0.073739	-0.246481
RP1-164D18	7 p tel	HumArray2H11_O10	7 p tel	7	188	-0.042512	-0.410439	-0.018619	-0.404538	0.253154	-0.016159	0.067359	-0.092996	-0.04874	0.490539	0.319783	-0.034704	-0.077389	0.223514	NA	-0.097865	0.33386	-0.221025	-0.041642	-0.034798	-0.288706	0.314286	-0.059956	-0.013092	-0.116216	0.486798	-0.154405	-0.356213	-0.346177	-0.470952	-0.222925	-0.479288	0.363466	0.001436	-0.060123	-0.454064	-0.000698	-0.079077	-0.151774	0.076057	-0.058311	0.17805	0.159954	0.106503
CTC-329F6		HumArray2H11_I8	7p22.2c- p22.3a	7	2141	0.023785	-0.298034	-0.047224	-0.264274	0.224869	0.023911	0.070589	0.023083	-0.053752	0.319254	0.447067	0.031496	-0.207914	0.077287	0.181628	-0.31125	0.237807	-0.114074	0.017761	-0.022283	-0.070208	0.285946	0.064559	0.008572	0.106438	0.64956	-0.187239	-0.299192	-0.221196	-0.307153	0.001738	-0.173969	NA	-0.022106	0.011944	-0.219672	NA	-0.080527	-0.143909	-0.143966	-0.013744	0.159356	0.133951	0.114368
RP11-96L18	SHGC-1178;L16301.1	HumArray2H10_O24	7p22	7	2604	-0.10327	NA	-0.087177	-0.394041	-0.004174	-0.172241	-0.160926	-0.132345	NA	-0.255097	0.173647	NA	NA	-0.471486	-0.042896	-0.111759	-0.07449	0.097268	NA	-0.213328	0.157166	-0.116358	-0.094517	-0.247489	-0.169302	0.112199	0.083406	-0.040852	0.02361	-0.185489	0.013287	0.011782	0.07025	-0.194966	-0.014385	-0.035371	0.060156	NA	NA	NA	0.118064	0.047078	NA	0.130437
GS1-191O15		HumArray2H9_F29	7q22.2b-p22.2c	7	2730	0.090603	-0.2791	0.213683	-0.257734	0.217895	0	NA	0.047745	-0.007158	0.324565	0.443653	0.080597	-0.1493	0.134509	0.220549	-0.208621	0.196944	-0.199722	-0.042729	-0.108222	0.027337	0.400149	0.016599	0.043073	0.175593	NA	NA	NA	NA	NA	0.1292	-0.114454	0.227979	-0.112047	0.018356	-0.143632	0.048022	NA	-0.133596	-0.053332	-0.069413	0.117872	0.201239	0.111676
RP11-234N20	AFMC027XB5;D7S2521	HumArray2H10_R24	7p22.2	7	2842	0.009883	-0.387922	0.299992	-0.323605	0.248719	0.087249	0.193861	0.115357	0.102946	0.390794	0.465116	0.105887	-0.296794	0.175831	0.326623	-0.060893	0.120172	-0.226155	-0.105914	-0.125589	0.026969	0.395331	-0.060172	0.00488	-0.016133	0.574608	-0.002576	-0.253147	-0.217067	-0.023227	0.069472	-0.202005	0.23826	-0.024225	-0.078054	-0.164423	-0.067166	-0.013316	-0.152204	-0.053072	-0.072178	0.160601	0.101204	0.058289
RP11-191P7	AFM254YC9;D7S531	HumArray2H11_K18	-	7	2948	-0.004738	-0.420915	0.199952	-0.325275	0.221552	0.066191	0.162144	-0.058459	-0.037758	0.331093	0.43328	0.072299	-0.258456	0.139407	0.3755	-0.049144	0.127984	-0.258558	-0.147422	-0.174141	0.055891	0.318276	-0.065093	0.009403	0.047016	0.593723	-0.038489	-0.265563	-0.236567	0.015352	0.055768	-0.179927	0.331979	0.189883	-0.121714	NA	-0.018942	-0.000679	-0.191614	NA	0.013086	0.213876	0.066134	0.128054
CTB-146A2	D7S2445	HumArray2H10_C14	7p22.1c	7	4360	NA	-0.205576	0.025522	-0.24391	0.2851	0.035646	0.176153	0.018123	0.146834	0.320342	0.443661	0.014427	-0.107164	0.219367	0.191812	0.018852	0.267602	-0.04945	0.152694	0.024079	0.073149	0.3568	0.024801	0.069128	0.149506	0.665437	NA	-0.239672	-0.270415	0.098884	0.176964	-0.212961	0.300917	0.187383	0.039954	NA	0.057342	0.026252	-0.084772	NA	-0.000942	0.143895	0.112118	0.155013
GS1-42C19		HumArray2H10_C31	7p22.1b	7	5757	0.06321	-0.308646	0.089028	-0.219946	0.375259	0.112508	0.079944	0.039235	0.072496	0.205009	0.335893	0.09339	NA	0.105481	0.12697	-0.022063	0.180267	-0.06813	0.027473	0.007229	0.023687	0.389142	0.047507	-0.000582	0.103919	NA	-0.075674	-0.162536	NA	NA	0.209252	-0.097308	0.368935	0.017107	-0.039033	-0.145128	0.044934	0.000703	-0.090429	-0.03776	-0.029357	0.230064	0.15832	0.37962
RP11-2K20	AFM049XE3;D7S481	HumArray2H10_X24	7p22	7	5865	0.016025	-0.306122	0.012117	-0.266779	0.164449	0.007566	0.045441	-0.010754	-0.039136	0.149292	0.453325	-0.009883	-0.177696	0.191465	0.015261	-0.086265	0.151121	-0.098071	NA	0.019404	0.05999	NA	0.047657	0.097486	0.012441	0.385892	-0.05581	-0.278069	-0.338565	-0.379721	0.022971	-0.237374	0.323997	0.134014	-0.069126	-0.057793	-0.072864	-0.012737	0.004311	-0.082653	0.087049	0.152601	0.027222	0.132595
RP11-183O1	SHGC-17979;G09380	HumArray2H10_U24	7p12	7	6247	-0.148021	-0.53725	0.173952	-0.317034	0.278761	0.013455	0.217288	-0.038368	-0.008481	0.287426	0.009534	0.055285	-0.080798	0.350978	-0.194088	NA	0.342855	-0.160812	0.107897	0.004947	0.007082	0.008869	-0.02125	0.04383	0.011521	0.12105	0.203624	-0.269707	-0.246792	0.099335	0.050589	-0.025776	NA	0.018268	0.005431	-0.168205	-0.08827	NA	0.128506	0.025683	0.051155	0.355973	0.058389	0.339847
GS1-54J22		HumArray2H10_R7	7p21.3e	7	6993	-0.099509	-0.435372	NA	-0.406052	0.226401	-0.039644	NA	-0.05925	-0.004588	0.295507	NA	-0.289069	-0.265731	0.146777	0.342533	0.086045	0.254367	-0.193118	-0.022291	-0.099601	0.048672	0.319988	-0.01611	-0.016075	0.141832	NA	NA	NA	NA	NA	NA	NA	0.460877	0.075113	-0.042864	-0.098314	0.142232	0.005519	-0.031342	-0.143383	0.05139	0.228816	0.043714	0.35257
GS1-183H7		HumArray2H11_D19	7p21.3c-p21.3d	7	8628	-0.056545	NA	NA	-0.296887	0.275365	-0.048264	NA	NA	0.399298	NA	NA	0.08393	-0.216753	0.034027	-0.079092	0.026125	NA	-0.19061	-0.017722	-0.141819	NA	0.002889	-0.132891	-0.086702	0.301403	NA	NA	NA	NA	NA	NA	NA	0.340089	-0.127311	-0.112982	-0.084916	0.012008	0.248411	-0.308569	NA	0.180485	0.223531	-0.029552	0.3585
GS1-124N22		HumArray2H10_U20	7p21.3b-p21.3c	7	9746	-0.097965	NA	0.045675	-0.507386	0.046173	-0.018283	NA	0.036846	-0.095238	0.047072	0.322568	-0.108383	-0.259817	0.111468	0.26977	NA	0.116748	-0.157562	-0.035795	-0.096287	0.003811	0.051395	-0.137783	-0.17331	-0.106626	NA	NA	-0.478922	NA	NA	NA	-0.209528	NA	NA	-0.163601	-0.18766	-0.170444	-0.110948	-0.336025	-0.153654	-0.086065	0.025256	0.01687	0.290934
RP11-128J9	AFM198YG5;D7S2464	HumArray2H11_K21	7p21.3	7	9820	0.141338	-0.066532	-0.171298	-0.043297	-0.010326	0.479965	-0.141123	-0.047884	-0.008527	NA	0.285275	0.042772	-0.457297	-0.107146	NA	NA	-0.205414	-0.186723	-0.358174	-0.064307	0.06121	-0.085811	-0.07055	-0.084623	-0.132839	0.2162	0.00339	0.190887	0.249586	-0.060182	-0.126984	-0.142818	NA	NA	-0.14049	0.079323	-0.022898	0.001175	0.35125	-0.094864	-0.137399	-0.267533	-0.150031	-0.22411
GS1-165K6	G12641	HumArray2H10_R23	7p21.1c	7	16990	-0.087109	-0.47711	-0.005948	-0.345643	0.206536	0.030653	0.138729	0.004302	-0.056685	0.096115	0.417246	-0.052338	-0.303771	0.128596	0.125089	0.151225	0.139255	-0.082766	-0.069146	-0.010915	0.068599	0.236915	-0.027253	0.022303	NA	0.723389	-0.188379	NA	-0.056516	NA	0.174478	0.030869	0.498293	0.116689	-0.052761	-0.195128	0.113427	0.078498	0.080518	0.021752	-0.051305	0.210152	0.01426	0.392622
RP11-123E5	AFMB355WG1;D7S2508	HumArray2H11_K22	-	7	17301	0.064025	-0.084669	-0.134785	-0.190378	-0.114974	0.287041	0.124828	-0.037547	-0.029728	-0.428528	0.282406	-0.02911	-0.321449	NA	0.046016	-0.011769	-0.145403	-0.211019	-0.251603	-0.016896	0.146585	0.028615	NA	-0.078245	0.069398	0.022336	0.045189	0.117118	0.274311	-0.024534	-0.238293	-0.134409	0.204525	0.477249	-0.013726	0.087298	-0.018444	0.025496	0.234745	NA	0.054572	-0.091598	-0.13046	0.046039
RP11-173P9	AFM200WE7;D7S507	HumArray2H11_L16	7p21	7	17341	-0.018703	-0.501304	0.130962	-0.302282	0.263954	0.02025	0.21302	-0.002996	0.003893	0.350526	0.471057	-0.021592	-0.03921	0.247674	0.127632	0.158447	0.436682	-0.115736	0.117257	NA	0.144843	0.147586	-0.024944	0.052083	0.069117	0.691753	0.002395	-0.220076	-0.268041	-0.315738	0.108534	-0.174048	0.597748	0.134974	0.073844	-0.061517	0.075144	0.106377	0.101605	0.108778	0.026809	0.228809	0.156873	0.214148
RP11-70K3	AFM113XC11;D7S488	HumArray2H10_J27	7p21.1	7	18118	-0.066503	-0.44698	-0.026925	-0.311292	0.170557	-0.074983	0.234451	-0.040201	-0.038931	0.267111	0.367988	-0.074855	0.005653	0.259471	0.070157	0.131274	0.41472	-0.101048	0.220186	0.044627	0.060016	0.227415	0.005574	0.054751	-0.110677	0.512821	-0.010063	-0.219659	-0.193252	-0.193831	0.11474	-0.105883	0.452313	0.037522	-0.021083	-0.086008	0.026502	0.055084	0.16924	0.063898	-0.005093	0.151993	0.143145	0.229878
RP11-51L23	AFM217YB6;D7S638	HumArray2H10_D27	7p21.1	7	18475	-0.076817	-0.416131	-0.040577	-0.339731	0.152558	-0.120327	0.290494	-0.103068	-0.088947	0.157287	0.381889	-0.026344	-0.056064	0.261373	0.121105	0.075488	0.396511	0.011353	0.112777	NA	0.162368	0.230644	0.03332	0.153266	-0.052013	NA	0.013856	-0.170992	-0.027547	-0.16976	0.139284	-0.082118	NA	0.157763	0.049762	-0.025334	0.016204	0.144322	0.247463	-0.095469	-0.041845	0.180054	0.011643	0.150455
CTB-168O22		HumArray2H11_I7	7p21.1b-p21.1c	7	18557	-0.138199	-0.564696	-0.054107	-0.428915	0.175512	-0.029098	NA	-0.068364	-0.118179	0.113206	0.408813	-0.068807	-0.293336	0.115426	0.101551	-0.043516	0.212255	-0.089597	-0.022917	-0.015176	0.024151	0.156225	-0.019053	0.02108	0.09081	0.615117	NA	NA	NA	NA	0.15048	NA	0.213704	-0.021704	-0.045564	-0.25569	-0.072633	-0.029311	0.027656	-0.073685	-0.007585	0.247765	0.055932	0.441293
RP11-71F18	AFM199XC3;D7S503	HumArray2H10_G27	7p21.1	7	19184	-0.140311	-0.565753	-0.014792	-0.430236	0.165119	-0.12495	0.178091	-0.093962	-0.095079	0.287494	0.37751	-0.11003	-0.06927	0.164897	0.072742	0.110995	0.350843	NA	0.085601	-0.0195	0.050647	0.149331	-0.108182	-0.012069	-0.014116	0.526988	-0.098358	-0.272349	-0.199093	-0.376981	0.019585	-0.198538	0.512989	-0.010123	-0.167249	-0.172202	0.057109	0.067057	0.126365	0.129389	-0.104642	0.087214	0.100351	0.115022
RP11-49N21	AFM102XG7;D7S654	HumArray2H10_A27	7p21.1	7	19727	-0.052904	-0.367763	-0.051161	-0.25463	0.163909	0.002581	0.176133	-0.059921	-0.070779	0.2327	0.339354	-0.083669	-0.117245	0.314804	0.011543	-0.056737	0.237734	0.09344	0.030946	0.082353	0.021697	0.279296	0.090109	0.191553	-0.16439	0.573589	-0.14186	-0.265629	-0.008581	-0.395646	0.104152	-0.179337	0.099258	-0.040057	-0.028142	-0.136341	-0.039823	-0.004409	0.262616	0.057527	-0.04498	0.068022	0.104655	NA
CTB-1D14		HumArray2H10_F11	7p21.1b	7	20589	0.044084	-0.228433	-0.013039	-0.090196	0.199135	0.094351	NA	0.065009	-0.033897	0.11449	0.419267	0.04074	0.147605	0.183448	0.080417	0.015977	0.124103	0.061382	0.043083	0.030108	0.109485	0.098879	0.016742	-0.005587	0.025156	0.491706	NA	-0.366956	-0.116808	NA	0.130811	NA	0.21303	NA	-0.028917	-0.063404	0.032537	-0.015889	0.161215	-0.094719	0.056725	0.195729	0.042673	0.231146
RP11-243C6	SHGC-9784;Y00081	HumArray2H11_L19	7p15	7	22456	-0.029078	-0.404084	0.07335	-0.302305	0.226516	-0.025036	0.254937	0.037628	-0.007426	0.285619	0.461557	-0.044255	0.00014	0.288236	0.137629	0.091314	0.408988	-0.068296	0.189556	NA	0.08166	0.198501	0.002039	0.143464	-0.013362	0.644356	-0.041681	-0.231291	-0.210564	-0.280403	0.139978	-0.121581	0.509828	0.169065	0.000489	-0.041157	0.141334	0.055055	0.589135	0.109973	-0.035561	0.169392	0.236724	0.12825
RP11-160L16	AFM165XB10;D7S629	HumArray2H10_P27	-	7	22543	0.056918	-0.300853	0.167229	-0.209456	0.302168	0.020825	0.220103	0.032202	0.053135	0.352632	0.469364	0.034246	-0.018594	0.232955	0.046207	0.149951	0.389325	-0.088752	0.032495	-0.006952	0.121876	NA	-0.017785	0.106564	-0.034486	0.456057	-0.068864	-0.213403	-0.212632	-0.308007	0.115489	-0.160271	0.53208	0.135012	0.026857	-0.02041	0.156458	0.063514	0.553227	0.181532	-0.06098	0.176053	0.138158	0.125434
CTB-148D3		HumArray2H10_X23	7p15.3c	7	24468	-0.011817	-0.40007	-0.098479	-0.114478	0.154948	0.018719	NA	-0.010145	0.005129	-0.013692	0.445252	-0.039164	0.116261	NA	-0.064818	0.03982	0.120966	-0.056696	-0.000721	0.030899	NA	0.12152	0.01524	NA	0.156093	NA	NA	NA	NA	NA	NA	NA	NA	0.022723	-0.052126	0.006587	0.106162	0.162874	0.250716	-0.009774	0.150367	0.152643	0.100315	0.339827
RP11-66O14	SHGC-3002;L10554.1	HumArray2H11_L18	7p15	7	25979	0.024216	-0.246338	0.130953	-0.221101	0.249599	-0.00804	0.122877	0.01826	0.035925	0.276694	0.435329	0.049231	0.032582	0.297487	-0.018393	-0.008349	0.330575	-0.097776	0.073327	0.022691	-0.018897	0.225265	0.053534	0.098512	-0.029916	0.301878	-0.102235	-0.214055	-0.199739	-0.334646	0.016451	-0.235487	0.360414	0.067008	0.044224	-0.047554	0.070035	0.022473	0.299792	0.137515	-0.018383	0.191861	0.179691	0.130638
GS1-213H12	G12877	HumArray2H10_O7	7p15.2c	7	26218	-0.001398	-0.214531	NA	-0.370745	0.327863	0.005067	NA	0.079338	-0.050057	0.061122	0.520998	0.039943	-0.236632	0.068642	-0.018428	0.1094	0.275737	-0.189257	-0.004216	-0.034446	0.120664	0.162272	-0.027763	0.008375	NA	0.325577	NA	NA	NA	NA	NA	NA	0.555887	0.080012	0.020205	-0.100913	0.091986	0.070136	0.053485	-0.187931	0.076115	0.325194	0.126254	0.545066
CTB-23D20		HumArray2H11_D18	7p15.2a	7	27651	-0.003588	-0.445179	NA	-0.309013	0.334831	0.164035	NA	0.044258	0.130926	0.019646	0.503124	0.047275	-0.252698	0.115556	0.009692	0.048901	0.235702	-0.13782	0.021643	-0.058078	0.142464	0.198401	0.000797	0.002923	0.251481	NA	NA	NA	NA	NA	NA	NA	0.395973	0.042807	0.033398	-0.089118	0.055604	0.034827	0.143195	-0.108854	0.160704	0.404902	0.132313	0.440349
RP11-17H7	AFM224XG5;D7S516	HumArray2H11_L17	7p15	7	27914	NA	-0.43831	0.027891	-0.303268	0.147226	-0.003565	0.181902	0.012746	0.057255	0.246626	0.437265	0.003911	-0.045291	0.305556	-0.213351	0.045782	0.424823	-0.008921	0.183611	0.078036	-0.015917	NA	NA	0.184843	-0.0017	0.697782	0.103097	-0.214565	-0.175911	-0.303296	0.117369	0.047489	0.384404	0.137795	0.193004	-0.147054	0.050049	-0.014594	0.395852	0.082227	0.034874	0.325206	0.318966	0.220726
RP11-34N11	AFMB320ZG1;D7S2496	HumArray2H10_M27	7p14-7p15.1	7	29280	0.091505	-0.331233	0.058749	-0.181462	0.214055	0.021713	0.250213	0.029763	0.084964	0.275241	0.495771	0.045791	0.031064	0.488796	-0.186302	-0.084703	0.491236	0.082886	0.267766	0.109163	-0.027908	0.348466	0.171741	0.248632	0.017932	0.646482	0.1238	-0.181867	-0.176073	-0.337235	0.109858	0.00183	0.249857	0.050469	NA	-0.169757	-0.031553	-0.028727	0.39866	0.173676	0.046767	0.213997	0.266747	0.170143
CTB-111H21	D7S784	HumArray2H11_H27	7p15.1b-p15.1c	7	29730	0.009467	-0.426164	0.175422	-0.297415	0.264513	0.040166	0.101828	0.064881	-0.007292	0.196438	0.506529	0.094568	-0.16486	0.34735	0.027177	0.116596	0.339587	-0.043928	0.067332	0.057343	0.095101	0.051271	0.026131	0.137368	0.000143	0.498344	-0.041657	-0.275564	-0.222215	-0.332939	0.103383	0.02586	0.584559	0.161318	0.066227	-0.053902	0.083044	0.026215	0.207972	0.032993	-0.067524	0.273485	0.151041	0.322403
GS1-124K10		HumArray2H11_D17	7p14.3b-p14.3c	7	31485	-0.051233	-0.488266	NA	-0.355871	0.334631	-0.040677	NA	0.025673	-0.041716	0.013774	0.466381	-0.000546	-0.284399	0.154782	-0.252644	-0.029031	0.255145	-0.16652	-0.005185	-0.047022	0.020069	-0.07614	-0.042062	-0.097262	0.338099	NA	NA	NA	NA	NA	NA	NA	0.316801	-0.01842	-0.026567	NA	0.020365	0.03113	0.058229	-0.15557	0.085363	0.340077	0.12689	0.366943
RP11-93J6	AFMA230YC5;D7S2252	HumArray2H11_N16	7p14	7	31815	-0.032939	-0.468119	0.010457	-0.309952	0.256169	-0.025405	0.334862	0.000856	0.022327	0.1784	0.373737	0.014423	-0.107098	0.340424	-0.249171	NA	0.388844	NA	0.005226	0.040303	0.022153	0.020292	NA	0.056231	0.106049	0.746325	0.084993	0.490639	-0.02252	-0.120441	0.239338	0.193299	0.275509	-0.028454	0.008906	-0.061484	-0.112886	-0.035954	NA	0.017663	0.078016	0.349537	0.104476	NA
RP11-95N10	SHGC-33260;D45455	HumArray2H11_M12	7p14	7	32643	-0.148041	-0.46298	-0.124	-0.391474	-0.023366	-0.099536	-0.033836	-0.026884	-0.073862	-0.011106	0.276481	-0.078994	-0.034132	0.00073	-0.169508	-0.037428	0.10749	0.138953	0.129981	-0.005647	0.083658	-0.046318	0.021905	-0.053951	-0.048156	0.276194	0.062713	0.150188	-0.016631	0.045647	0.059644	0.123001	0.13048	-0.142729	-0.058023	-0.020433	0.046985	-0.014631	-0.096456	-0.0612	0.033862	0.122033	-0.035191	0.160601
GS1-174H8		HumArray2H11_D21	7p14.3b	7	32989	0.005071	-0.259792	0.15709	-0.159747	0.286503	0.073555	NA	0.086052	0.077615	0.118981	0.132767	0.117503	-0.071176	0.352493	-0.135513	-0.118768	0.300141	-0.002604	0.101015	0.118757	0.040422	0.096422	0.120155	0.185634	NA	NA	NA	NA	NA	NA	NA	NA	0.330014	0.027324	0.080445	-0.085691	0.092926	0.017504	0.17711	NA	0.104346	0.248424	0.19859	0.358158
RP11-128O3	SHGC-10411;U85997.1	HumArray2H11_M11	7p14	7	33387	-0.059489	-0.521022	0.041212	-0.386996	0.254294	0.257575	0.27401	-0.036975	-0.013452	0.190719	0.516697	0.011917	-0.1243	0.456649	-0.206843	0.099566	0.393956	-0.023644	0.113881	NA	-0.098565	0.098045	0.075304	0.121345	0.044654	0.573364	0.171107	-0.122612	-0.169224	-0.297625	0.140856	0.074618	0.438568	0.171962	0.034897	-0.293065	-0.070576	0.034791	0.255265	0.056893	-0.029869	0.358323	0.054084	0.225785
GS1-24B21		HumArray2H10_O20	7p14.3a-p14.3b	7	34607	-0.027057	NA	0.103217	-0.2562	0.254705	0.041182	0.046443	0.031168	NA	0.126091	0.380567	0.062611	-0.076921	0.375747	-0.045305	0.021551	0.271394	0.032913	NA	0.108999	NA	0.013279	0.033886	0.12069	-0.147301	0.00628	-0.05926	-0.149621	-0.210128	-0.45999	0.058855	-0.038859	0.504846	0.030057	0.087451	-0.120897	0.040692	0.041316	0.282182	0.07237	-0.099688	0.176522	0.232744	0.387553
RP11-115G23	AFM087YD11;D7S484	HumArray2H10_P30	7p14	7	34955	0.021474	-0.427485	0.211893	-0.179719	0.239514	0.058192	0.057221	0.059426	0.172173	0.157796	0.424991	-0.016668	0.050134	0.17048	NA	0.061162	0.388942	-0.205585	-0.013207	-0.123377	0.100046	-0.123377	-0.072086	-0.021102	0.01587	0.042216	5.5e-05	-0.266514	-0.298815	-0.395961	-0.034753	-0.103284	0.348237	-0.019824	0.01174	0.006613	0.006811	0.032994	0.066041	-0.148639	0.047231	0.42269	0.080471	0.353967
RP11-178P2	AFM098XC1;D7S2250	HumArray2H11_M10	-	7	34996	NA	-0.412969	0.098401	NA	NA	NA	0.322135	NA	0.57478	0.223268	0.467016	0.079749	0.228835	0.297976	-0.07857	-0.023965	0.398539	NA	0.072481	0.06477	-0.116301	-0.009758	NA	0.042891	0.121952	0.276102	0.102529	-0.227024	-0.140594	-0.310532	0.12759	0.036668	0.390631	0.116705	0.092301	-0.290235	0.011898	-0.068086	0.187039	0.097196	0.126977	0.425373	0.70986	0.295432
RP11-138E20	SHGC-2917;G10936	HumArray2H11_L20	7p14	7	36331	0.026181	-0.245942	0.104298	-0.3056	0.311825	0.01649	NA	-0.025871	0.029937	0.222323	0.030083	0.015037	NA	0.351573	-0.117477	-0.006657	0.197797	-0.153156	NA	-0.000354	0.045393	0.001878	0.018001	0.145824	0.186869	NA	NA	NA	NA	NA	0.141508	NA	0.439213	0.158482	-0.059498	-0.099824	0.031431	0.0457895	0.198497	0.010214	0.139068	0.356704	-0.019361	0.301865
RP11-87M15	SHGC-33300;T65864	HumArray2H10_S27	7p14	7	36505	0.066774	-0.184018	0.095135	-0.125262	0.106481	-0.052381	0.203536	-0.035126	-0.01981	0.161905	0.044759	0.007054	0.057783	0.12963	0.049385	0.110188	0.188201	-0.214663	0.028858	-0.018242	0.065126	0.107942	0.011796	-0.190477	0.052691	-0.175689	0.032059	-0.118055	0.01339	0.127794	0.121608	0.038331	0.495084	0.159222	-0.018063	0.041308	0.007899	0.25701	0.20172	-0.04062	0.031786	0.168073	-0.107596	0.236476
RP11-75O22	SHGC-6695;G18372	HumArray2H10_V30	7p14	7	36961	-0.013067	-0.407632	0.051372	-0.320885	0.31323	-0.037731	0.267269	0.005179	0.024318	0.237155	-0.004365	0.019073	0.057771	0.337853	-0.29289	0.043823	0.438581	-0.090136	0.136844	-0.006953	-0.034552	-0.028973	0.02569	0.121897	0.053391	0.235662	0.071787	-0.197032	-0.167862	-0.237852	0.119016	0.096082	0.402603	0.123284	0.051943	-0.131604	NA	0.007524	0.238246	0.145993	0.02333	0.333536	0.180033	0.143677
GS1-100A6		HumArray2H9_C29	7p14.1d-p14.1e	7	37897	-0.182002	-0.438673	0.028464	-0.373604	0.211567	-0.106119	NA	-0.064383	-0.112034	NA	NA	-0.027381	-0.147031	0.011965	-0.037794	-0.014344	0.180639	-0.120758	-0.104251	-0.179191	0.070941	-0.123298	-0.052078	0.038366	-0.014219	NA	NA	NA	NA	NA	NA	NA	0.17975	NA	-0.08985	-0.110152	NA	-0.035864	-0.10203	-0.139533	0.066832	0.328104	NA	0.540569
RP11-115G1	AFMB352ZD5;D7S2507	HumArray2H10_J30	7p14	7	38494	-0.192112	0.030927	0.194844	-0.294008	0.126156	0.079629	0.26958	-0.093155	NA	0.041484	0.217794	NA	NA	-0.378716	0.0251	0.052797	0.197652	-0.087324	0.244796	-0.091962	0.010128	-0.0605	0.037273	-0.00636	NA	0.179601	0.07842	0.430556	-0.02567	0.076034	0.039774	0.028861	-0.046422	0.044592	-0.046849	0.109467	NA	0.003721	-0.051408	0.024991	0.140441	0.452705	-0.06964	0.397474
RP11-64I2	SHGC-33366;T72825	HumArray2H10_A30	7p12	7	39270	NA	NA	0.252567	-0.228671	0.264328	0.213768	0.035014	0.047639	0.247876	0.380121	0.077778	NA	0.164898	0.413558	-0.126602	NA	0.341829	0.006262	NA	0.097473	-0.028347	0.069429	0.081251	0.155884	0.111788	0.104044	0.083632	-0.186193	-0.226787	-0.339192	0.028505	-0.058061	0.266049	NA	0.037576	NA	-0.063891	-0.0248	0.271745	NA	0.143706	0.285811	0.272252	0.30756
GS1-85G10		HumArray2H10_X20	7p14.1b-p14.1c	7	39895	-0.075023	NA	NA	-0.197995	0.270298	0.064211	0.12732	0.071144	0.06291	-0.112274	-0.009998	0.032084	-0.069769	-0.215057	-0.14303	0.027536	0.278846	-0.031353	NA	0.064049	0.137452	-0.109291	-0.01575	0.027423	0.052742	0.169697	-0.008801	0.407496	0.135579	0.111517	0.144488	0.06305	0.03886	0.056462	NA	NA	0.006676	0.124388	0.043034	NA	NA	NA	NA	NA
RP11-3L22	AFM240YH4;D7S521	HumArray2H10_D30	7p14	7	40593	-0.109705	0.250635	0.109976	-0.172106	0.321173	0.115169	NA	0.019588	0.382739	0.272655	0.001787	NA	-0.062695	0.177416	-0.179708	-0.010546	0.318532	-0.234673	0.437517	-0.055001	0.095079	-0.14271	-0.057993	0.00839	NA	NA	NA	NA	NA	NA	NA	NA	0.39147	0.029204	-0.16244	-0.050245	0.042887	0.038594	-0.033236	0.19365	0.249555	0.371141	0.299649	0.434805
CTC-520A9		HumArray2H10_I25	7p14.1b	7	40815	-0.127342	-0.44446	0.196486	-0.30548	0.309257	0.030186	0.314837	0.061667	0.004257	0.10243	-0.03509	0.028137	-0.099173	0.302244	0.074684	-0.097373	0.299111	-0.059813	-0.008914	0.061676	0.012926	0.013575	0.011172	0.081765	0.098693	0.233413	NA	-0.146696	-0.174099	-0.013142	0.159643	0.114093	0.326417	-0.043584	-0.026744	-0.116681	0.073176	NA	0.064695	0.075533	0.024793	0.383054	0.177041	0.344866
RP11-15M23	AFMA351WB9;D7S2469	HumArray2H10_S30	7p13-7p14	7	40864	-0.17854	-0.468257	0.108077	-0.34301	0.268031	-0.019437	0.243	-0.022374	0.036441	0.272231	-0.045238	-0.022197	-0.019392	0.369998	NA	0.092482	0.442725	-0.125787	0.039906	-0.016804	0.025759	-0.040638	0.034131	0.070286	0.030456	0.17644	0.126427	-0.235521	-0.190349	-0.216175	0.076526	0.069755	0.558346	0.148864	0.027297	-0.132042	0.114392	0.048396	0.189546	0.076754	-0.038152	0.326431	0.136717	0.153134
RP11-70D20	AFMA289ZD9;D7S2454	HumArray2H10_G30	7p12.3-7p13	7	41166	-0.195717	-0.125178	0.088916	-0.373868	0.300584	0.010531	0.272984	-0.004505	0.477284	0.318419	0.033958	NA	0.109832	0.292883	-0.046721	0.057743	0.386587	-0.124452	NA	-0.039404	0.062013	-0.042077	0.000479	0.085298	-0.015334	0.122632	0.107561	-0.197699	-0.194726	-0.320092	0.080533	0.057033	0.420822	-0.028524	-0.102167	-0.113357	NA	0.049982	0.059789	-0.060082	0.230417	0.458631	0.183467	0.370334
RP11-100C21	SHGC-6356;G20208	HumArray2H10_V27	7p14	7	42422	-0.166724	-0.423253	0.11317	-0.346011	0.231231	-0.006572	0.095501	-0.033072	0.010212	0.215669	0.007313	0.003042	-0.088063	0.407352	-0.154524	0.016349	0.405736	-0.074348	0.060512	0.08966	-0.085069	0.081889	0.062313	0.150405	0.007714	0.141073	0.260925	-0.303469	0.076663	0.141438	0.01558	-0.026135	0.453382	0.088723	0.06179	-0.195765	0.035754	-0.146614	0.145761	0.248554	NA	NA	0.184429	NA
RP11-141P12	AFMA142ZF1;D7S2428	HumArray2H10_M30	7p13	7	42828	NA	-0.316448	0.265739	-0.169087	0.277955	0.100242	0.197562	-0.044682	0.162311	0.144818	0.055965	0.007273	0.11268	0.379999	-0.155908	-0.09146	NA	-0.00039	NA	0.026633	-0.014715	0.010686	NA	0.110467	0.176243	0.160639	0.09249	-0.281798	-0.247277	0.139171	-0.012603	-0.04989	0.26981	0.078804	0.157671	-0.165237	-0.003226	0.024571	0.176384	0.073181	0.14824	0.286248	0.056652	NA
CTC-232O9		HumArray2H11_I4	7p14.1a	7	43022	-0.137714	-0.400271	NA	-0.392031	0.272836	-0.088893	NA	-0.032009	0.008142	0.108751	0.077908	-0.008911	-0.126618	0.240615	0.009517	0.012348	0.309792	-0.158745	0.043451	-0.067415	-0.009827	-0.078955	-0.041459	0.016655	0.139212	NA	NA	NA	NA	NA	NA	NA	NA	0.123951	-0.002468	-0.165754	-0.052107	-0.047527	-0.06057	-0.084723	0.004435	0.362993	0.148338	0.199314
RP11-112B7	AFM329TG9;D7S2528	HumArray2H10_P24	7p13	7	44081	-0.146581	-0.42796	0.122252	-0.335523	0.22768	0.026053	0.100595	-0.041357	-0.049477	0.18521	-0.034855	0.008778	-0.105364	0.348205	0.038733	0.007313	0.319398	-0.162731	-0.003099	-0.027541	0.075209	0.003107	0.013883	0.093796	-0.080213	0.050923	0.205003	-0.289195	-0.247531	0.154201	0.041801	-0.05271	0.473586	0.061304	0.026994	-0.085397	0.045961	0.028121	0.112283	0.116954	0.024347	0.367262	0.194868	0.357158
GS1-8A1		HumArray2H11_I2	7p13d-p13e	7	44253	-0.030632	-0.30526	-0.017938	-0.119505	0.089975	NA	0.191912	-0.00734	NA	0.074704	0.101254	-0.029156	-0.028933	0.248162	-0.081108	-0.161411	0.139662	-0.068237	0.023625	0.110658	-0.081915	0.082201	0.110132	0.070174	0.024526	0.084566	0.176976	-0.290863	-0.177278	0.182915	-0.005222	0.004653	0.214984	-0.061533	-0.014184	-0.210961	-0.034517	NA	0.073498	NA	0.074134	0.267819	0.095337	0.237766
RP11-52M17	AFMB295YG1;D7S2488	HumArray2H10_M24	7p13	7	44369	-0.137609	-0.386264	0.056245	-0.289595	0.23456	-0.012761	0.054152	-0.020443	-0.052484	0.096223	0.052002	-0.051788	-0.101529	0.28567	-0.188481	-0.180264	0.268226	-0.136454	-0.06716	-0.035966	-0.111067	0.049978	0.01766	0.137493	-0.019869	0.049203	0.176227	-0.32141	-0.032182	0.103455	-0.063042	-0.11055	0.201774	-0.008967	-0.078679	-0.211579	-0.104934	-0.065236	0.170758	-0.144504	0.042815	0.281451	0.088275	0.155684
RP11-217O10	SHGC-577;M62065	HumArray2H10_G24	-	7	45498	-0.107628	-0.275734	0.10295	-0.255946	0.201439	-0.034254	0.116925	0.025198	-0.00287	0.222938	-0.000595	-0.009911	-0.008733	0.333715	-0.157244	0.062352	0.263713	-0.033113	0.055964	0.074219	0.073957	0.051684	0.035917	0.150788	NA	0.030573	0.198488	-0.228244	-0.249204	0.056481	-0.044017	-0.073901	0.302403	0.019363	-0.041214	-0.039356	0.022316	0.043189	0.144909	-0.012924	0.022844	0.313811	0.158885	0.285713
RP11-126K7	AFM238VB12;D7S519	HumArray2H10_V24	7p12-7p13	7	45830	-0.273413	-0.506361	0.065457	-0.385723	0.230608	-0.057364	0.128652	-0.034608	-0.03373	0.126973	-0.026878	-0.034171	-0.154439	0.412935	-0.255838	0.03675	0.357131	-0.101487	0.094898	0.036844	0.030545	0.015388	-0.007302	0.147616	-0.024676	0.158567	0.199862	-0.221836	-0.104608	0.243603	0.160221	0.203138	NA	0.059978	0.017204	-0.152055	-0.035508	-0.001401	0.127912	-0.009682	0.015833	0.293179	0.261685	0.28843
RP11-109N2	SHGC-391;Z17061	HumArray2H10_S24	7p13	7	45896	-0.251182	-0.527247	0.014522	-0.408411	0.220403	-0.104014	NA	-0.095475	-0.084594	0.111377	-0.050376	-0.085509	-0.190009	0.322206	-0.044489	0.103966	0.270475	-0.163647	-0.047311	-0.039861	0.112124	-0.045242	-0.046323	0.033068	-0.06788	NA	0.294372	NA	0.042534	0.335375	0.141652	NA	0.468544	0.051061	-0.061008	-0.07422	0.0224	0.097531	0.022991	-0.073295	-0.020449	0.272222	0.150627	0.244448
GS1-220D8		HumArray2H11_H26	7p13b-p13c	7	46025	-0.265339	NA	0.050724	-0.307901	0.239983	-0.003348	0.03503	-0.015249	-0.051569	0.113505	-0.046579	0.04802	-0.126472	0.235128	0.142594	-0.116751	0.288516	-0.088127	0.060526	-0.026723	0.004654	0.102391	0.013951	0.136512	-0.030346	0.112822	0.098312	-0.349778	-0.262259	0.224129	0.049023	0.051955	0.279179	0.110974	0.035362	-0.171673	-0.038792	-0.027411	0.175975	NA	NA	0.295608	NA	0.557784
RP11-146C1	SHGC-3488;Z24273	HumArray2H10_J24	7p13	7	46877	-0.199488	NA	0.167301	-0.290981	0.280194	-0.024401	0.18843	-0.035991	0.000383	0.356269	-0.04052	0.083015	-0.044327	0.374947	-0.225145	0.041714	0.357146	-0.182723	0.211509	-0.015989	0.051001	0.007173	-0.009319	0.125954	0.119062	0.123299	0.241073	-0.256894	-0.249493	0.139406	0.006661	-0.017189	0.417371	-0.085198	-0.028822	-0.171169	-0.035646	0.021787	0.139916	0.106762	0.046279	0.280276	0.174967	0.353784
RP11-123F4	SHGC-4481;G08593	HumArray2H11_Q18	7p12-7p13	7	48000	-0.177113	-0.385622	0.08634	-0.309633	0.222464	0.022603	0.161746	0.027544	-0.000424	0.166451	-0.048885	-0.018731	0.134817	0.274442	-0.033141	-0.0758245	0.240547	NA	0.008269	0.029354	-0.0557495	NA	0.022991	0.033552	0.004679	0.126797	0.043117	-0.324417	-0.257302	0.150637	-0.029877	-0.091949	0.268659	0.061624	-0.079422	-0.222387	0.034784	-0.0456375	0.148946	0.11351	0.002085	0.387014	0.124911	0.261687
GS1-202O8		HumArray2H10_F34	7p12.2a	7	49775	-0.073927	-0.184853	NA	-0.221176	0.173615	0.021163	-0.036854	-0.106963	-0.0839995	0.0376935	0.036138	-0.08237	-0.208536	0.020726	-0.057494	0.051972	0.136117	-0.114006	0.032974	-0.107313	0.007301	-0.104698	-0.14705	-0.1212	0.096385	NA	NA	NA	NA	NA	NA	NA	0.254119	NA	-0.183901	-0.097862	-0.0114775	-0.0158215	-0.195175	-0.181625	0.003704	0.245162	-0.028237	0.239641
RP11-15L23	AFMA129YB9;D7S2422	HumArray2H11_L15	7p12	7	50725	-0.095334	-0.432779	NA	-0.355586	0.21578	0.032114	0.234155	0.061742	0.048157	0.357847	0.085191	0.054417	-0.060158	0.476016	-0.209223	0.01888	0.439567	-0.017249	0.095561	0.121283	0.112888	0.050046	0.062355	0.191929	-0.017273	0.159269	0.366785	-0.24353	-0.221621	0.188029	0.071232	0.051207	0.505834	0.102525	0.04309	-0.112767	0.075033	NA	0.249036	0.071501	0.026892	0.34243	0.211968	0.189286
GS1-32L15	G12979	HumArray2H10_F8	7p12.1c-p12.2a	7	52046	-0.249639	-0.473365	-0.06888	-0.367486	0.172291	-0.07872	0.001274	-0.090441	-0.182871	0.091617	-0.045875	-0.011732	-0.207137	0.25198	-0.118529	-0.026402	0.390289	-0.113876	-0.179865	-0.0592	0.042019	-0.126377	-0.073622	-0.035993	-0.040963	NA	NA	NA	NA	NA	0.110698	NA	0.173612	-0.221562	-0.089509	-0.177135	-0.089312	-0.07563	-0.07359	-0.106715	-0.081867	0.264603	-0.005884	0.392532
RP11-14K11	AFM102YA1;D7S2550	HumArray2H10_D24	7p11.2	7	54871	-0.16523	-0.419023	0.232489	-0.353548	0.168616	0.068972	0.088192	-0.025672	-0.025543	0.197728	0.024806	-0.023757	-0.055079	0.230445	-0.178671	0.070018	0.369981	-0.02442	-0.031565	-0.030565	0.141903	-0.036491	0.002782	0.043063	-0.133552	0.030017	0.207918	-0.235115	0.042253	0.062831	-0.016113	-0.06574	0.493997	0.049952	0.065213	-0.036682	0.010958	0.050117	0.080881	0.098386	0.011237	0.330905	0.063953	0.600865
GS-246M20	RH12420	HumArray2H11_I1	7p12	7	55015	-0.081142	-0.423264	0.166921	-0.285191	0.311643	0.029328	0.073658	0.004412	0.081963	0.387679	0.069234	0.009789	-0.042279	0.641868	0.165212	-0.118862	0.520478	0.065451	0.224445	0.252004	-0.035372	0.165949	0.1764	0.28642	NA	0.197811	0.319016	-0.198579	0.296461	0.321056	0.138734	0.14808	0.43787	0.080979	0.126852	-0.129138	0.056107	-0.018831	0.255981	0.126586	-0.113444	0.299269	0.320312	0.289154
RP11-97P11	SHGC-853;Z16826	HumArray2H11_M6	7p11.2	7	55206	-0.175264	-0.458063	NA	-0.33941	0.244255	NA	NA	NA	-0.006108	NA	0.059117	-0.021739	-0.058944	0.063004	NA	-0.062522	0.323117	-0.193788	-0.060245	-0.066494	-0.112336	-0.052896	-0.049827	-0.072853	0.227302	NA	NA	NA	NA	NA	NA	NA	0.387122	0.099515	-0.035712	-0.321531	-0.016443	-0.092525	-0.124073	-0.18472	NA	0.583444	-0.037894	0.644572
RP11-34J24	SHGC-32070;Z43514	HumArray2H10_A24	7p11.2-7p12.1	7	55242	NA	-0.332573	0.22561	NA	NA	0.160056	0.142724	0.072219	0.109073	0.18547	0.074751	0.113044	-0.134185	NA	-0.197921	-0.154188	0.327734	-0.012082	-0.084234	0.11861	-0.028335	-0.003015	-0.008146	0.201958	0.067022	0.168077	0.235846	-0.26392	0.120041	0.152987	-0.008715	-0.063425	0.305604	-0.017921	0.103327	-0.244125	NA	-0.119982	0.164976	0.093666	0.176924	0.337138	0.062533	0.255679
RP11-251I15	AFM191XH6;D7S499	HumArray2H11_M8	-	7	55349	-0.098363	-0.330712	0.01504	-0.278466	0.307234	NA	0.344083	-0.121119	0.359475	0.145966	NA	0.07083	NA	0.26493	-0.121229	-0.030677	NA	-0.134157	0.020084	0.009541	-0.043333	-0.022034	NA	0.031529	0.12099	0.364152	NA	-0.336354	0.27208	0.284306	0.198941	-0.007386	0.418451	0.082906	0.05161	-0.234754	-0.110533	-0.046155	-0.021265	0.115057	0.167973	0.404847	0.428777	0.393997
RP11-45N18	AFMA153TF5;D7S2429	HumArray2H11_M5	7q11.1-7q11.2	7	61790	-0.337907	-0.091212	NA	-0.378349	0.244322	-0.076754	NA	-0.151065	-0.117552	NA	0.271221	-0.42615	0.427078	-0.049469	NA	NA	0.665229	-0.045109	-0.003655	NA	-0.045615	-0.180336	-0.037398	-0.197558	-0.037131	NA	NA	NA	NA	NA	NA	NA	NA	NA	-0.14194	0.058759	-0.071569	-0.145176	-0.287688	-0.133629	0.230696	NA	-0.043527	0.653018
RP11-90O18	SHGC-33722;T92012	HumArray2H11_M9	7q11.21	7	63546	-0.0998	0.01164	-0.027451	-0.271479	0.179108	0.014152	0.188092	0.034691	-0.01291	-0.171217	0.133658	-0.008213	0.389706	-0.504778	-0.016319	-0.154213	0.285499	-0.102704	0.06548	-0.005664	-0.112762	-0.006068	0.015239	0.027217	-0.003368	0.261799	-0.102517	0.371449	-0.08823	NA	0.069991	NA	-0.295009	0.020647	-0.067892	0.06086	0.06582	-0.022309	-0.011145	-0.022317	0.080399	0.387221	0.103077	0.313828
CTC-247K5	G12603	HumArray2H9_X26	7q11.21d	7	65115	-0.019124	-0.015982	NA	-0.212497	0.174731	-0.007641	NA	0.031295	-0.030162	-0.360261	0.171925	0.052254	-0.015581	-0.280138	0.059809	-0.023835	NA	-0.123965	NA	-0.011589	0.07826	NA	0.022509	-0.000675	0.158401	NA	NA	NA	NA	NA	NA	NA	-0.166622	0.025051	NA	0.125403	0.027588	0.108141	NA	-0.200849	0.068806	0.241494	NA	NA
GS1-208J7		HumArray2H10_E27	7q11.22a	7	66469	-0.047201	0.045976	0.02025	-0.229925	-0.310704	0.022768	NA	0.149769	-0.048805	-0.141088	NA	0.081718	0.117501	-0.515384	-0.085528	-0.160996	0.286215	-0.08349	0.259192	-0.061475	-0.095738	-0.019566	-0.053201	0.039489	NA	NA	NA	NA	NA	NA	NA	NA	-0.274755	-0.109717	-0.01536	-0.004862	-0.119612	-0.037133	-0.160772	-0.125285	-0.033479	0.290897	0.181617	0.173937
RP11-41F23	SHGC-3906;G10947	HumArray2H11_M3	7q11.21-7q11.22	7	67265	-0.178831	0.029369	NA	-0.329461	-0.316124	-0.052875	NA	-0.053132	0.06342	-0.312209	0.21257	0.013744	NA	-0.626055	NA	-0.024846	0.343705	-0.162335	0.368318	-0.060344	-0.147055	-0.040436	-0.018681	NA	0.032396	NA	NA	NA	NA	NA	NA	NA	-0.231421	0.060634	-0.025313	0.030993	-0.081453	-0.005689	-0.136695	-0.087333	0.325079	0.461473	0.080012	0.381463
CTC-325E15		HumArray2H11_D22	7q11.22a-q11.22b	7	67608	-0.138111	-0.023251	0.054186	-0.30868	0.21534	-0.076378	NA	-0.019368	-0.038384	-0.357354	0.22337	0.055087	0.066861	NA	NA	0.036323	0.143858	-0.142789	0.077885	-0.076803	0.033334	-0.052751	-0.027634	NA	NA	NA	NA	NA	NA	NA	NA	NA	-0.21481	0.037626	-0.062512	0.173072	0.021374	0.062749	NA	-0.165953	NA	0.25853	0.121592	0.146691
RP11-114E12	AFMB286XD5;D7S2483	HumArray2H11_M7	7q11.22	7	67811	-0.170645	0.064565	NA	-0.299349	0.19097	0.009205	NA	-0.039933	0.125202	-0.392446	0.246107	-0.013096	0.288019	-0.617247	NA	NA	0.305011	-0.155475	0.310183	-0.051125	-0.104485	-0.045017	-0.007209	-0.045699	0.095068	NA	NA	NA	NA	NA	NA	NA	-0.321694	-0.14349	-0.044712	-0.017736	-0.151638	-0.075177	-0.143962	-0.09322	0.338558	0.466212	NA	NA
RP11-170H15	AFM238ZC9;D7S645	HumArray2H11_M4	7q11.22	7	68627	-0.122931	0.199145	NA	-0.059627	0.158281	0.022493	NA	NA	0.364482	-0.100296	0.358274	0.037831	0.506107	NA	NA	0.030332	0.382596	-0.112836	NA	-0.031009	-0.206784	-0.044454	0.013368	0.04997	0.192185	NA	NA	NA	NA	NA	NA	NA	NA	0.184368	0.094005	0.157799	-0.099313	0.074764	NA	0.097106	NA	0.597755	NA	0.524411
RP11-96O16	SHGC-8695	HumArray2H11_M20	7q11.22	7	68989	-0.191506	-0.085975	-0.168717	-0.349355	0.187442	-0.09792	NA	-0.063477	-0.031093	-0.107496	0.191366	-0.064223	0.021553	-0.515706	0.041802	0.047528	0.214175	-0.102059	0.274008	0.055388	0.000804	-0.023825	-0.068419	0.01861	0.049761	NA	NA	NA	NA	NA	NA	NA	-0.139912	0.072085	-0.054591	0.119619	-0.054586	0.037312	-0.06634	-0.135344	0.14919	0.323425	0.077174	NA
GS1-35C5		HumArray2H11_H20	7q11.22b	7	69638	-0.08506	0.10789	0.060643	-0.242978	0.335646	0.076889	0.076516	0.057612	0.089907	-0.011341	0.299496	0.138079	0.066163	-0.481138	0.072581	0.09464	0.288695	0.035025	0.380483	0.101215	0.085578	0.094255	0.106451	0.109616	0.057726	0.182466	-0.076945	0.551517	0.082817	0.223379	0.129361	0.097112	-0.042341	0.110027	0.093809	0.238046	0.041928	0.133401	0.091215	-0.022128	0.066689	0.436137	0.171202	0.447669
RP11-193J17	AFMA106WB1;D7S2415	HumArray2H11_M14	7q11.22	7	71146	-0.147123	0.052158	0.010911	-0.330968	0.252708	-0.033631	-0.155299	-0.000629	-0.027724	NA	0.252916	0.007492	0.093045	-0.529089	NA	-0.040448	0.263389	-0.099019	0.622917	-0.022699	-0.040843	-0.009026	-0.00659	0.035315	0.021733	NA	-0.057517	-0.007285	NA	0.290545	-0.128765	-0.166791	-0.209751	0.112591	-0.056957	0.0696	0.004768	-0.025474	-0.057194	-0.084363	0.009753	0.336515	0.173781	0.245022
GS1-240H2	AFM289ve9;D7S672	HumArray2H10_C8	7q11.22b-q11.22c	7	71275	0.000336	0.095176	-0.099235	-0.037092	0.304039	0.048082	NA	0.048175	0.134573	0.541023	0.173405	0.077314	0.123531	-0.180502	NA	0.028102	0.211915	-0.129857	0.128373	-0.000362	NA	0.105189	0.045878	0.026102	0.175689	NA	NA	NA	NA	NA	NA	NA	-0.270338	NA	0.027978	0.197981	-0.057425	NA	NA	-0.032103	0.107111	0.421181	0.154301	0.335384
RP11-35P20	SHGC-8748;G11028	HumArray2H11_M16	7q11.22	7	71432	-0.171387	-0.001005	-0.022048	-0.333294	-0.227339	0.011837	0.481322	-0.031009	-0.015738	1.13155	0.299234	0.006443	0.155013	-0.520008	0.074236	0.083823	0.339303	-0.050575	0.523974	-0.014925	0.028459	0.062268	0.035383	0.125414	0.065887	0.242388	-0.024959	0.624155	NA	NA	NA	0.147291	-0.121186	0.213117	0.034764	0.222981	-0.054069	0.072477	0.127104	-0.025433	0.049247	0.439562	0.257577	0.36703
CTB-51J22		HumArray2H9_O26	7q11.23c	7	72822	-0.057678	0.067886	0.156179	-0.223897	-0.259505	0.059406	-0.026272	0.049977	0.090292	0.271709	0.243389	0.099573	0.074078	-0.407575	0.179789	-0.126931	0.235136	-0.038375	0.258363	0.015513	-0.02837	0.065175	0.081974	0.128759	0.060622	0.003532	0.094931	0.585869	NA	NA	0.015733	0.013476	-0.10699	0.026625	0.081537	0.066091	0.040385	-0.021714	0.508801	-0.05068	-0.024073	0.2598	0.145027	0.456526
RP1-117G9	GDB:181244	HumArray2H10_B7	7 q11.23	7	72883	0.016717	0.162729	0.008971	-0.213978	-0.249704	-0.033749	0.028792	-0.047665	-0.021959	0.227808	0.244613	0.01019	0.063487	-0.378391	0.162713	-0.268301	0.154859	-0.068416	0.310946	4.1e-05	-0.056846	0.002341	0.01196	0.064232	0.057845	0.075266	0.07553	0.484766	0.16036	0.240138	NA	0.058359	-0.391522	-0.051093	-0.058201	-0.022303	-0.086792	-0.069347	0.456089	-0.082466	-0.113685	0.224849	0.135306	0.193935
RP11-137E8	SHGC-32736;T10636	HumArray2H11_M15	7q11.23	7	73357	-0.097053	0.171887	-0.094423	-0.268366	-0.249918	-0.079287	0.117835	-0.027615	-0.065623	0.032152	0.270808	0.036732	0.009527	-0.492234	0.066428	-0.097618	0.123902	-0.176515	0.312028	-0.10793	-0.076768	-0.031572	-0.013515	0.065043	NA	0.176992	0.099103	0.611386	NA	0.146868	-0.048805	NA	-0.250458	0.051121	0.018573	0.059089	-0.033361	-0.001908	0.234788	-0.226866	0.22792	0.387264	0.095213	0.278102
RP11-35H4	AFMA128YE1;D7S2421	HumArray2H11_M19	7q11.2-7q21	7	77250	-0.156004	0.031106	0.066211	-0.336895	-0.378068	0.025654	0.07947	0.050267	0.030557	0.699333	0.318511	0.049695	0.156576	-0.55281	0.341532	0.060881	0.355794	-0.075038	0.41469	-0.008177	-0.093174	0.003919	0.021682	0.087648	NA	0.237561	0.005743	0.614294	-0.189685	0.167228	-0.079359	NA	NA	0.213574	0.009247	0.099697	-0.079413	0.024391	0.002642	NA	0.06061	0.432226	0.152223	0.314381
RP11-56C16	SHGC-31136;H84909	HumArray2H11_M18	7q11.23-7q21.1	7	77697	-0.049652	-0.025711	-0.127275	-0.258329	0.004016	-0.054798	-0.057824	-0.028507	-0.064935	0.151811	0.095687	-0.003448	0.157832	-0.538235	-0.009164	-0.105416	0.029584	-0.011022	-0.180839	-0.018494	NA	-0.00234	0.022312	-0.113098	0.00876	NA	0.142341	0.212927	0.064144	0.42406	-0.16227	0.063994	0.015728	0.024149	-0.052147	-0.097289	0.133693	0.036142	-0.186983	0.020526	-0.024079	0.027446	0.106436	0.137044
RP11-219N12	SHGC-9760;AF055013.1	HumArray2H11_M17	7q21.1	7	79459	-0.276524	-0.018306	-0.070924	-0.409117	-0.474953	-0.041084	NA	-0.106087	-0.081005	1.16416	0.172793	-0.009249	0.017167	-0.661128	0.070801	0.054917	0.290042	-0.125657	0.258793	-0.087182	-0.063578	-0.064867	-0.0747	-0.024721	-0.064198	NA	-0.087068	0.355929	NA	NA	NA	0.099986	-0.266195	0.096242	-0.036728	0.137036	-0.023728	0.018154	NA	-0.08926	0.054371	0.457019	0.116782	0.417224
CTD-2067A9	WI-18975;GNAI1	HumArray2H10_L15	7q21.1	7	79459	NA	NA	NA	NA	NA	NA	0.203867	NA	NA	1.21808	0.220066	NA	0.178484	-0.429787	0.216712	0.149205	0.363116	-0.025933	0.491948	0.061978	0.054516	0.075908	-0.002214	0.12483	0.086957	0.218303	0.070625	0.379088	0.008674	0.215806	0.021886	0.067258	-0.006606	0.072523	-0.129334	0.18597	-0.021644	0.081549	0.045869	0.121833	0.11411	0.403679	0.164611	0.119382
GS1-27F18		HumArray2H9_U26	7q21.11b	7	79500	-0.16895	-0.049434	NA	-0.388014	-0.456517	-0.043726	NA	0.153023	NA	0.858872	NA	-0.038624	-0.042274	NA	NA	-0.156415	NA	-0.192471	0.207613	-0.168266	-0.08756	-0.131581	-0.147494	-0.163883	NA	NA	NA	NA	NA	NA	NA	NA	-0.318868	NA	-0.063716	0.05219	-0.128191	-0.033831	NA	-0.243097	0.090525	0.381544	0.087093	0.343171
RP11-115O3	AFM277VD5;D7S660	HumArray2H11_M21	7q21.1	7	80121	-0.098243	-0.034042	-0.085518	-0.347759	-0.381097	-0.083605	NA	-0.028403	-0.099563	NA	0.172431	0.007136	-0.07165	-0.593987	0.196141	-0.000735	0.230521	-0.15211	0.264674	-0.079536	-0.112839	-0.020655	-0.073207	0.038032	-0.038026	NA	NA	0.432231	NA	NA	NA	0.049567	-0.185629	-0.014879	-0.049572	0.086027	0.025248	-0.002522	NA	-0.086656	0.069315	0.374561	0.087712	0.310474
GS1-53N21		HumArray2H10_F31	7q21.11c	7	81611	-0.095564	-0.000449	NA	-0.277127	-0.416998	-0.032335	NA	-0.022407	-0.001208	0.480966	0.138075	-0.094998	-0.022029	-0.620027	NA	-0.040986	0.186895	-0.107517	0.263737	-0.009729	0.0019	-0.089323	-0.011501	-0.064629	NA	NA	NA	NA	NA	NA	NA	NA	-0.208989	0.000446	-0.132434	0.114044	-0.030486	-0.025832	0.066523	-0.139854	-0.035112	0.321615	0.066957	0.282792
RP11-126A20	AFMA043TB1;D7S2540	HumArray2H11_M36	7q21.1-7q21.2	7	82609	-0.178912	-0.039487	-0.217046	-0.422566	-0.53785	-0.146053	NA	-0.214703	-0.112322	-0.148348	0.134552	-0.102942	-0.038115	-0.734907	NA	0.02144	0.180482	-0.233932	-0.124805	-0.098444	-0.054274	-0.132766	-0.183008	-0.092556	-0.034649	NA	NA	NA	NA	NA	NA	NA	-0.287342	0.082589	-0.1298	0.086789	-0.154498	0.014363	-0.231602	-0.252358	0.038319	0.38827	0.040601	0.343777
RP11-22M18	AFM248TA5;D7S524	HumArray2H11_M13	7q21.1-7q21.2	7	84156	-0.181533	-0.096831	-0.150543	-0.434767	-0.361623	-0.048708	NA	-0.184667	-0.083276	-0.131139	0.083305	-0.135663	NA	-0.619977	-0.01662	-0.012198	0.185005	-0.134683	-0.161573	-0.073248	-0.116657	-0.107832	-0.139445	-0.093517	-0.152264	NA	NA	NA	NA	NA	NA	NA	-0.182371	-0.021288	-0.162875	0.1274	-0.010988	-0.006997	0.369081	-0.113345	0.122929	0.350047	0.049933	0.568587
GS1-207P11		HumArray2H10_K27	7q21.11f-q21.11g	7	85864	-0.003078	-0.074114	-0.040177	-0.351636	-0.243472	-0.007498	NA	-0.053392	NA	-0.077034	0.108955	0.043326	-0.027116	NA	0.04958	0.161536	0.220734	-0.097679	NA	-0.05947	0.084806	-0.088118	0.004538	-0.067099	0.145646	NA	NA	NA	NA	NA	NA	NA	-0.106009	0.001111	-0.044393	0.231359	0.019245	0.182895	-0.103338	NA	0.055073	0.378864	0.208403	0.44382
GS-93M10	D7S2326	HumArray2H11_H33	7q21.	7	86745	0.037738	0.090719	NA	-0.218904	-0.362462	0.120853	NA	NA	0.0928	NA	0.26095	0.050641	0.139321	NA	-0.000566	0.026723	0.381598	-0.03307	0.505501	NA	0.000782	0.019947	NA	0.15871	0.192033	NA	NA	NA	NA	NA	NA	NA	-0.149759	0.071899	0.055641	0.186707	-0.016285	0.047731	0.072468	NA	0.153365	0.51408	NA	0.249768
CTB-102E19		HumArray2H10_L31	7q21.12b	7	87477	-0.0415297	0.006235	-0.196338	-0.187786	-0.22738	0.0177763	-0.050678	-0.01979	-0.0143727	-0.271444	0.187517	-0.023852	0.07932	-0.404317	-0.017966	0.001823	0.154296	-0.120738	0.169836	-0.0041495	0.0316723	-0.00757733	-0.041945	-0.0480647	0.12965	0.245501	-0.009839	NA	NA	NA	0.103158	-0.234792	-0.189751	0.0266487	-0.056941	0.165771	-0.070864	0.046977	-0.084247	-0.101115	0.061772	0.363292	0.0784853	0.356077
RP11-46O13	AFM165YH12;D7S630	HumArray2H11_N1	7q21.2-7q21.3	7	87990	-0.172159	0.003111	-0.235426	-0.475006	-0.439121	-0.160256	NA	-0.259824	-0.132377	-0.388507	0.151668	-0.144395	-0.034372	-0.716214	NA	-0.060343	0.159908	-0.219067	0.243342	-0.140365	-0.055164	-0.18689	-0.158441	-0.130717	0.061613	NA	-0.035674	NA	NA	NA	NA	NA	-0.34427	0.051796	-0.094889	0.166203	-0.052836	0.018873	NA	-0.187081	0.042749	0.420621	0.09879	0.285702
CTB-141D22		HumArray2H10_I34	7q21.13b	7	90029	-0.073441	0.008174	0.0247	-0.259023	-0.391446	0.023985	0.291833	-0.035729	0.066153	-0.13585	0.197858	-0.043889	0.080211	-0.537877	0.323096	-0.146685	0.232475	-0.103052	0.326994	-0.059494	-0.050045	-0.063087	-0.054002	-0.020125	0.073272	0.216049	-0.022846	NA	NA	NA	NA	NA	-0.328721	-0.16869	-0.092606	0.120347	-0.062582	-0.041645	-0.128505	0.001342	-0.013817	0.37046	0.133615	0.282732
CTD-2074H8	sts-X66365;CDK6	HumArray2H10_M36	7q21.2-7q21.3	7	91856	0.01072	0.099912	-0.070357	-0.300095	-0.34653	-0.034961	0.294115	0.174551	0.044583	-0.28733	0.290676	-0.026364	0.097597	-0.607364	-0.157021	0.015016	NA	-0.097802	0.451381	NA	-0.05642	0.028948	0.021022	0.125966	0.076239	0.39833	0.126665	0.427685	0.111691	0.415937	0.206043	-0.007077	NA	0.170077	0.124521	0.157133	-0.107321	-0.001634	NA	-0.053433	0.397949	0.482918	0.205956	0.326661
CTB-79L9		HumArray2H11_D20	7q21.2b	7	92211	-0.113872	-0.035683	-0.063736	-0.417734	-0.507044	-0.038655	NA	-0.049114	-0.078186	-0.12718	0.244932	NA	0.017656	-0.551587	0.025697	0.045337	0.178389	-0.170217	0.270396	-0.055067	0.059618	-0.083058	-0.075075	-0.033708	0.017976	NA	NA	NA	NA	NA	NA	NA	-0.125583	0.128066	NA	0.219299	0.033734	0.097556	-0.070218	-0.122272	NA	NA	0.045146	NA
RP11-126B8	AFM263YD9;D7S657	HumArray2H11_N2	7q21.3	7	92418	-0.07161	0.033484	0.022381	-0.292013	-0.400717	-0.036629	0.215088	-0.093158	-0.038747	-0.103546	0.182549	-0.046868	0.124018	-0.475434	NA	0.06947	0.290161	-0.102129	0.412658	0.036025	-0.057642	-0.056548	-0.04166	0.06381	0.050595	0.290316	-0.002126	0.32838	-0.016154	0.146178	0.025646	-0.147708	-0.140733	0.063792	-0.043557	0.159774	NA	0.019959	-0.001747	-0.022164	0.075197	0.384883	0.079113	0.247658
RP11-49N15	AFM254XD5;D7S652	HumArray2H11_N9	7q21.3	7	92475	-0.028071	-0.040421	-0.123611	-0.344708	-0.32774	-0.039361	0.414331	-0.070296	-0.001826	NA	NA	0.004868	0.018527	-0.511486	-0.159543	0.018429	0.231603	-0.073498	NA	-0.05485	-0.084931	-0.013969	-0.029162	-0.003749	-0.047397	NA	0.045315	0.46479	NA	NA	-0.034456	-0.147481	-0.207862	0.111293	-0.037976	0.186301	0.00373	0.021251	0.042144	-0.093427	0.061945	0.434904	NA	0.414482
CTD-2007G21	U31384;GNG11	HumArray2H10_I15	7q21.3	7	93098	-0.071097	-0.021157	-0.050657	-0.373222	-0.42957	-0.052412	0.154768	-0.030261	-0.044401	-0.063193	0.200206	-0.044637	0.160059	-0.517019	-0.1249	-0.024179	0.353445	-0.064657	0.435381	-0.001507	-0.084102	0.009329	0.003722	0.089628	0.053312	0.322932	0.005046	0.262012	0.089168	0.211915	0.112007	0.035876	-0.356532	NA	-0.018478	0.076872	-0.184976	-0.005002	0.035271	0.020852	0.00241	0.387734	0.237321	0.185877
RP11-127F3	AFMB283XD1;D7S2482	HumArray2H11_N5	7q21.3	7	94735	-0.088007	0.152931	NA	-0.289925	-0.307922	0.021784	NA	-0.098139	0.416521	NA	NA	NA	NA	-0.63016	NA	0.015638	0.385269	-0.162643	0.322421	-0.072073	-0.018445	-0.053371	-0.075238	-0.03971	0.337169	NA	NA	NA	NA	NA	NA	NA	-0.160526	0.06779	0.047617	0.207142	0.025004	0.036584	-0.150725	-0.067297	NA	0.484498	NA	NA
RP11-32C15	AFM248VD9;D7S527	HumArray2H11_N6	7q21.3	7	95227	-0.097404	-0.03632	-0.11247	-0.391694	-0.348132	-0.037978	-0.217582	-0.024171	0.276211	NA	0.202454	0.132275	NA	-0.61328	-0.025285	0.14609	0.275332	-0.08854	NA	0.005269	-0.104885	-0.010477	-0.018199	0.0095	-0.054664	NA	-0.035895	-0.235517	0.170008	-0.91884	-0.096699	0.004548	-0.007477	0.134313	-0.008423	0.158318	0.040366	0.040397	-0.0084	-0.085706	NA	0.45876	0.158089	0.524525
CTC-224F8		HumArray2H10_L25	7q21.3b-q21.3c	7	96636	-0.220565	0.105186	-0.006186	-0.34378	-0.434088	-0.0276	0.086689	-0.03383	-0.012282	-0.334966	0.240877	-0.065545	0.021292	-0.549693	0.058028	0.005191	0.213401	-0.086717	-0.291439	0.004899	0.020147	0.038584	-0.0414	0.020755	0.266274	-0.434401	0.133201	0.113385	0.007569	-0.023881	0.072308	-0.100568	-0.265221	-0.109845	NA	NA	-0.107742	0.016187	0.422892	-0.051821	-0.340075	0.3093	0.115162	0.182132
RP11-10D8	AFM249ZA5;D7S651	HumArray2H11_N4	7q22.1	7	98035	-0.149513	-0.341496	0.029325	-0.274824	-0.325925	0.018101	0.244725	0.00051	0.01162	NA	0.272026	0.083609	0.114939	-0.432133	-0.105577	0.027443	0.325092	-0.098337	NA	0.020646	-0.091405	0.075465	0.090648	0.194201	0.073067	0.297341	0.103738	0.422995	0.073067	0.127161	0.088098	-0.103308	-0.142083	0.15244	0.012725	0.082731	-0.096997	-0.002562	0.476511	0.062119	-0.170277	0.440117	0.15567	NA
GS1-87A9		HumArray2H10_U23	7q22.1f	7	99973	-0.00324	-0.104459	NA	-0.134624	-0.134617	0.066087	NA	0.052672	-0.01386	-0.084911	0.293726	0.067046	0.064589	-0.313648	-0.0342	-0.257768	0.135534	-0.079688	-0.056163	0.003697	-0.081162	0.102301	0.066955	-0.005365	0.120029	NA	NA	NA	NA	NA	NA	NA	NA	-0.017998	0.022599	-0.042063	-0.053528	-0.089114	-0.066713	-0.020256	-0.165277	0.245262	0.100619	0.030184
RP11-213E22	SHGC-9110;G11052	HumArray2H11_N8	-	7	100265	0.307614	-0.16932	0.052283	-0.168195	NA	-0.006773	0.158773	0.083229	0.029075	-0.205189	0.297529	NA	NA	-0.525195	-0.124414	-0.099206	NA	-0.099995	NA	-0.012292	-0.037458	0.036617	0.089175	0.059823	0.140033	0.178483	NA	0.325169	-0.071324	NA	0.036007	-0.121429	-0.225179	-0.001978	0.077511	0.061312	-0.116555	-0.039009	-0.008503	-0.028548	NA	0.344803	0.193764	0.12489
RP4-747G18	stSG29949	HumArray2H10_E7	7q21-q31	7	100334	-0.026431	-0.198452	0.117215	-0.203147	-0.245379	0.018961	-0.037266	0.016518	0.011898	-0.135451	0.257139	0.04656	0.094002	-0.24729	-0.002948	NA	0.203153	-0.076421	-0.107425	0.031635	-0.153969	0.090304	0.10245	0.063054	0.061207	0.102058	-0.057711	0.299338	-0.0662	-0.018062	-0.098608	-0.245125	NA	NA	0.001613	-0.065533	-0.272301	-0.205378	0.019913	-0.020691	-0.157229	0.288212	0.175236	0.095959
CTB-140E3		HumArray2H9_I29	7q22.1g-q22.1h	7	100337	-0.026629	-0.267008	0.092029	-0.226001	-0.269231	-0.005935	NA	0.146341	-0.006812	-0.252335	0.26296	0.051617	0.08396	-0.511755	-0.221314	-0.309525	0.136044	-0.168974	-0.214403	-0.099852	-0.106629	-0.046834	-0.011071	-0.010951	0.072134	NA	NA	NA	NA	NA	NA	NA	-0.446019	-0.066012	-0.021651	0.031842	-0.021682	NA	-0.09911	-0.09438	-0.249983	0.201063	0.169388	0.001477
CTC-305I2		HumArray2H9_X29	7q22.1g-q22.2a	7	101400	-0.153644	-0.333111	NA	-0.241751	-0.262215	0.016266	0.026777	0.008062	0.073778	-0.344655	0.138309	0.144287	0.095544	-0.230783	-0.017488	-0.064838	0.233886	-0.079407	-0.211557	-0.064219	-0.019674	-0.058596	0.0528	0.071141	0.089187	0.223919	NA	0.373916	NA	NA	0.150402	-0.126753	-0.159339	-0.011342	0.079832	NA	0	0.031736	-0.01682	-0.116696	-0.195192	0.384109	0.214455	0.155614
CTB-66D11		HumArray2H11_I5	7q22.3a	7	104127	-0.12642	-0.411087	-0.037214	-0.293011	-0.358213	-0.016632	NA	0.005231	-0.008654	-0.277309	0.249504	-0.032697	0.046158	-0.529775	0.137491	-0.112637	0.224512	-0.186685	-0.219521	-0.056483	-0.062691	-0.074572	-0.05418	0.063182	0.092537	NA	NA	NA	NA	NA	NA	NA	-0.26553	-0.081286	-0.013512	0.106236	0.020711	-0.068605	-0.14323	-0.065346	-0.222883	0.368213	0.047536	0.118864
RP11-72J24	AFMA052YA5;D7S2545	HumArray2H11_N3	7q22-7q31.1	7	104174	-0.160575	-0.443636	-0.051019	-0.332237	-0.410035	-0.013224	0.299834	-0.038725	-0.071872	-0.320781	0.189589	-0.048382	0.054923	-0.600316	-0.139774	NA	0.257442	-0.215809	-0.174344	-0.010271	-0.18554	-0.105304	-0.014753	NA	0.100724	-0.404435	0.02166	0.088385	0.03026	0.126315	-0.006328	-0.055687	NA	0.051166	-0.068217	-0.01288	-0.088204	-0.032289	0.06714	0.083693	-0.119533	0.422568	0.170988	0.230017
RP11-61C18	AFMA126ZC1;D7S2420	HumArray2H11_N7	7q22-7q31.1	7	106305	-0.230504	0.015436	-0.069379	-0.390042	-0.397623	-0.062094	0.152698	-0.017214	-0.054052	-0.345081	0.205371	-0.096502	0.016508	-0.669946	0.033034	0.140053	0.216165	-0.183679	-0.314443	-0.050487	-0.107753	0.204724	-0.040015	-0.011214	0.115658	-0.421102	0.262155	0.263197	NA	0.125799	0.116424	0.000763	-0.106746	0.147087	-0.078855	0.073916	0.026544	0.058571	-0.20632	-0.125913	-0.323995	0.382634	0.172365	0.18651
CTB-20D2		HumArray2H10_F25	7q22.3c	7	106595	-0.10311	0.143641	0.026785	-0.306155	-0.319724	-0.069663	NA	-0.10496	-0.061742	-0.322923	0.100125	-0.059062	0.011324	-0.6016	NA	-0.095894	NA	-0.123502	-0.26337	-0.09065	0.023253	-0.079704	-0.117481	NA	0.104002	NA	NA	NA	NA	NA	NA	NA	-0.272847	-0.168055	-0.113533	0.100845	-0.06507	NA	-0.281614	-0.145304	NA	0.347641	0.115921	0.140223
RP11-46J20	AFMA305YE9;D7S2459	HumArray2H11_L21	7q31.1	7	106748	-0.059009	0.324401	0.11343	-0.231397	-0.395283	0.136571	0.17877	NA	NA	-0.230187	0.289708	0.269546	-0.038529	-0.453868	-0.120433	-0.013053	0.174962	-0.047984	NA	-0.05142	-0.010598	0.004291	-0.048228	0.085275	0.327605	-0.430737	0.223145	0.160958	-0.093028	-0.023524	-0.046543	-0.187695	-0.221771	0.065881	-0.109813	0.160953	-0.016436	-0.006987	-0.087411	0.074384	-0.253114	0.323072	NA	0.062899
RP11-77E2	AFMA297YF9;D7S2456	HumArray2H11_M23	7q31.1	7	107079	-0.127446	0.072017	0.063369	-0.294226	-0.352401	-0.039905	0.163318	0.028773	0.008289	-0.14804	0.229098	0.049699	0.167361	NA	0.061964	0.03608	0.379915	-0.088404	-0.175057	0.022424	-0.111358	0.106633	0.005074	0.07919	-0.001874	NA	0.12359	0.16092	NA	NA	0.112531	-0.034431	-0.200684	0.115687	0.059044	0.027484	-0.065075	0.032268	NA	0.060747	-0.312684	0.381474	0.207654	NA
RP11-86P18	AFMA140YC9;D7S2425	HumArray2H11_M22	7q31.1	7	107908	-0.133222	-0.023836	NA	-0.356928	-0.310966	-0.038673	0.306093	-0.004891	-0.011326	NA	0.250508	-0.072356	NA	-0.478001	-0.05164	0.046181	NA	-0.080369	NA	0.078439	-0.06257	-0.013816	-0.035054	0.06783	-0.014153	-0.391734	0.183355	0.261001	0.057877	-0.010311	0.177005	-0.075023	-0.228178	0.116425	-0.01639	0.140379	0.028549	0.059536	-0.147181	-0.036615	-0.286228	0.351202	NA	0.171476
CTB-22K14		HumArray2H11_H21	7q31.1b	7	108069	-0.178213	-0.084633	-0.103434	-0.150933	-0.248021	-0.06974	0.234976	-0.015336	-0.166713	-0.26072	0.166884	-0.079907	-0.080321	-0.603102	-0.069432	-0.085577	0.086759	-0.093502	-0.270495	-0.091811	-0.032055	-0.095589	0.009404	-0.209024	0.04414	-0.44619	NA	NA	NA	NA	0.02209	-0.023221	-0.320316	-0.068091	-0.084749	NA	NA	-0.018482	-0.328948	-0.0477	NA	0.281961	0.036249	0.156677
CTC-277H20		HumArray2H10_L8	7q31.1c	7	111198	-0.205653	0.021924	0.025677	-0.342368	-0.517449	0.015359	0.071076	0.092792	0.016767	-0.243622	0.255305	-0.039851	0.079761	NA	0.109719	0.042429	0.251777	-0.057602	-0.240267	0.13161	NA	0.027386	0.001019	0.148418	0.284774	-0.569191	0.216461	0.219378	-0.047622	-0.02394	0.130451	-0.051637	-0.156069	0.072545	0.03136	NA	-0.021731	0.116586	-0.147277	-0.089873	-0.383987	0.316103	0.133977	0.175755
RP11-92J13	AFM242YE3;D7S523	HumArray2H11_M25	7q31.1	7	111200	-0.197331	0.014087	-0.036652	-0.377333	-0.491973	-0.053275	NA	-0.066326	-0.037908	-0.337095	0.235571	-0.023412	0.108075	NA	0.125635	0.009044	0.300916	-0.180293	-0.315373	-0.074816	-0.05273	-0.080622	-0.092547	0.010298	0.226202	NA	0.278363	0.268289	-0.057089	0.040696	-0.416968	NA	-0.221532	0.040398	0.005666	0.372993	0.043918	0.000641	-0.242054	-0.070605	-0.316351	0.426934	0.15659	0.195109
RP11-78C11	SHGC-1917;Z24392	HumArray2H10_F18	7q31.1	7	114104	-0.189928	0.096692	-0.169013	-0.32973	-0.370769	-0.092658	NA	-0.222154	-0.053619	-0.254533	0.19542	-0.038245	0.019097	-0.614879	NA	-0.014125	0.210294	-0.203426	-0.253269	-0.101082	-0.01613	-0.140434	-0.146026	NA	0.288388	NA	NA	NA	NA	NA	NA	NA	-0.249187	0.006345	-0.084531	0.333986	-0.049665	0.024325	-0.258896	-0.140847	-0.211668	0.386839	0.065752	0.201204
RP11-51M22	SHGC-46;Z16567	HumArray2H10_L18	7q31.2	7	115396	-0.132708	0.149245	-0.023091	-0.329987	-0.405413	-0.004448	NA	-0.162384	-0.000951	-0.270094	0.297978	-0.035958	0.12563	-0.656003	NA	0.094476	0.362297	-0.141102	-0.249237	-0.037384	-0.003289	-0.053239	-0.054924	0.026871	0.357473	NA	NA	NA	NA	NA	NA	NA	0.21909	0.088429	-0.006553	0.378312	0.006866	0.062345	0.485775	-0.053895	-0.224257	0.456034	0.239715	0.22518
RP1-268L15	D7S522	HumArray2H11_O12	-	7	115627	-0.193184	0.09673	0.060084	-0.317009	-0.445923	-0.044445	0.056896	-0.046935	-0.009937	-0.070371	0.180671	0.029642	0.187907	-0.414386	-0.015947	0.077084	0.283573	-0.087933	NA	-0.024926	0.100798	-0.023327	-0.028398	0.028752	0.092266	-0.501438	0.18088	0.159247	-0.061148	-0.055623	0.058162	-0.158101	0.042431	0.122069	-0.021866	0.428421	-0.013148	0.098116	0.196248	0.063202	-0.404286	0.400236	0.237876	0.100506
CTB-54J7	U11813;D7S2460	HumArray2H10_F5	7q31	7	115962	-0.175327	0.049966	-0.008154	-0.317028	-0.378347	-0.061864	NA	-0.030826	-0.089336	-0.281165	NA	0.01891	0.052361	-0.621122	NA	NA	0.247283	-0.174161	-0.273156	-0.084204	0.006887	-0.074171	-0.07356	0.000604	0.269399	NA	NA	NA	NA	NA	NA	NA	-0.426051	NA	-0.080416	0.328375	-0.074393	-0.007357	-0.034193	-0.104682	-0.280608	0.28212	0.162105	0.248638
CTD-2039F11	U11813;MET	HumArray2H10_P36	7q31.3	7	115990	-0.159102	0.035805	-0.014705	-0.315728	-0.387457	-0.015738	0.215488	0.012886	-0.017699	-0.157454	0.243953	0.024999	0.141311	-0.429365	0.019108	0.083407	0.30299	-0.012624	-0.14733	0.064902	0.075209	0.073177	0.052868	0.135263	0.254903	-0.379908	0.269143	0.226462	0.074652	0.105868	0.062161	-0.011301	-0.001245	0.151116	0.000425	0.487219	-0.02922	0.119804	-0.007693	-0.023827	-0.298866	0.468782	0.187117	0.11168
CTB-185C18		HumArray2H10_R20	7q31.2-q31.31	7	116565	-0.172939	0.040374	0.160725	-0.292625	-0.349438	0.044672	NA	0.053151	-0.030201	-0.323356	0.219251	0.10371	0.086806	-0.563438	0.697725	-0.006103	NA	-0.089794	-0.259231	0.009368	0.104965	-0.028206	-0.042878	0.044069	NA	-0.552724	0.112781	NA	0.022413	0.047632	0.078142	NA	-0.208396	-0.03401	0.046493	0.380332	-0.082889	0.021274	-0.265569	-0.108473	-0.39132	0.333549	0.175066	0.212387
CTD-2041G23	sts-M28668;CFTR	HumArray2H10_D36	7q31.31-7q31.32	7	116987	-0.161764	0.040439	-0.032055	-0.346617	-0.415207	-0.037076	0.184046	0.024685	0.013354	-0.197813	0.284649	0.05646	0.150704	-0.471257	0.225382	0.069712	0.352019	-0.004211	NA	0.05582	0.068965	0.097302	0.028499	0.12285	0.224963	-0.436338	0.274381	0.249605	0.026323	0.026582	0.105721	0.067738	-0.093588	0.160272	0.04084	0.486904	-0.078111	0.098115	-0.01907	-0.01935	-0.289308	0.441733	0.214929	0.255094
GS1-193F11	D7S1648	HumArray2H9_R26	7q31.31d	7	120591	-0.20797	0.138954	NA	-0.412565	-0.491961	-0.089318	NA	-0.092584	-0.092376	-0.363087	0.220994	-0.017791	-0.060861	-0.601284	-0.067112	-0.003883	0.152013	-0.147159	-0.412449	-0.056478	-0.050077	-0.049166	-0.049115	-0.028021	0.407219	NA	NA	NA	NA	NA	NA	NA	-0.171912	-0.031237	-0.036146	NA	-0.059349	-0.014641	-0.209585	-0.212302	-0.3183	0.316239	0.020282	0.173874
RP11-112P4	SHGC-11212;M93426.1	HumArray2H11_N17	7q31.3	7	121089	-0.184746	0.268628	-0.03897	-0.303308	-0.366431	-0.031949	0.268182	0.010464	0.004777	NA	0.153549	-0.035246	NA	-0.695678	NA	0.012175	0.305456	-0.210722	0.042301	-0.02499	-0.006932	-0.044549	-0.016786	NA	0.33065	NA	0.081421	-0.12119	NA	NA	0.084558	NA	-0.098429	0.113423	-0.032854	0.35928	0.032716	0.239484	-0.321324	-0.070448	-0.006201	0.472222	0.113994	0.315602
RP11-48O1	SHGC-32546;H42396	HumArray2H11_N13	7q31.3	7	121395	-0.194031	0.149583	-0.067425	-0.337186	-0.338225	-0.053255	0.239728	-0.064996	-0.063189	-0.268723	0.225914	-0.068801	0.026802	-0.523699	0.133669	0.070241	0.214685	-0.09924	-0.241482	-0.010035	-0.020037	0.003942	-0.029288	0.016371	0.182099	-0.35853	0.149682	0.131404	NA	0.070637	-0.078844	0.123646	-0.138777	0.038556	-0.060531	0.397287	0.041906	0.02231	0.44599	-0.103064	NA	0.329928	0.135343	0.124834
CTC-361L6		HumArray2H9_U29	7q31.33-q31.33b	7	123941	-0.177915	0.237642	NA	-0.344864	-0.405012	-0.04663	NA	0.103321	0.02198	-0.382797	0.243094	-0.000829	-0.001632	-0.660594	NA	-0.146882	0.19684	-0.134838	-0.279742	-0.120598	-0.037452	-0.107252	-0.131892	-0.059677	0.427243	NA	NA	NA	NA	NA	NA	NA	-0.371357	NA	-0.083237	0.274985	-0.011077	-0.059411	-0.25776	-0.23559	-0.17316	0.326818	0.049756	0.214361
CTB-97E14	D7S2946	HumArray2H10_O23	7q31.33b-q31.33	7	125500	-0.079356	0.197286	-0.139614	-0.193299	-0.332535	-0.104123	NA	-0.01965	-0.162787	-0.378759	0.090085	-0.080408	0.114523	-0.200851	0.14863	0.043177	0.140492	-0.043393	-0.171802	-0.013456	-0.002059	0.013366	-0.008655	-0.061211	0.236254	-0.453119	0.136946	0.048817	-0.029518	0.060882	0.072071	-0.036321	-0.13574	-0.149584	-0.064656	0.348051	0.056149	0.045754	-0.025169	0.008071	-0.37073	0.322222	0.056053	0.145466
RP11-9C22	AFM199XH12;D7S504	HumArray2H11_N18	7q32.1-7q31.3	7	127170	-0.095656	0.546307	0.040719	-0.297941	-0.405562	0.10459	0.310005	0.055573	0.275958	-0.25925	0.311634	0.07545	0.312043	-0.558001	0.265303	0.153856	0.437325	-0.098276	-0.197254	0.043336	-0.054353	0.032338	0.054523	0.106265	0.288423	-0.245661	0.210289	0.195071	0.100268	NA	0.168662	-0.018622	-0.039299	0.150653	0.09323	0.45051	0.074156	0.034274	0.113597	0.173529	-0.183025	0.555676	0.238764	0.220756
CTB-162H9		HumArray2H11_D15	7q31.33-q32.1	7	127287	-0.036198	0.453905	NA	-0.178427	-0.333231	0.044072	NA	0.075898	0.053236	-0.227884	NA	0.082962	NA	-0.566999	0.181782	-0.129441	0.349654	-0.141519	-0.185895	-0.026904	-0.013074	NA	0.068457	0.083089	0.443865	NA	NA	NA	NA	NA	NA	NA	-0.108513	0.038682	0.060788	0.374018	0.008873	0.013194	-0.093236	-0.093555	-0.329754	0.40321	0.212848	0.101202
RP11-66F23	SHGC-35138;H81308	HumArray2H11_N12	7q31.3-7q32	7	127910	-0.05413	0.093819	-0.076684	-0.360826	-0.414434	0.106971	0.165035	-0.001838	-0.038222	NA	0.815941	0.083035	NA	0.08254	0.121655	-0.03174	NA	-0.162738	0.388265	0.042263	-0.050446	0.03133	NA	-0.004502	0.302247	NA	0.189701	0.158121	0.061174	NA	-0.342007	0.016454	-0.243094	0.133274	0.026835	0.321335	-0.107224	0.01307	NA	-0.161731	-0.127422	0.471568	0.168849	0.206212
RP11-35B6	SHGC-31135;H84880	HumArray2H11_N10	7q32	7	128500	-0.07712	0.41108	0.005334	-0.286787	-0.156448	-0.004212	0.355347	0.024591	0.049074	-0.14004	NA	0.02773	0.115261	NA	0.077359	0.147672	NA	-0.118117	0.416816	-0.001844	0.014541	0.055067	0.030807	NA	0.33323	-0.267703	0.273372	0.247844	0.251232	NA	0.15118	0.103518	-0.015252	0.172329	0.032246	0.461099	0.105698	0.047168	0.614037	-0.043044	-0.195272	0.434575	0.101571	0.117206
GS1-259E18		HumArray2H9_R29	7q32.1	7	128687	-0.097853	0.254798	NA	-0.287026	-0.320191	-0.042178	NA	0.118937	-0.065838	-0.206247	0.583742	0.023161	0.028282	NA	-0.049404	-0.19703	0.181681	-0.20754	0.339548	-0.121601	-0.055107	-0.001246	-0.058736	0.013886	NA	NA	NA	NA	NA	NA	NA	NA	-0.321642	-0.128598	-0.042387	0.219245	-0.007848	-0.112222	0.105808	-0.227982	-0.250592	0.212023	0.122516	0.069627
RP11-19G12	SHGC-8691;Z28947	HumArray2H11_N15	-	7	129047	-0.046873	0.342768	0.109955	-0.283608	-0.354867	0.017249	0.160246	-0.03062	-0.04578	-0.283972	0.717973	0.016434	0.013318	-0.461724	0.053836	-0.139033	0.204084	-0.07034	0.502847	0.046633	-0.025416	0.10001	0.110117	0.135144	0.328187	-0.325468	0.223966	0.254838	0.18629	0.416291	0.162118	0.09143	-0.237715	0.068223	0.006284	0.292633	0.019234	NA	0.50979	-0.07922	-0.247642	0.347191	0.152413	0.183356
RP11-38P11	AFMC024WE9;D7S2519	HumArray2H11_N11	7q32	7	129517	NA	0.381618	NA	-0.17409	-0.256867	0.019617	NA	0.45122	0.033455	NA	NA	0.027973	NA	-0.597051	NA	0.077744	NA	NA	0.413363	-0.000959	-0.02637	NA	0.036126	0.021327	0.363434	NA	NA	0.262211	NA	NA	NA	NA	-0.066033	0.190159	0.069169	0.34457	0.143227	0.075499	0.008512	-0.131119	0.15588	0.458729	NA	NA
GS1-199H20		HumArray2H11_I3	7q32.3d	7	131260	1.07761	0.471935	0.154496	-0.34178	-0.44255	-0.035218	0.069792	0.004973	0.075401	-0.368733	0.293087	0.093795	0.039478	-0.333707	0.205698	-0.082039	0.26801	0.038151	0.366337	0.047457	-0.10578	-0.031812	0.056804	0.143087	NA	-0.575702	0.322346	0.239659	-0.020521	0.281645	0.067726	-0.184059	-0.274754	0.036236	0.211395	0.290613	-0.044505	-0.021023	-0.048485	-0.080687	NA	0.393387	0.337938	0.185877
RP11-118J20	AFM310YF9;D7S681	HumArray2H11_M31	7q33	7	132809	1.12953	0.438433	0.003668	-0.278584	-0.37963	0.015644	0.227484	0.037513	0.040194	-0.147603	0.305394	0.010561	0.181448	-0.47294	0.004296	0.085699	0.32965	-0.09101	0.345632	0.036859	-0.018393	0.008606	0.061479	0.076833	0.218284	-0.310727	0.315904	0.23359	0.056939	0.324597	0.135143	-0.038393	-0.197345	0.119348	0.027238	0.352366	0.000533	0.048957	-0.08048	-0.035073	-0.2906	0.411118	0.238351	0.255764
GS1-9J21		HumArray2H10_C25	7q33b	7	133332	1.05692	0.432774	0.064557	-0.336436	-0.392023	-0.047279	NA	0.005918	-0.016133	-0.237529	0.23323	0.119012	0.04968	-0.568803	NA	-0.051462	0.19217	-0.108521	0.186541	-0.049945	0.045876	-0.040787	-0.076471	-0.020584	NA	NA	NA	NA	NA	NA	NA	NA	-0.281341	0.189262	-2.8e-05	0.293822	0.05726	-0.04312	-0.24143	-0.07838	-0.304039	0.445475	0.142054	0.274563
RP11-140I14	AFM198ZH8;D7S500	HumArray2H11_M32	7q33	7	134505	0.546145	0.34221	-0.038549	-0.348091	-0.387902	-0.053307	NA	-0.011844	-0.034794	-0.165665	0.224513	0.024364	0.101049	-0.583535	0.029539	NA	0.289441	-0.124272	0.300079	-0.090761	-0.036617	-0.043231	-0.070658	0.012904	0.233722	NA	0.168322	0.237886	NA	NA	0.088028	NA	NA	-0.129414	-0.074834	0.204652	-0.180207	NA	-0.106215	-0.081548	-0.327843	0.337929	0.150586	0.118251
GS1-180P12		HumArray2H11_H28	7q33d	7	135996	0.035264	NA	-0.014967	-0.257099	-0.34903	-0.024825	0.102638	-0.017782	0.026412	-0.286518	0.020587	-0.017561	-0.000104	-0.237701	0.019682	0.011975	0.231882	-0.094151	NA	-0.128653	0.032536	-0.134487	-0.035826	-0.030675	0.234434	-0.49622	0.124049	0.302277	0.081298	NA	0.045156	-0.1289	-0.148684	NA	-0.059886	0.318858	-0.072542	NA	0.088792	0.039394	-0.335599	0.262223	NA	0.163927
RP11-88K4	SHGC-35608;M16404.1	HumArray2H11_M26	7q33	7	136029	-0.047326	0.347702	-0.144226	-0.41187	-0.435534	-0.153127	0.815157	-0.153042	-0.165073	-0.239859	0.204183	-0.120822	-0.023279	-0.680522	0.104055	0.008229	0.191795	-0.150268	0.265488	-0.136866	-0.045863	-0.126853	-0.147271	-0.073489	0.290935	NA	0.177879	NA	NA	0.161245	0.175972	0.104265	-0.276585	0.060935	-0.138444	0.325205	-0.04854	-0.010191	-0.051604	-0.153998	-0.386666	0.30953	0.102388	0.089313
RP11-22G20	SHGC-901;Z16899	HumArray2H11_M28	7q33	7	136600	0.500643	0.410359	-0.040983	-0.275765	-0.338414	-0.018968	NA	-0.014539	-0.008674	NA	0.291167	0.011479	0.104639	-0.62645	NA	-0.006957	0.252531	-0.15436	0.298107	-0.041363	-0.011006	-0.07155	-0.024616	-0.056943	0.260576	NA	NA	NA	NA	NA	NA	NA	NA	0.114975	-0.010089	0.323074	-0.110465	0.006929	0.03651	-0.070122	-0.199355	0.37748	0.159363	0.244525
RP11-148F17	AFM203WG1;D7S509	HumArray2H11_M34	7q33	7	136629	0.63628	0.434688	-0.029722	-0.366181	-0.41472	-0.060018	NA	-0.178485	-0.031209	-0.213414	0.314501	-0.040053	0.119386	-0.645426	0.077896	NA	0.314056	-0.164949	0.383313	-0.031723	-0.081072	-0.056296	-0.05085	0.010686	0.409814	NA	NA	NA	NA	NA	NA	NA	-0.417787	0.022223	0.066956	0.2676	-0.089198	NA	0.086489	-0.065321	-0.264738	0.448912	0.126439	0.201945
RP11-29B3	SHGC-15139;T69806	HumArray2H11_M27	7q33	7	136916	0.706549	0.486386	-0.000193	-0.314325	-0.294656	-0.005265	NA	-0.053921	0.005163	-0.095829	0.318806	0.022621	0.129661	-0.582169	0.318072	-0.006406	0.342581	-0.122716	0.40662	-0.007676	-0.040784	-0.006974	-0.01202	0.02845	0.335528	NA	0.544332	0.354168	NA	NA	NA	NA	-0.246351	0.107124	0.022007	0.343038	-0.034534	-0.020975	0.378873	-0.070729	NA	0.435468	0.219894	0.140971
RP11-137O4	SHGC-20456;G20131	HumArray2H11_M33	7q33	7	137509	0.445418	0.27387	-0.081392	-0.300092	-0.3102	-0.065263	0.137209	-0.062326	-0.163195	-0.113016	0.205731	-0.071466	0.035351	-0.527077	0.001849	-0.090815	0.196559	-0.242213	0.271825	-0.105593	-0.009783	-0.061093	-0.073542	-0.014825	0.195932	-0.115881	0.199967	0.152201	-0.027707	NA	0.061352	0.010228	-0.27036	0.008399	-0.108735	0.297096	0.073136	0.008172	NA	-0.089904	NA	0.355387	0.10249	0.13696
CTB-162P22		HumArray2H10_U7	7q34a	7	137608	0.433819	NA	NA	-0.234413	NA	0.110898	NA	NA	-0.072981	-0.106064	0.275282	NA	0.055712	NA	NA	-0.127409	0.161175	-0.17659	NA	-0.114568	-0.062498	-0.149672	-0.11368	-0.036849	NA	NA	NA	NA	NA	NA	NA	NA	-0.431686	NA	-0.061166	NA	-0.072723	-0.076579	0.300873	NA	-0.182565	0.271496	0.044797	0.043945
RP11-269N18	SHGC-20457;G20100	HumArray2H11_M30	7q33	7	137683	0.551723	0.472255	0.074432	-0.254742	-0.257011	0.010991	0.278003	4.8e-05	0.034051	-0.027386	0.306516	0.061992	0.162218	-0.449315	0.167291	-0.023973	0.339569	-0.061996	0.42501	0.032575	-0.013103	0.030922	0.059529	0.144439	0.260454	-0.328485	0.292969	0.297856	0.169292	NA	0.158686	0.00145	-0.208188	0.12804	0.019519	0.310712	0.032694	-0.013947	0.300665	0.082229	-0.225488	0.374537	0.301831	0.06651
RP11-172L23	SHGC-17271;T90999	HumArray2H11_M29	7q33	7	138472	0.798259	0.253264	-0.060102	-0.315762	-0.471237	-0.094714	NA	-0.055197	-0.020657	-0.161814	0.201921	0.060998	-0.01739	-0.52692	0.053878	-0.097123	0.173152	-0.15925	0.232784	-0.119	-0.060178	-0.055237	-0.088937	-0.001255	0.17221	NA	NA	NA	NA	NA	NA	NA	-0.28916	0.034407	-0.101104	0.331449	0.030678	-0.000122	0.608315	-0.169444	-0.238569	0.343002	0.143899	0.095133
GS1-119B11		HumArray2H11_D23	7q34c	7	139192	1.21791	0.393057	0.061326	-0.354227	-0.446758	-0.022885	0.194166	0.032951	-0.020385	0.041337	0.337497	0.036822	0.165895	-0.473429	0.123876	0.026572	0.355414	-0.128075	0.449192	0.043457	0.007292	0.039369	0.048578	0.084073	0.26069	NA	0.262183	0.226722	NA	NA	0.160642	-0.117831	-0.065896	0.096574	0.069294	0.433688	0.024489	0.046543	0.261308	-0.037483	-0.411556	0.261676	0.176513	0.093778
CTD-2051H12	M95712;BRAF	HumArray2H10_F15	7q34	7	139842	NA	0.241452	0.035937	-0.206541	-0.229931	0.037669	0.085626	0.05939	0.279824	NA	0.2084	0.164185	NA	-0.286065	-0.111532	-0.018518	NA	-0.023096	0.283335	0.056571	-0.018064	0.059617	0.057787	NA	0.142671	-0.491295	-0.041648	0.119836	-0.032532	0.208678	-0.018216	-0.159701	-0.262557	0.022661	-0.004848	0.285162	0.029628	0.013809	0.515933	0.152389	-0.206983	0.319135	0.161957	0.160736
RP11-188A12	AFM277ZF5;D7S661	HumArray2H11_M35	7q34-7q35	7	142994	0.980526	0.385251	NA	-0.438222	-0.551221	-0.140381	NA	-0.114779	-0.116958	-0.409808	0.104606	0.051474	NA	-0.773915	NA	-0.049871	NA	-0.266863	0.165002	-0.151172	-0.128692	-0.069345	-0.101504	-0.113248	0.279549	NA	NA	NA	NA	NA	NA	NA	-0.358505	0.002727	-0.003385	0.263668	-0.134556	-0.0851	0.057456	-0.241483	-0.146987	0.340675	0.028123	0.110461
RMC07P028		HumArray2H11_D25	7q33-35	7	143474	0.002183	0.263421	0.105537	-0.226558	-0.383445	0.058818	NA	0.335219	-0.069251	-0.155659	0.16829	0.039152	0.088819	-0.409807	0.310263	-0.297126	0.170232	-0.08315	0.353853	0.031533	-0.080612	0.013304	0.040797	0.029485	0.253126	NA	NA	NA	NA	NA	NA	NA	-0.414084	-0.110607	0.032944	NA	-0.075908	-0.114862	-0.023849	-0.145998	0.014811	0.240694	0.200011	-0.001593
GS1-53I5		HumArray2H10_L34	7q35b-q35c	7	144769	-0.235045	0.223467	-0.075378	-0.338977	-0.426486	-0.076106	NA	-0.166111	-0.1028	-0.375029	0.070255	-0.096217	-0.041168	-0.755526	NA	-0.016906	0.133434	-0.233483	0.149705	-0.147498	-0.008967	NA	-0.168649	-0.123438	NA	NA	NA	NA	NA	NA	NA	NA	-0.238519	-0.08662	-0.191661	0.234904	-0.086038	-0.083204	-0.226649	-0.117625	-0.344681	0.280903	0.037865	0.100353
RP11-106C6	AFMA218ZE9;D7S2442	HumArray2H11_Q24	7q35	7	147633	0.047399	0.423823	0.223682	-0.161484	-0.332224	0.049833	0.10895	NA	0.17503	-0.112513	0.101773	0.109506	0.604109	-0.496484	NA	-0.075795	0.518559	-0.093023	0.375098	-0.001651	-0.073018	-0.042529	-0.028834	0.082025	0.066109	-0.429214	0.047592	-0.522498	-0.07162	0.237531	-0.04398	-0.219871	-0.293769	0.140563	-0.036526	0.32416	-0.091815	0.011742	-0.344683	0.065615	-0.272087	NA	0.201765	0.118164
RP11-81I21	AFM324ZF9;D7S688	HumArray2H11_Q17	7q35	7	147908	-0.159779	0.365294	0.148911	-0.270927	-0.412557	0.024165	0.175668	0.020962	-0.031729	-0.163513	0.029899	-0.040974	NA	-0.40203	NA	NA	0.65515	0.007462	0.2382	0.083979	-0.052548	NA	0.092021	0.124684	0.31666	-0.38041	0.048515	-0.41625	0.297612	0.287597	0.042748	-0.186235	NA	NA	-0.076514	0.262958	0.003703	-0.058575	0.228165	0.015523	-0.333145	0.287543	0.13151	0.075403
CTD-2027I18	NOS3	HumArray2H10_C15	7q36	7	150092	0.013802	0.521411	0.108781	-0.176232	-0.264831	0.056349	0.105062	NA	0.39841	-0.148801	0.131681	0.066609	0.266888	NA	0.487713	-0.209622	NA	-0.07043	NA	NA	-0.060193	0.065236	0.056523	0.102022	0.321474	-0.428307	-0.104242	-0.542397	0.198365	0.258705	0.016374	-0.237837	-0.299044	-0.081808	0.1196	0.203471	-0.027106	-0.099887	-0.194652	NA	0.146411	0.399233	0.265263	0.031601
RP11-43L19	SHGC-17983;G20194	HumArray2H11_Q19	7q36.2	7	150928	0.004975	0.53976	0.285266	NA	-0.295966	0.145827	0.169753	0.074697	0.283128	-0.044716	0.02212	0.104075	0.276406	-0.510629	0.261683	-0.152894	0.371603	-0.094074	0.4082	-0.005053	-0.270613	0.057671	0.105796	0.155623	0.370898	-0.408393	-0.05017	-0.537124	0.290448	-0.217141	0.012017	-0.237829	-0.322789	0.083008	0.039041	0.065529	-0.113012	-0.125985	-0.259895	0.232382	0.056581	0.418944	0.342791	-0.116598
GS1-203O3		HumArray2H10_X7	7q36.1d	7	151001	-0.096314	0.436432	-0.041412	-0.276459	NA	0.050986	NA	0.021917	0.19642	-0.252842	0.155759	0.060331	0.159449	-0.511749	0.18637	-0.070455	0.321864	-0.132611	NA	-0.000174	-0.0271	0.011853	NA	0.036554	0.409911	NA	NA	-0.561808	NA	NA	NA	-0.010224	NA	0.062757	0.091538	0.311017	-0.000465	-0.016026	-0.326318	0.021837	0.123222	0.380547	0.14945	0.119572
GS1-207L18		HumArray2H11_D24	7q36.2b	7	152990	-0.205072	0.308218	0.021115	-0.298294	-0.376978	-0.005046	0.108068	0.038605	0.00823	-0.182454	0.024237	0.004024	0.139558	-0.510639	0.086949	0.123908	0.257805	-0.06898	0.345666	NA	0.065487	0.051333	0.01421	0.031584	0.256757	NA	0.072563	0.289067	NA	NA	NA	NA	-0.092872	0.114267	-0.015366	0.447985	0.022316	0.079772	-0.469679	-0.045398	-0.014052	0.237066	0.086815	0.120756
RP11-86L18	SHGC-20464;G20066	HumArray2H11_Q20	7q36	7	153599	0.028419	0.474766	0.126885	-0.197477	-0.213255	0.188996	0.32216	0.051239	NA	-0.006681	0.153472	0.161049	0.497702	-0.345482	0.226604	-0.006055	0.474381	0.118563	0.622772	0.210824	-0.140316	0.179652	0.144981	0.208185	0.281288	-0.345464	-0.000593	0.306547	0.380947	-0.308051	0.135081	-0.158843	-0.318547	0.135255	0.09956	0.235259	-0.178205	0.004379	-0.244271	0.184238	NA	0.353015	0.60874	0.019066
GS1-121J16		HumArray2H10_H27	7q36.3a-q36.3b	7	154922	0.923984	0.300554	0.109936	-0.392451	-0.434599	0.027675	NA	0.090571	0.034691	-0.212568	0.09709	-0.031694	0.076833	-0.597052	0.125809	NA	0.314571	-0.164	0.509708	-0.057755	0.012494	-0.04442	-0.057384	0.001068	0.214161	NA	NA	NA	NA	NA	NA	NA	-0.038031	-0.025642	0.006891	0.381786	-0.017351	0.011839	-0.588572	-0.08821	-0.003484	0.319138	0.142763	0.059002
RP11-58F7	AFMA133ZC9;D7S2423	HumArray2H11_Q21	7q36.3	7	156990	-0.126815	-0.140443	0.397155	-0.375257	-0.403045	0.115195	0.138728	0.072912	NA	-0.001393	0.030853	0.0217	0.473891	-0.5472	NA	-0.18305	0.356669	-0.1151	0.375089	-0.027588	-0.295802	-0.002174	0.069999	0.067199	0.386972	-0.362294	-0.0295	0.199719	0.32723	-0.297384	0.013585	-0.209012	-0.304709	-0.594084	0.020418	0.180885	-0.051783	-0.177888	-0.493611	0.174072	-0.238595	0.170715	0.252037	-0.122607
GS1-53F14		HumArray2H9_O29	7q36.3d	7	157964	-0.241848	-0.286879	-0.149794	-0.393246	-0.377832	-0.061086	NA	-0.21344	-0.099623	-0.434155	-0.158247	-0.034828	-0.008457	NA	0.088916	-0.085221	NA	-0.294126	0.056954	-0.227591	-0.017581	-0.184241	-0.158078	-0.110889	0.160016	NA	NA	NA	NA	NA	NA	NA	-0.288779	-0.674847	-0.03469	0.317271	-0.043411	-0.006394	-0.53176	-0.200639	-0.005519	0.28634	0.010974	0.237215
GS1-77L23	8 p tel	HumArray2H10_K7	8 p tel	8	0	-0.166638	-1.25189	NA	0.506996	-0.350272	-0.024104	-0.201825	-0.642053	-0.150955	-0.357338	-0.287758	-0.104182	-0.378551	-0.42254	0.034783	0.326264	-0.044263	0.20209	-0.59063	-0.11806	-0.305731	-0.312459	-0.118538	-0.617645	0.014246	-0.688178	1.30011	-0.111706	-0.318659	-0.42986	0.115496	-0.079357	-0.205586	-0.580472	-0.010045	0.122937	0.213247	-0.015264	-0.828607	0.099232	-0.034491	-0.001666	-0.205176	0.155686
RP11-117P11	SHGC-9645;G11277	HumArray2H9_X1	-	8	2058	-0.093224	-0.538166	NA	0.483987	-0.371907	-0.037144	NA	-0.605389	-0.157855	-0.614983	NA	-0.187429	NA	-0.710347	NA	0.160421	-0.16538	0.173584	NA	NA	-0.299243	-0.357273	NA	-0.824662	0.285579	NA	NA	-0.056965	-0.166795	NA	NA	0.028606	-0.387167	-0.762017	-0.051442	0.073881	NA	-0.066541	-1.08607	-0.180764	0.110546	0.090589	-0.417149	0.304231
RP11-82K8	SHGC-11993	HumArray2H9_I16	8p23.3	8	2080	-0.176339	-0.560935	-0.431965	NA	-0.410976	-0.006318	-0.229367	-0.549177	-0.166779	-0.467435	-0.209201	-0.249984	-0.499582	-0.516183	-0.003388	NA	-0.113262	0.313702	-0.708565	0.014781	-0.371947	-0.25398	-0.278339	-0.636524	0.092896	-0.670787	1.07443	-0.157659	-0.244278	-0.387803	0.193826	-0.085575	NA	-0.720498	0.078465	0.05497	NA	-0.121581	-0.860779	-0.012573	0.000602	-0.037966	-0.384139	0.212365
RP11-246G24	SHGC-35005;H72324	HumArray2H9_R1	-	8	2356	NA	NA	NA	NA	NA	NA	-0.106318	NA	NA	NA	-0.370304	NA	-0.529131	-0.657433	-0.027924	0.076097	-0.13353	0.149654	-0.617874	-0.100796	-0.25785	-0.345583	0.219062	-0.722465	0.125972	-0.475806	0.982	-0.084451	-0.081952	-0.276456	0.237623	0.184144	-0.495863	NA	-0.015444	0.090028	NA	-0.07452	-1.01368	NA	-0.056631	-0.047267	-0.347713	0.30586
RP11-121F7	SHGC-20468;Z50929	HumArray2H9_L1	8p23.2	8	3284	-0.224825	-0.54646	-0.620598	0.493378	NA	-0.04271	-0.033381	-0.60648	-0.133937	-0.484416	-0.301228	-0.263738	-0.499592	NA	-0.114519	NA	-0.080513	0.210479	-0.506704	-0.01459	-0.149738	NA	-0.181637	NA	0.119214	-0.455672	1.01763	-0.190344	-0.110005	-0.161843	0.319253	0.127612	NA	NA	0.058525	0.120958	0.00977	-0.161554	-0.935726	-0.043813	-0.012737	-0.065896	-0.494728	0.32243
RP11-113B7	SHGC-1370;M61990	HumArray2H9_I1	8p23.2	8	4219	NA	NA	NA	NA	NA	NA	-0.059857	NA	NA	-0.503308	-0.343594	NA	-0.602036	-0.680391	-0.056228	0.223005	-0.091902	0.258639	-0.558333	-0.055174	-0.321374	-0.365985	-0.239273	-0.823683	0.11248	-0.468805	0.885609	-0.18941	NA	-0.341169	0.245426	0.217772	-0.458654	-0.918694	-0.071278	0.115998	0.032629	-0.362402	-0.554462	NA	-0.031233	-0.044115	-0.375516	0.399064
RP11-140K14	SHGC-10646;G13668	HumArray2H9_L16	8p23.2	8	4358	-0.34259	-0.638562	-0.5887	0.385318	-0.513774	-0.149626	-0.23115	-0.695789	-0.350961	-0.545711	-0.337867	-0.321977	-0.622119	-0.557496	0.040341	0.261642	-0.179325	0.223281	-0.745534	-0.075824	NA	-0.208659	-0.212372	-0.674578	-0.101504	-0.647014	0.864668	-0.158963	-0.519758	-0.281093	0.17854	0.044911	-0.220006	-0.621159	0.084422	0.130635	0.01611	-0.251693	-0.519461	-0.155476	-0.094276	-0.054987	-0.526422	0.236646
RP11-112O8	SHGC-9136;G14381	HumArray2H9_W36	8p23.2	8	4725	-0.124292	-0.001397	-0.523077	-0.176313	0.009164	0.235837	0.111862	-0.550337	0.035539	NA	NA	-0.007842	NA	NA	0.018659	-0.205582	NA	NA	NA	NA	NA	NA	NA	NA	0.232067	-0.384079	0.101888	0.02251	0.110669	NA	0.088525	0.19007	1.84657	0.037997	0.06815	0.189075	-0.06484	NA	NA	0.037194	0.076859	1.24143	NA	-0.311861
RP11-287P18	SHGC-12200;G13705	HumArray2H9_L19	8p22-8p23	8	7157	0.167283	-0.570076	-0.305527	0.255649	0.015714	-0.316562	NA	-0.402988	-0.345103	-0.615134	-0.102509	-0.033392	-0.66282	-0.501637	-0.130452	0.174652	-0.306156	-0.331755	-0.381043	-0.129411	NA	-0.561474	-0.387461	-0.715555	-0.405791	-0.475907	0.297054	-0.187058	-0.024031	NA	-0.2587	-0.275806	-0.346244	NA	0.11465	-0.328981	0.09197	-0.185219	-0.455916	-0.100341	-0.224105	-0.409194	-0.810183	0.191845
RP11-122N11	SHGC-11992;X67697	HumArray2H9_I19	8p23.1	8	7296	NA	-0.415535	-0.323396	NA	0.174813	-0.198883	0.039735	-0.251418	-0.267355	-0.388427	-0.029957	0.141568	-0.332328	-0.496901	0.088557	0.10929	-0.133018	-0.118491	-0.135909	0.115419	-0.667316	-0.321717	-0.326559	-0.599955	-0.342534	-0.179837	0.422679	-0.043692	-0.489213	-0.172447	-0.475485	-0.212595	-0.501632	NA	0.208516	-0.366035	-0.001714	-0.15716	-0.167583	0.178933	-0.057302	-0.422563	-0.696956	-0.184979
RP11-277K10	SHGC-24414;AF082557.1	HumArray2H9_F1	8p22-8p23	8	9674	-0.11305	-0.347878	NA	0.458492	-0.230693	0.06488	-0.06306	-0.422131	-0.168556	-0.429849	-0.176582	-0.104735	-0.397442	-0.538254	0.083789	0.001012	-0.064307	0.174227	-0.446845	-0.064534	-0.203891	-0.281345	-0.076074	-0.544466	NA	-0.48309	0.883005	NA	-0.007125	NA	-0.21135	0.173033	-0.387561	-0.58657	-0.056319	0.084798	0.081634	-0.261819	-0.526194	-0.062686	0.000403	-0.034868	-0.229814	0.183997
RP11-262B15	SHGC-14496;G13875	HumArray2H9_T36	8p22	8	9853	-0.107784	-0.511314	NA	0.525206	-0.247669	-0.001024	-0.054971	NA	-0.122958	-0.305857	-0.197123	-0.15115	-0.424551	NA	-0.007022	0.185406	-0.004612	0.214563	-0.415566	-0.000813	-0.047324	-0.239161	-0.113305	-0.624885	0.051576	-0.42263	0.867115	-0.253699	-0.01154	-0.301844	NA	0.149399	-0.206883	NA	0.096485	0.221221	0.103149	NA	-0.524434	0.015256	-0.016405	-0.009767	-0.243062	0.206515
RP11-112G9	SHGC-1955;Z24056	HumArray2H9_O1	8p22	8	10039	-0.064657	-0.38942	-0.46066	0.627174	-0.195928	0.035609	0.057842	-0.49077	0.046697	-0.443987	-0.220202	-0.086118	-0.453974	NA	0.17888	0.275732	0.073865	0.27872	-0.294602	0.060332	-0.184413	-0.219525	-0.1362	-0.628894	0.120664	-0.31766	1.13967	-0.199066	-0.0768	-0.145532	-0.191253	0.131399	-0.275331	NA	0.080135	0.202261	0.069103	-0.261383	-0.54743	0.029128	0.053473	0.00224	-0.2817	0.200661
RP11-241I4	SHGC-17264;T90820	HumArray2H9_U16	8p23.1	8	10209	NA	NA	-0.369696	0.614645	-0.324486	NA	-0.108025	-0.488474	-0.151726	-0.396563	-0.123145	-0.180181	-0.389636	-0.488997	0.088854	NA	0.056756	0.350175	-0.527046	0.138062	-0.279966	-0.199384	-0.08252	-0.563088	-0.060155	-0.544013	1.54788	-0.196746	-0.196324	-0.283555	-0.337873	-0.02086	NA	-0.616546	0.136258	0.18767	0.08685	NA	-0.456312	0.058687	0.021336	-0.003734	-0.208656	0.165158
RP11-235O5	SHGC-1941;Z23725	HumArray2H9_C19	8p22-8p23	8	10594	-0.066852	-0.415638	NA	0.506967	-0.263129	0.006683	NA	-0.45179	-0.124377	-0.318604	-0.068956	-0.066072	-0.37241	-0.509486	0.206212	NA	0.036507	0.238617	-0.399161	0.043325	-0.202567	-0.215217	-0.134802	-0.575877	NA	NA	NA	NA	NA	NA	NA	NA	NA	NA	0.114195	NA	0.079073	-0.312217	-0.490632	-0.033488	0.098974	0.007433	-0.258301	0.130999
RP11-252K12	SHGC-1962;Z24258	HumArray2H9_F19	8p23.1	8	10893	-0.117006	-0.496369	-0.444951	0.625145	-0.288732	0.06205	-0.066602	-0.483646	-0.095454	-0.302938	-0.154194	-0.167067	-0.306229	-0.506713	-0.014436	0.232347	0.05628	0.264951	-0.472587	0.07796	-0.257781	-0.229748	-0.107258	-0.582119	0.008574	-0.537243	1.08029	-0.118791	-0.224764	-0.35866	-0.357137	-0.004529	-0.368028	-0.635788	0.089175	0.130804	0.06617	-0.327931	-0.423383	0.074665	0.096264	0.031037	-0.308427	0.179608
RP11-254E10	SHGC-3114;G17225	HumArray2H9_C1	8p22-8p23.1	8	11164	-0.1375	-0.436966	NA	0.597428	-0.251109	0.191799	0.123714	-0.530662	-0.091654	-0.523279	-0.238969	-0.160679	-0.451146	-0.732748	0.003112	NA	-0.043923	NA	NA	NA	-0.249518	NA	NA	-0.619059	0.11962	NA	1.03796	-0.276873	-0.140864	NA	-0.233765	0.062818	-0.310219	-0.645978	-0.007157	0.12923	0.093707	-0.328843	-0.630739	-0.100752	0.127539	0.028892	-0.388488	0.228207
RP11-235I5	SHGC-33472;T72650	HumArray2H9_O16	8p23.1	8	11539	-0.157016	-0.453829	-0.344892	0.512947	-0.331061	-0.059058	-0.184363	-0.487368	-0.170039	-0.412064	-0.19372	-0.127451	-0.434567	-0.619069	0.076781	0.151582	-0.043456	0.091507	-0.525226	-0.009142	NA	-0.322278	-0.159687	-0.598081	0.075894	-0.559455	0.977348	-0.148664	-0.202376	-0.295574	-0.32093	0.006582	-0.30679	NA	0.105196	0.117153	0.011988	-0.288952	-0.541066	-0.052003	0.011717	0.002232	-0.302388	0.029473
RP11-218N24	SHGC-11994;S76822.1	HumArray2H9_R16	8p22	8	11734	-0.062488	-0.288973	-0.221761	0.435008	-0.183271	0.063047	-0.158141	-0.305483	-0.107558	-0.16281	-0.076482	-0.080672	-0.214797	-0.347316	0.084767	0.05626	0.029258	0.234201	-0.321224	0.055455	-0.204816	-0.105795	-0.037579	-0.342126	-0.007073	-0.497653	0.912499	-0.206168	-0.330246	-0.387272	-0.449587	-0.122564	-0.328228	-0.634043	0.103997	0.039471	-0.044141	NA	-0.287575	0.040797	0.037964	-0.055939	-0.221212	0.121543
RP11-262B7	L16510	HumArray2H11_K30	-	8	11739	-0.06839	-0.397131	-0.203591	NA	-0.249317	0.013471	-0.281457	-0.351117	-0.115659	NA	-0.250394	-0.112355	-0.353544	-0.319796	-0.096092	0.218507	0.026195	0.258403	NA	0.121841	-0.25484	-0.027649	-0.056939	-0.472624	-0.027716	-0.603591	NA	-0.199986	-0.31529	-0.442301	-0.400814	-0.056239	-0.237431	-0.569185	0.072678	0.12294	0.145122	-0.262164	NA	0.184914	0.135314	0.026645	NA	0.297212
RP11-31B7	SHGC-1964;Z24368	HumArray2H9_O19	8p22-8p23.1	8	12753	-0.25089	-0.397435	-0.496526	0.465911	-0.341421	-0.095188	0.027306	-0.557665	-0.170137	-0.354078	-0.229486	-0.257335	-0.436821	-0.554975	0.093401	0.348704	-0.061815	0.174991	-0.224346	-0.030166	-0.181166	-0.312424	-0.230594	-0.623344	NA	-0.411788	0.116712	-0.217161	-0.158111	-0.222867	-0.187702	0.034425	-0.12154	-0.63977	0.022178	0.149458	0.134659	-0.22705	-0.525843	0.008027	-0.069929	-0.024938	-0.306537	0.080549
RP11-92C1	SHGC-4497;L18702.1	HumArray2H9_R19	8p22-8p23.1	8	12846	-0.130963	-0.459584	-0.347848	0.516761	-0.255404	-0.003801	-0.11801	-0.475721	-0.134935	-0.352071	-0.184114	-0.139494	-0.373515	-0.54396	-0.015841	0.237895	-0.002405	0.227075	-0.199603	-0.009316	-0.227546	-0.311073	-0.15897	-0.59327	-0.073407	-0.534666	0.183302	-0.089945	-0.195235	-0.309553	NA	0.015242	-0.315979	-0.590352	0.040187	0.098058	0.054033	-0.27145	-0.495517	0.005669	0.006214	-0.018838	-0.25154	0.031505
RP11-236O1	SHGC-34298;R80652	HumArray2H9_U19	8p22	8	15646	-0.254125	-0.551419	-0.551839	0.502172	-0.414995	-0.072977	-0.170371	-0.607771	-0.186325	-0.463704	-0.310975	-0.255385	-0.464162	NA	-0.034209	0.184096	-0.071747	0.147123	-0.269059	-0.138428	-0.32241	-0.439371	-0.316769	NA	-0.175502	-0.613395	0.001898	-0.215876	-0.154285	-0.372559	-0.350423	-0.090812	-0.41637	-0.634579	0.006382	0.08049	-0.026927	-0.474568	-0.699084	0.040293	0.044743	-0.0343	-0.358935	0.141454
RP11-182G2	SHGC-1961;Z24238	HumArray2H9_X19	8p22	8	15660	-0.258425	-0.309277	-0.43657	0.415269	-0.474277	-0.059917	NA	-0.591897	-0.148433	-0.318886	-0.210541	-0.06738	-0.394106	-0.586745	-0.140465	0.183605	-0.07464	0.161786	-0.19077	-0.113406	-0.151047	-0.371064	-0.291999	-0.732789	NA	-0.527592	NA	-0.239478	0.042643	NA	-0.129887	0.093512	-0.257174	-0.614276	-0.040074	0.097979	0.086983	-0.310784	-0.622817	-0.102227	-0.048346	-0.000919	-0.232693	0.15911
RP11-274K12	SHGC-12479;D13264	HumArray2H9_F22	8p22	8	15976	-0.226603	-0.652376	-0.56519	0.378243	-0.312058	-0.068278	NA	-0.537713	-0.2378	-0.408159	-0.219985	-0.251465	-0.494305	-0.645749	0.010974	0.084471	-0.109002	0.066061	-0.197905	-0.169088	-0.216209	-0.376347	-0.323357	-0.708595	-0.091896	-0.582241	NA	NA	NA	NA	NA	NA	-0.435592	NA	-0.079834	0.003096	-0.056077	-0.40107	-0.624272	-0.138862	0.039789	-0.041042	-0.369351	0.193319
RP11-107P5	SHGC-35410	HumArray2H10_N7	8p21.3-p22	8	17511	-0.055222	-0.381563	-0.354875	0.571548	-0.284474	0.013544	-0.437811	-0.486491	-0.099239	-0.224268	-0.207299	-0.124227	-0.293709	-0.429724	NA	0.349426	0.061301	0.22458	-0.163352	0.016089	-0.279602	-0.250365	-0.127271	-0.512827	-0.207732	-0.501301	0.110741	-0.125255	-0.241412	-0.273261	-0.360787	-0.011133	-0.196387	-0.550931	0.019532	0.084172	0.123042	-0.431562	-0.373884	0.097198	-0.044105	0.009721	-0.189051	0.162302
CTD-2105I3	PDGFRL;SHGC-35410	HumArray2H10_A36	8p21.3-8p22	8	17511	-0.065963	-0.32559	-0.398357	0.591922	-0.219596	0.030455	-0.287888	-0.41212	-0.027994	-0.332974	-0.152838	-0.079298	-0.331064	-0.467937	0.021776	NA	0.095618	0.338854	-0.059953	0.072085	-0.241839	-0.152496	-0.062595	-0.516725	-0.133178	-0.3952	0.143138	-0.135922	-0.080274	-0.30188	-0.181453	0.068077	NA	-0.546026	0.099126	0.132562	0.056065	NA	-0.342847	0.042035	0.273854	0.082262	-0.169112	0.201141
RP11-51C1	SHGC-33765;T94819	HumArray2H9_C22	8p21.3	8	19264	NA	-0.460234	NA	0.537371	-0.352166	-0.051307	-0.325591	-0.599978	-0.198845	-0.484931	-0.229638	-0.186848	-0.515739	-0.660899	0.146297	NA	-0.048217	0.184144	-0.297503	-0.100754	-0.254841	-0.34926	-0.248931	-0.723175	-0.081916	NA	0.057708	-0.219048	0.212987	-0.243706	-0.246245	0.047893	NA	NA	-0.013308	0.080634	0.074965	-0.464408	-0.541116	-0.102339	-0.235857	-0.473642	-0.339746	0.331412
RP11-191P9	SHGC-33536;H73393	HumArray2H9_I22	8p21.3	8	19617	-0.181192	NA	-0.487789	0.531138	-0.361069	-0.003786	-0.536365	-0.557932	-0.161893	-0.437542	-0.248944	-0.197721	-0.49596	-0.621506	-0.078902	0.072089	NA	0.16639	-0.281092	-0.10121	-0.312795	-0.331084	-0.250254	NA	-0.164874	-0.540375	0.048396	-0.270829	-0.209905	-0.230995	-0.282475	0.02618	-0.474851	-0.809321	-0.016425	0.05668	-0.002558	-0.508181	-0.546477	0.054088	0.085701	-0.523378	-0.321143	0.271074
RP11-233H21	SHGC-35965;H41214	HumArray2H9_L22	8p21-8p22	8	19702	-0.227485	-0.321191	-0.493362	0.393786	-0.365815	-0.045841	-0.536154	-0.606588	-0.240453	-0.398338	-0.185769	-0.14706	-0.494353	-0.560209	-0.110143	0.177111	-0.107069	0.113478	-0.305216	-0.141467	-0.174711	-0.281213	-0.278884	-0.674585	NA	-0.665964	-0.15837	-0.178811	0.022374	-0.31124	-0.29515	0.035712	-0.305775	-0.531797	-0.0538	0.089367	0.066168	-0.390233	-0.50353	-0.185174	0.021854	-0.410538	-0.326207	0.300137
RP11-93D21	SHGC-720;Z16578	HumArray2H9_O22	8p21.3-8p22	8	20335	-0.140401	-0.401743	NA	0.500962	-0.308115	-0.041671	-0.022559	-0.535642	-0.159729	-0.378559	-0.187952	-0.184416	-0.428427	-0.551198	0.214498	0.19531	-0.009972	0.18949	-0.203481	-0.077603	-0.145779	-0.313215	-0.196783	-0.622837	-0.050041	-0.55298	0.171171	-0.237551	NA	-0.233371	-0.074455	0.169562	-0.247909	-0.544326	0.020209	NA	0.082826	-0.368072	-0.481807	-0.008189	0.01884	-0.533157	-0.31788	0.297281
RP11-89M8	SHGC-9963	HumArray2H9_I25	8p21.3	8	22745	NA	-0.324725	-0.25537	0.498851	-0.275718	0.025438	-0.448251	NA	-0.070441	-0.433592	-0.152437	-0.105498	NA	NA	0.018368	-0.024618	-0.004172	0.160509	-0.244118	-0.021611	-0.318811	-0.210941	NA	-0.558947	0.078193	-0.486778	-0.308928	-0.313874	-0.168339	-0.273379	-0.270785	-0.020105	-0.384554	-0.618729	0.138094	-0.192248	0.074162	-0.527167	-0.439542	-0.024101	0.078683	-0.499963	-0.244068	0.357636
RP11-204M16	SHGC-32556;AB002390	HumArray2H9_F25	8p21.3	8	23223	-0.0663515	-0.3339	-0.232829	0.526807	-0.234753	0.0230235	-0.402484	-0.353717	-0.110246	-0.33574	-0.144148	-0.128024	-0.320136	-0.476897	0.0468115	0.107703	0.049852	0.260868	-0.028498	0.035942	-0.248348	-0.15874	-0.0123545	-0.454224	-0.0715095	-0.448159	-0.237091	-0.210146	-0.173099	-0.211778	-0.341062	0.053647	-0.298774	-0.606717	0.110329	-0.13396	0.123248	-0.422357	-0.383698	0.0217535	0.0347715	-0.493275	-0.215897	0.264753
RP11-288N10	SHGC-33931;R01197	HumArray2H9_C25	8p21	8	23445	-0.071934	-0.273329	NA	0.464254	-0.166878	0.020008	NA	-0.525926	-0.184708	-0.436226	-0.044583	-0.201819	-0.450953	-0.465417	0.088251	0.157423	-0.065041	0.081641	-0.211298	-0.129744	-0.18299	-0.291427	-0.138915	-0.490281	0.108084	NA	NA	NA	NA	NA	NA	NA	-0.293382	-0.45241	NA	-0.152416	NA	-0.355253	-0.439687	-0.229258	NA	NA	-0.327071	NA
RP11-158F9	SHGC-20480;Z52979	HumArray2H9_L25	8p21.2	8	24859	-0.093483	-0.470575	-0.553457	0.558904	-0.297329	NA	-0.438954	-0.512477	-0.175128	NA	-0.241698	0.005594	NA	NA	0.018323	0.200578	-0.091075	0.203368	-0.241127	-0.065394	-0.138495	-0.266284	NA	-0.657244	-0.056477	-0.517793	-0.333836	-0.195638	-0.164889	-0.261619	NA	0.13586	-0.215322	-0.505767	0.044126	-0.079763	0.178827	-0.373046	-0.527569	-0.036605	0.077788	-0.291274	-0.346524	0.339874
RP11-76B12	SHGC-31262;X15215	HumArray2H9_O25	8p21.2	8	25212	-0.204994	-0.467701	-0.500882	0.480163	-0.345111	-0.066728	-0.442971	-0.544491	-0.215869	-0.525847	-0.266307	-0.22854	0.44054	-0.592999	0.023966	0.257179	-0.113899	0.128189	-0.62624	-0.118711	-0.248583	-0.352924	-0.256148	-0.724269	0.088931	-0.486685	-0.095216	-0.106897	-0.021927	-0.215313	-0.327136	0.058893	-0.257667	-0.582782	-0.128377	-0.123472	0.110563	-0.458806	-0.522519	0.017081	0.131247	-0.211866	-0.446008	0.368121
RP11-70L1	SHGC-10738;X15215	HumArray2H9_R25	8p21.2	8	25299	-0.119491	-0.407724	NA	0.489837	-0.279329	-0.037416	-0.423976	-0.492193	-0.168553	-0.416396	-0.247338	-0.190398	0.510749	-0.566445	0.093054	0.108671	-0.083066	0.211594	-0.494918	-0.069233	-0.249048	-0.285325	-0.159487	-0.628157	0.10244	-0.414275	-0.337448	-0.196054	-0.129752	-0.211364	-0.278017	0.045223	-0.293688	-0.625067	0.029041	-0.133951	0.143231	-0.400208	-0.468893	0.029856	0.023355	-0.218774	-0.318054	0.286822
RP11-164H24	SHGC-36250;R83160	HumArray2H9_U25	8p21.2	8	25316	-0.11834	-0.396914	-0.434864	0.51622	-0.303077	NA	-0.445822	-0.574477	-0.14661	-0.524863	-0.223443	-0.150194	0.851114	-0.628757	0.019242	0.10983	-0.070411	0.133614	-0.555684	-0.11263	-0.295784	-0.330312	NA	-0.691762	0.131576	-0.446512	-0.446302	-0.322938	-0.130394	NA	-0.370411	0.007188	-0.355178	-0.576683	0.099531	-0.18716	0.141266	-0.452788	-0.549221	-0.048298	0.130618	-0.142125	-0.345063	0.371419
RP11-232J22	SHGC-36722;AB020690	HumArray2H10_B15	8p12	8	26282	-0.14138	-0.388553	-0.429801	0.525285	-0.267599	-0.007188	-0.357263	-0.523202	-0.151992	-0.429864	-0.182779	-0.168837	-0.458049	-0.596254	0.264533	0.274708	-0.027173	0.171685	-0.511651	-0.040824	-0.26562	-0.317559	-0.173162	-0.659034	-0.016361	-0.450035	-0.294142	-0.111277	-0.09702	-0.163164	-0.256282	0.120119	-0.249936	0.053341	0.032212	-0.19786	0.138372	-0.201199	-0.494542	0.016686	0.121622	-0.231226	-0.31411	0.228793
RP11-199N14	SHGC-13613;AF067396.1	HumArray2H9_X25	8p21.2	8	26290	-0.11539	-0.326268	-0.341246	0.340598	-0.351998	0.001419	-0.464997	-0.381458	-0.156528	NA	-0.211625	-0.121898	NA	-0.489687	0.019419	0.183282	-0.071572	0.144451	-0.188652	-0.047875	-0.180212	-0.252959	-0.185237	-0.571862	-0.107594	-0.521688	-0.422339	-0.31707	-0.253063	-0.329108	-0.43232	-0.032839	-0.293936	0.007353	-0.02085	-0.109931	NA	-0.224833	-0.432104	0.086539	-0.039309	-0.246204	-0.229283	0.109454
RP11-138J2	SHGC-35790;L05779.1	HumArray2H10_E15	8p21	8	27243	-0.042708	-0.267176	NA	NA	-0.210725	0.018562	-0.365868	-0.494576	-0.112377	-0.32131	-0.013602	-0.083593	-0.460504	-0.571111	0.150144	0.135475	-0.029669	0.163906	-0.378554	-0.010193	-0.37299	-0.284929	-0.102475	-0.61014	0.047928	-0.466533	-0.354111	-0.195268	-0.142609	NA	-0.348438	0.082171	-0.36292	0.075046	0.053228	-0.262473	-0.012257	-0.356784	-0.474883	-0.005863	0.168769	-0.144881	-0.277042	0.323537
RP11-116F9	SHGC-10443;T59517	HumArray2H10_H15	8p12-8p21.1	8	28178	-0.006964	-0.279715	-0.356647	0.545488	-0.238368	0.049698	-0.368848	-0.47157	-0.041999	-0.426936	-0.160146	0.200668	-0.394086	-0.655608	0.067819	0.326613	-0.00303	0.245271	-0.435986	0.054396	-0.183436	-0.198987	-0.050825	-0.582115	-0.060846	-0.414327	-0.21535	-0.204356	-0.096156	-0.272192	-0.255887	0.07604	-0.102211	0.199395	0.084181	-0.065874	0.208232	-0.169127	-0.438047	0.107534	0.062976	-0.234551	-0.263158	0.276323
RP11-275K7	SHGC-15326;T81337	HumArray2H10_K15	8p12	8	28889	-0.226119	-0.448272	-0.496661	0.424632	-0.019335	-0.04237	-0.388904	-0.576049	-0.205867	-0.45367	-0.26965	0.093965	-0.512217	-0.655191	-0.035607	0.358912	-0.083603	0.135874	-0.205977	-0.061359	-0.131782	-0.309723	-0.146213	-0.724693	-0.128164	-0.448926	-0.42071	-0.189268	-0.335823	-0.24508	NA	0.043745	-0.168341	0.011985	-0.061837	-0.086303	0.119189	-0.189157	-0.541697	-0.118748	0.015769	-0.190281	-0.34427	0.243771
RP11-277I21	SHGC-3342;G17229	HumArray2H11_B9	8p12	8	28963	-0.066777	-0.396891	NA	0.603672	NA	NA	-0.358269	-0.50982	-0.098045	-0.357337	-0.201218	0.157683	-0.467536	-0.575416	-0.078575	0.322792	-0.039711	0.22269	-0.458623	0.012813	-0.318804	-0.245566	-0.084477	-0.644166	-0.083031	-0.492286	-0.244264	-0.169117	-0.159719	-0.151094	-0.322612	0.01323	-0.214567	0.071593	0.001801	-0.150847	NA	-0.252512	-0.489376	0.082933	0.07557	-0.22058	-0.323713	0.252208
RP11-253I17	SHGC-5760;G17238	HumArray2H11_B10	8p12	8	29077	-0.0711	-0.258723	NA	NA	0.039172	NA	-0.385122	-0.454225	-0.090959	-0.338006	-0.148244	0.157528	-0.322608	-0.508919	0.025651	0.271234	0.013302	0.23799	-0.369804	0.024344	-0.200612	-0.21752	-0.100191	-0.553868	-0.08456	-0.418277	-0.230807	-0.220505	-0.226291	-0.31024	-0.369321	-0.032251	-0.185553	0.126067	0.041175	-0.043455	0.133555	-0.250874	-0.409083	-0.088977	0.066393	-0.163225	-0.254165	0.293803
RP11-5J20	SHGC-33982;R05981	HumArray2H11_B11	8p12-8p21.1	8	29319	-0.174199	-0.424433	-0.419367	NA	NA	0.003801	-0.546165	-0.41278	-0.219926	-0.365591	-0.162364	0.151956	-0.363388	-0.399115	0.139267	0.286696	-0.053901	0.223452	-0.338672	0.079729	-0.238079	-0.148009	-0.070418	-0.539863	-0.114034	-0.569917	-0.339511	-0.279272	-0.056769	-0.22941	NA	0.027919	-0.201359	0.159756	-0.076995	-0.125286	0.10859	-0.275072	-0.382169	-0.007419	-0.003477	-0.204083	NA	0.157874
RP11-287N19	SHGC-12373;S67861.1	HumArray2H11_B12	8p12	8	30494	0.052609	-0.231746	-0.337476	0.509882	0.080006	0.140533	-0.284797	-0.359864	-0.086327	-0.273176	0.051885	0.18228	0.366619	-0.261108	0.065582	0.35921	0.007077	0.260174	-0.296504	0.05655	0.163399	-0.054688	-0.037035	-0.246408	0.002342	0.004026	-0.054931	-0.08116	-0.057474	-0.105214	0.407247	0.151984	-0.071452	0.171343	0.058219	0.036141	0.058981	-0.053645	-0.157625	-0.008009	0.077056	-0.144943	NA	0.306342
CTD-2020E14	WRN	HumArray2H10_C3	8p12	8	31264	-0.083049	-0.354882	-0.443238	0.567668	0.04393	0.014171	-0.325519	NA	-0.086854	-0.294288	-0.223446	0.158125	-0.085756	0.158048	-0.014131	NA	0.002878	NA	-0.182501	NA	NA	-0.220239	NA	-0.570869	-0.1757	NA	-0.007409	-0.165038	-0.131689	-0.239307	-0.269684	0.013049	-0.262858	NA	-0.014169	-0.120522	0.16315	-0.110979	NA	0.095995	0.168394	-0.241682	NA	0.143351
RP11-57I3	SHGC-894;Z16888	HumArray2H11_B13	8p12	8	32470	NA	NA	NA	NA	NA	NA	1.30946	NA	NA	-0.37947	-0.288461	NA	-0.442611	NA	-0.015658	0.387646	-0.096861	0.169483	-0.210703	0.003443	0.025348	-0.278719	NA	-0.755928	-0.159433	NA	-0.068465	-0.219109	NA	-0.239395	NA	-0.001107	-0.187771	0.082847	-0.020585	-0.110048	0.2105	-0.213796	-0.51443	NA	0.071085	-0.196408	-0.327968	0.221545
RP11-122D17	SHGC-12780;AF009227.1	HumArray2H11_B14	8p12	8	32637	-0.288219	-0.048445	-0.561448	0.453217	-0.089961	-0.061264	1.20701	-0.674589	-0.285111	-0.21714	0.256481	0.053144	-0.535086	0.144653	0.088742	NA	-0.057875	0.257444	-0.002742	0.06141	NA	-0.224096	-0.120824	-0.603759	-0.178083	-0.517516	-0.081165	-0.167556	-0.134242	-0.233726	-0.234118	0.088103	-0.161731	0.10798	-0.036996	-0.131046	0.33772	-0.224803	-0.455043	-0.102506	-0.078572	-0.267646	NA	0.207363
RP11-258M15	SHGC-1934;Z23603	HumArray2H10_N12	8p12	8	33579	-0.191147	0.06151	-0.463398	0.508433	0.04053	-0.011685	0.677957	-0.445414	-0.132431	-0.095113	1.20867	-0.143686	-0.337459	0.131215	0.303027	0.254354	-0.005394	0.238777	0.093049	0.042288	0.111325	-0.249298	-0.141292	-0.591629	-0.045778	-0.421304	-0.031075	-0.167268	0.027995	-0.222984	-0.146537	0.064433	-0.297897	0.07706	0.004597	-0.075606	0.192699	-0.192027	-0.464265	0.042281	0.133386	-0.199063	-0.298815	0.101224
RP11-274F14	SHGC-6153;G14150	HumArray2H10_Q12	8p12	8	35530	-0.187733	0.038435	-0.511179	NA	-0.053746	-0.01251	0.315925	-0.63269	-0.136107	NA	0.809942	-0.207622	0.541367	NA	0.059634	0.296742	0.004927	0.302686	0.046444	0.084486	0.059284	-0.21103	0.354797	-0.561552	-0.098899	-0.474737	0.016377	-0.160743	-0.170392	-0.353382	-0.304699	0.012084	-0.320294	0.074495	0.02333	-0.163961	-0.043064	-0.264601	-0.470608	0.036195	-0.054584	-0.269363	-0.351935	0.211672
RP11-237M13	SHGC-4695;G17257	HumArray2H10_T12	8p11.2-8p12	8	35635	-0.037836	0.037666	NA	0.464136	NA	-0.011592	0.232808	-0.54162	0.14363	0.099704	0.642265	-0.131319	0.49633	-0.047854	0.091651	0.313174	-0.067712	0.181438	NA	0.0944	0.190723	-0.260073	0.38867	-0.609519	0.058748	-0.400348	-0.071351	-0.128311	-0.203829	-0.419335	-0.351843	0.01716	-0.179215	0.069353	0.133747	-0.028041	0.112737	-0.134872	-0.550173	-0.033592	0.080817	-0.217176	NA	0.231635
RP11-210F15	SHGC-20486;Z51338	HumArray2H10_W12	8p12	8	36452	-0.317249	-0.096061	-0.490059	NA	-0.110218	NA	-0.03135	-0.538356	0.17238	0.093083	0.667893	-0.210006	1.15619	NA	0.026252	0.440488	-0.12459	0.300989	0.066119	0.052508	0.159342	-0.20133	NA	-0.64237	-0.224	-0.38196	-0.135662	-0.300626	0.258775	-0.266508	-0.262272	-0.051936	-0.158217	0.116096	-0.089066	-0.099949	0.250028	-0.183136	-0.524234	-0.082627	0.041971	-0.20174	NA	0.009814
RP11-265K5	SHGC-37155;R55295	HumArray2H11_B15	8p12	8	38125	-0.084654	0.378772	1.08692	0.509093	0.036382	0.004075	0.244806	-0.398588	-0.074503	0.30293	NA	-0.172214	NA	0.136715	-0.035804	0.301862	-0.026915	0.201737	0.570213	0.028467	0.044615	-0.204654	NA	0.700907	-0.019369	-0.448605	-0.09239	-0.116734	-0.392959	-0.226494	-0.350399	0.128372	-0.168419	0.133092	-0.008537	-0.143215	0.294221	-0.232965	-0.394485	0.070723	0.083812	-0.19267	NA	0.42247
RP11-100B16	SHGC-11130;M34188.1	HumArray2H11_B16	8p11.2-8p12	8	38257	-0.0486	0.425299	NA	0.446932	0.040352	NA	0.214412	-0.390595	0.001653	0.250276	0.765663	-0.093392	2.04356	NA	0.097466	0.226027	0.008374	0.276241	NA	0.121678	0.084622	-0.113638	NA	0.790076	0.121388	-0.385517	-0.092885	-0.17881	-0.201592	-0.217378	-0.222955	0.05257	-0.248313	0.132343	0.122626	-0.089663	0.235049	-0.233748	-0.30744	0.020915	NA	-0.11385	NA	0.392085
RP11-262I23	SHGC-12674;M86481.1	HumArray2H11_B17	8p11.2	8	39745	-0.124223	0.049817	-0.045115	0.420468	0.077884	0.159345	-0.180749	-0.321123	-0.00189	0.071642	0.477782	0.050334	-0.333256	0.05495	NA	0.048545	-0.039361	0.160605	0.411697	-0.05129	0.090517	NA	0.866245	-0.522581	0.008732	NA	-0.158513	-0.321892	NA	-0.038026	-0.005597	0.069566	-0.306768	-0.080837	-0.09052	-0.100907	0.214552	-0.188678	-0.153439	-0.08116	-0.041869	-0.345756	NA	0.279157
RP11-133O7	SHGC-649;Z16435	HumArray2H10_N15	8p11.2	8	39855	-0.107798	0.07248	NA	0.432522	-0.011352	-0.014091	-0.081591	-0.680521	-0.121074	0.157623	0.637641	-0.189818	-0.414846	0.56243	0.121554	0.348865	-0.036876	0.203722	0.493836	-0.047304	0.164167	-0.26655	0.988045	-0.601543	0.095696	-0.361444	-0.142023	-0.242474	-0.03712	-0.153346	-0.139331	0.151153	-0.189724	0.024242	-0.065857	-0.008016	0.339042	-0.127028	-0.081009	NA	-0.016374	-0.519073	-0.231059	0.206711
RP11-48D21	SHGC-5765;G17240	HumArray2H10_T15	8p11.2	8	40481	-0.108591	NA	NA	0.523942	0.009985	NA	0.044481	NA	-0.048243	0.025727	0.646554	-0.121669	-0.526594	NA	-0.013166	0.306768	-0.060197	0.099263	NA	-0.110587	0.153271	-0.2908	NA	-0.579738	0.073139	-0.533345	-0.078031	-0.226537	-0.187854	-0.280605	-0.362923	0.023053	-0.178451	0.144203	-0.002767	-0.037957	0.325852	-0.167711	NA	-0.140453	0.038843	-0.390884	0.101182	0.247411
RP11-284J3	SHGC-18041	HumArray2H10_Q15	8p11.2	8	40661	NA	0.073532	-0.275764	0.510794	-0.05119	NA	0.04059	-0.490308	-0.076691	0.011225	NA	-0.192919	-0.433247	NA	NA	0.222901	-0.044347	0.309343	-0.047569	-0.007002	0.118126	-0.142692	NA	-0.568771	0.136402	-0.441713	-0.131693	-0.169767	-0.032379	NA	-0.182145	0.100804	-0.353365	0.103177	-0.034217	-0.12429	0.247605	-0.221863	-0.515098	-0.138724	NA	-0.513759	0.089083	0.415101
RP11-282J24	SHGC-13448;T47837	HumArray2H10_W15	8p11.2	8	41663	0.024272	0.078088	NA	0.547044	0.017454	0.60463	-0.211609	-0.364726	-0.075636	-0.032834	0.721608	0.051249	NA	NA	0.024034	0.303139	-0.048371	0.246307	0.374429	0.041095	0.174301	-0.031448	0.641976	-0.240269	0.348273	-0.143904	-0.004252	0.173616	-0.031505	-0.244135	0.213924	0.055375	0.058527	0.201992	0.032281	0.010565	0.3855	0.004772	-0.118627	-0.14908	-0.002454	0.018599	-0.15442	0.486117
RP11-73M19	SHGC-34736;H53974	HumArray2H11_B18	8p11.1-8p11.2	8	43001	0.077114	0.073419	NA	0.42371	NA	NA	-0.185064	-0.515233	-0.040557	-0.133725	0.548481	-0.141573	-0.225946	0.432571	-0.068229	0.124144	-0.067617	0.21381	0.154165	0.044741	0.008922	-0.093188	0.472273	-0.476274	0.006519	-0.459521	-0.257102	0.128017	-0.27844	-0.245983	1.28593	-0.114244	-0.155323	-0.040346	NA	NA	0.298843	-0.170628	-0.36399	NA	NA	NA	-0.155367	NA
RP11-12L15	SHGC-15321;G13932	HumArray2H11_B19	8q11.1	8	47823	0.442909	-0.070595	NA	0.395265	-0.094291	-0.005496	-0.055221	0.046341	-0.11328	0.16915	0.708161	0.041099	-0.086364	0.682714	0.206872	0.27972	-0.145636	0.316843	0.06077	0.086502	0.007941	0.230801	0.072395	0.554883	0.194514	0.680389	-0.173134	0.140659	0.150898	-0.215264	1.47456	0.117273	0.385045	-0.502086	0.002356	0.146223	0.626711	NA	0.387617	-0.034109	-0.087743	-0.044868	-0.289055	0.286855
RP11-268N2	SHGC-1940;Z23713	HumArray2H11_B20	8q11.2	8	49118	0.494422	0.104734	0.016407	0.405846	0.0567875	0.387098	-0.0925935	0.0915235	-0.05084	0.139044	0.609529	0.171561	0.07631	0.444812	0.288449	0.156558	0.0140215	0.250968	0.211935	0.0277625	0.086465	0.207448	-0.018259	-0.46952	0.242782	0.724978	-0.132556	0.18947	0.0792985	-0.137666	1.5273	0.011242	0.281409	-0.642795	-0.0267015	0.144205	0.42431	-0.195995	0.290733	-0.027618	0.017428	0.036893	-0.131775	0.398133
RP11-149G12	SHGC-18053;G08675	HumArray2H11_E35	8q11.21	8	52199	0.366727	0.017397	0.050215	0.50323	0.0254595	0.363557	-0.096498	0.061629	0.0046645	0.118204	0.564499	0.095407	0.0141075	0.529624	-0.089236	0.164515	-0.0202955	0.186217	0.315866	-0.0261995	0.093521	0.246838	-0.036166	0.508943	0.229965	0.865039	-0.069196	0.224834	0.0735415	-0.180559	1.55067	0.114075	0.055423	-0.273836	-0.0496125	0.15263	-0.165946	0.243782	0.65644	-0.0068915	0.00856	0.010763	-0.1465	0.39723
RP11-188C10	SHGC-5839;G17253	HumArray2H11_E32	-	8	52638	0.31298	-0.002885	0.0800975	0.41506	-0.0306415	0.411709	-0.024452	0.0492325	-0.116588	0.164881	0.545607	0.0971375	0.018286	0.499476	-0.052249	0.144655	-0.0574165	0.182041	0.343255	-0.0120305	0.066908	0.144258	-0.0387975	0.536737	0.261834	0.239793	-0.276683	-0.083402	0.0689705	-0.371405	1.44936	0.0337575	0.100987	-0.452536	-0.092305	0.105017	-0.168287	0.158269	0.537419	-0.047108	-0.0461005	-0.057859	-0.245035	0.47506
RP11-83O14	SHGC-35973;AB011107	HumArray2H10_J1	8q12.1	8	53073	0.404328	-0.028156	0.114489	0.551662	0.0043665	0.4446	-0.113633	0.077295	-0.0789995	0.221803	0.731179	0.138394	0.04358	0.751471	-0.092223	0.247117	-0.0289625	0.299764	0.394916	0.01884	0.047494	0.193421	0.012913	0.714349	0.253624	0.719034	-0.367939	0.0749525	0.13167	-0.213318	1.62814	0.159401	0.307018	-0.618848	-0.035247	0.164463	0.493935	0.34323	0.748695	0.0207995	0.0550895	0.0247685	-0.274381	0.46306
RP11-175H20	SHGC-13527;T47972	HumArray2H10_M1	8q12	8	53297	0.458195	0.0485755	0.0690815	0.596298	0.0447295	0.460319	-0.04267	0.112011	-0.0001575	0.213517	0.737843	0.175134	0.104953	0.715438	-0.076952	0.214686	-0.0140655	0.272986	0.42122	0.024827	0.0769365	0.175694	0.0417765	0.70519	0.354044	0.696105	-0.319712	0.157044	0.122107	-0.106339	1.60128	0.14299	0.250372	-0.533942	0.0277325	0.147531	0.46202	0.364229	0.663624	0.0545555	0.08377	-0.0039695	-0.215175	0.44325
RP11-221P7	SHGC-6379;G03085	HumArray2H11_E33	8q11.2	8	53605	NA	0.099737	0.078166	0.576572	0.113969	NA	-0.012036	0.125447	0.005099	0.195435	0.670031	0.149798	0.048897	0.77924	-0.0838345	0.283397	0.022068	0.33674	0.458471	0.066448	0.0374215	0.247228	0.053632	0.716121	0.339265	0.784219	-0.279657	0.0512955	0.0739165	-0.295139	1.63656	0.031227	0.340912	-0.500812	0.049779	0.117832	0.474401	0.347293	0.712628	0.0682225	0.069326	0.039523	-0.237141	0.461159
RP11-105K5	SHGC-18023;G09115	HumArray2H10_V1	8q11.22	8	54464	0.565065	0.028006	0.224627	0.594275	0.083041	0.500596	-0.151895	0.149781	0.120509	0.286918	0.658327	0.312775	0.102124	0.743841	0.125901	0.209068	-0.167073	0.330708	0.454208	0.118013	0.125145	0.232127	0.08079	0.684379	0.177332	0.654307	-0.393929	0.087209	0.017207	-0.350022	1.39043	0.041136	0.252682	-0.585634	-0.003024	0.188455	0.451923	0.375849	0.70947	0.242183	-0.103004	-0.005272	-0.027648	0.58317
RP11-99M6	SHGC-1930;Z23539	HumArray2H11_E34	8q12.1	8	55552	0.374731	-0.006918	0.004391	0.518554	-0.011519	0.479166	-0.066167	0.114018	-0.0694185	0.171514	0.623168	0.119342	-0.017164	0.637953	0.017399	0.205749	-0.110564	0.2039	0.339639	0.01916	0.247845	0.432695	-0.046652	0.570888	0.210617	0.732362	-0.276888	0.0527905	0.092377	-0.293612	1.57273	0.116139	0.0736505	-0.580986	-0.148118	0.131259	0.38273	0.285076	0.550647	0.102665	-0.0704205	-0.0222455	-0.298781	0.423849
RP11-172D2	SHGC-18046;G08706	HumArray2H11_B26	8q12	8	55737	0.435647	0.0519465	-0.018807	0.617657	0.053453	NA	0.06489	NA	0.0367335	0.129805	0.600036	0.153665	-0.002185	0.689338	0.0564195	0.297153	0.0149445	0.229828	0.3814	0.0042895	0.294247	0.482266	-0.021295	0.620536	0.319513	0.773204	-0.288219	0.063873	0.20844	NA	1.64083	0.104662	0.196408	-0.610838	-0.037979	0.12804	0.4312	0.360032	0.562196	-0.003385	0.040437	0.019146	-0.256116	0.4428
RP11-213K11	SHGC-12792;M16038.1	HumArray2H11_B27	8q11.2-8q12	8	56973	0.490433	-0.00859	NA	0.447846	0.003305	NA	-0.068392	0.095798	-0.067229	0.044871	0.4571	0.061765	-0.022312	NA	-0.021103	0.230528	-0.019201	0.113532	0.307096	NA	0.102668	0.35937	-0.028759	0.444775	0.305698	0.947792	NA	0.037392	0.316165	-0.042643	1.58987	0.172818	0.141645	-0.457349	-0.067914	0.096358	0.353181	0.215551	0.45395	-0.183054	0.016967	-0.001497	-0.241536	0.323414
RP11-22I14	J00119;RH17579	HumArray2H10_A2	8q11	8	57076	0.497885	0.03453	NA	0.361878	0.010323	0.396101	NA	0.083744	-0.030738	NA	0.613281	0.15778	NA	0.510507	NA	-0.023761	NA	NA	NA	NA	-0.015139	0.390541	-0.025666	NA	0.37409	NA	NA	NA	NA	NA	NA	NA	-0.083631	-0.780566	-0.019877	-0.006185	0.18258	0.130177	0.438925	-0.123661	0.134916	0.038417	NA	NA
RP11-258B14	SHGC-32354;Z39364	HumArray2H11_B28	8q12	8	61151	NA	0.078983	NA	NA	NA	0.26251	NA	NA	0.105457	0.086708	0.523195	0.194467	-0.005942	0.396145	NA	0.265309	0.049276	0.165391	0.312645	-0.100574	0.07944	0.387193	-0.057394	0.547714	NA	NA	NA	NA	NA	NA	NA	NA	0.108406	0.088139	0.000415	0.133469	0.298832	0.296569	0.431904	-0.053357	0.064425	0.017789	-0.289265	0.384709
RP11-252M13	SHGC-9020;G14374	HumArray2H11_B29	8q12	8	64362	NA	0.136061	0.019268	0.453428	0.073911	0.509927	0.044002	0.083577	-0.005412	0.213972	0.664348	NA	NA	NA	0.260765	0.210048	0.037566	0.242577	NA	0.389314	0.108148	0.392463	-0.000488	0.534922	0.272639	1.12795	0.187081	-0.022571	0.024303	-0.203494	1.65378	0.089505	0.206461	0.066646	-0.005964	0.322748	NA	0.275711	0.510918	0.127733	0.019846	0.004456	-0.070972	0.403839
RP11-92M10	SHGC-18049;G08709	HumArray2H11_B30	8q12.3	8	65694	NA	0.166958	NA	0.51353	0.173414	0.19076	-0.159646	NA	NA	0.125254	0.581392	NA	0.0709	NA	0.102846	0.294947	-0.028789	0.109435	0.365369	0.586659	0.195035	NA	0.097252	0.601	0.481396	1.09672	NA	0.010133	NA	NA	NA	0.068716	0.353004	0.504087	0.147523	0.414295	-0.065924	0.353978	0.501249	0.01394	0.197879	0.06447	-0.064822	0.575294
RP11-282D10	SHGC-20493;Z54066	HumArray2H11_B31	8q13	8	67298	0.598115	0.092332	0.049784	0.492111	0.049626	0.483437	NA	0.068218	-0.011751	0.212324	0.686341	0.132271	0.046463	0.596346	NA	0.294805	0.039098	NA	0.413541	0.008906	0.209498	0.48696	0	0.664723	0.656974	-0.41778	0.021708	NA	NA	NA	NA	NA	0.466117	0.159215	-0.045103	0.360342	-0.083602	0.270562	0.667017	0.017807	-0.0035	-0.01359	0.043817	0.36749
RP11-212P10	SHGC-12887	HumArray2H11_B32	8q13	8	67392	0.550441	0.092524	NA	0.45735	0.007346	NA	-0.169681	0.094245	-0.052243	0.156195	0.665707	0.12453	0.064071	0.556412	0.064197	0.207008	0.006245	0.188695	0.443998	0.042947	0.134367	0.446728	0.025823	0.649709	0.43889	1.11921	0.074472	-0.023034	0.214527	-0.040168	1.74634	0.089211	0.451723	0.198789	-0.001856	0.320978	-0.141543	0.292397	0.702605	-0.101841	0.096884	0.020822	0.001696	0.330271
RP11-271O1	SHGC-12833;X66087	HumArray2H11_B33	8q12.3	8	67480	NA	NA	NA	NA	0.025697	NA	-0.038491	-0.017348	0.019471	-0.090551	-0.575857	NA	NA	NA	-0.104966	-0.069572	-0.002412	-0.0312	NA	NA	-0.139853	0.064764	-0.004887	NA	0.053029	-0.423862	0.109863	-0.641188	-0.187852	-0.177282	-0.0281	0.022836	0.109657	0.034088	-0.002589	-0.090626	0.028526	-0.161397	0.168465	NA	-0.009159	0.012694	-0.305608	-0.234107
RP11-120N14	SHGC-5142;L16441.1	HumArray2H10_D1	8q13.2	8	70364	NA	0.139276	NA	0.420826	0.049297	NA	0.020361	0.111148	0.012423	0.287106	0.478156	0.182245	NA	0.460298	NA	0.114419	0.057812	0.189619	0.300249	-0.039569	0.202402	0.298667	-0.032944	0.511	NA	0.76872	0.197078	0.349284	-0.160936	NA	1.47937	-0.037155	0.323959	-0.0484	-0.048479	0.170389	NA	0.241075	0.793289	NA	0.057505	0.024464	0.023412	0.404167
RP11-107F3	SHGC-34375;H25044	HumArray2H11_B34	8q21.1	8	74222	0.640142	0.127787	0.12652	0.61046	NA	NA	-0.116409	0.003139	0.250306	0.260433	0.75115	0.368303	-0.005749	0.695611	0.175474	0.267633	0.023653	NA	0.434047	0.086581	0.1854	0.563451	0.045476	0.712178	0.148099	NA	0.139478	0.409272	0.023064	-0.242812	NA	NA	0.35235	0.098884	-0.101556	0.415263	NA	0.325088	1.31182	0.060572	-0.015328	0.0623	0.017813	0.467563
RP11-117N14	SHGC-586;M78552	HumArray2H9_L28	8q21.1	8	74642	0.396328	0.028034	-0.049369	0.311907	0.144974	0.327497	-0.366664	0.079661	-0.014605	0.067988	0.518877	0.182802	-0.145073	0.410124	0.051543	0.172923	-0.07378	0.262048	0.286618	-0.045294	0.201053	0.363425	-0.041754	0.433086	0.100652	0.768453	NA	NA	NA	NA	NA	NA	0.272531	0.039336	-0.105195	0.378461	-0.050637	0.285249	0.947884	-0.11552	0.019838	0.083435	-0.009534	0.317877
RP11-33D7	SHGC-13825;T54423	HumArray2H9_O28	8q13-8q21.1	8	74944	0.315981	-0.02262	NA	0.300665	-0.06035	0.290268	NA	0.019752	-0.073607	0.100642	0.534833	0.050329	0.006231	0.453569	-0.073293	0.106705	-0.073617	NA	0.299608	-0.033031	0.115803	0.363047	-0.060471	0.473913	0.146617	0.980171	0.088349	0.158735	0.005375	NA	0.403321	0.052277	0.163097	0.000188	-0.12507	0.231741	-0.171832	0.222308	0.900832	-0.15552	-0.030904	-0.016669	-0.051034	0.20177
RP11-225J6	SHGC-1960;Z24217	HumArray2H9_C28	8q21.1	8	75709	0.506852	-0.000555	NA	0.474383	0.023426	NA	-0.038927	0.170137	0.026061	0.088884	0.606131	0.162055	-0.035062	0.432508	-0.052839	0.210919	-0.056295	0.09787	0.261036	-0.122231	NA	0.262999	-0.129618	0.574743	0.354059	1.12475	0.07807	0.419264	NA	-0.042462	1.45002	0.202489	0.206176	-0.136685	-0.138297	NA	-0.17775	0.329363	0.851403	NA	0.102896	0.043469	-0.115348	NA
RP11-65J24	SHGC-5156;L18601.1	HumArray2H9_F28	8q21.1	8	76694	0.197674	0.017255	NA	0.296551	NA	NA	-0.160389	0.01704	-0.103885	0.045247	0.512338	NA	-0.052045	NA	-0.148869	0.123973	-0.012162	0.165376	NA	0.361733	0.120186	0.278508	-0.028866	0.510639	0.237847	0.980059	NA	-0.069507	-0.07537	-0.56272	1.45358	0.040227	0.143648	-0.090287	-0.08079	0.258502	-0.216268	0.234044	0.759149	NA	0.176893	NA	NA	0.427745
RP11-93J13	SHGC-20497;Z51359	HumArray2H9_R28	8q21.1	8	78060	0.342743	-0.01073	NA	0.307126	NA	NA	-0.06987	0.086976	NA	0.094145	0.508128	NA	0.028209	0.428582	-0.056895	0.107153	-0.112059	0.225274	0.131241	-0.038738	0.011691	0.259363	-0.121614	0.477189	0.104553	1.16499	0.233871	-0.056439	NA	-0.203967	NA	-0.03555	0.106826	-0.095002	-0.100554	0.181707	-0.222326	0.166802	0.727415	NA	0.090941	-0.037296	-0.162733	0.312578
RP11-90B7	SHGC-9361;G14408	HumArray2H9_U28	8q21.1	8	79384	0.362234	-0.075336	NA	0.443438	NA	0.384137	-0.003092	0.041319	-0.096846	0.091252	0.625609	0.081399	-0.085338	0.389458	-0.004062	0.265513	-0.130367	0.142478	0.283523	0.00407	0.083265	0.363417	-0.050813	0.531557	0.278789	1.4162	NA	NA	NA	NA	1.66044	-0.064199	0.228646	0.021026	-0.168715	0.371961	-0.201719	0.248701	0.830593	-0.174724	0.0338	0.031783	-0.178329	0.288005
RP11-115D10	AFM172XF10;D8S501	HumArray2H11_Q11	-	8	79894	NA	-0.069544	-0.127587	0.441265	-0.094615	0.393042	0.005991	0.006302	-0.129725	0.293482	0.648702	0.03493	0.048115	0.640495	-0.093141	0.248377	-0.085157	NA	NA	-0.113998	-0.029209	0.388376	-0.150078	0.586379	0.088715	1.41112	0.360517	0.115297	0.036183	-0.231438	1.4693	0.082855	NA	0.081101	-0.18288	0.226734	0.245964	0.33759	1.01759	-0.017659	-0.029218	0.006354	-0.052473	0.48962
RP11-214E11	SHGC-36119;U18914.1	HumArray2H9_C31	8q21.1	8	80998	0.474965	-0.017868	-0.016186	0.469694	-0.10554	0.449973	-0.09744	0.007592	-0.078147	NA	0.7621	0.020005	NA	0.69332	-0.019966	0.407218	NA	0.285171	NA	0.056504	0.214418	0.54708	0.00369	0.772089	0.181292	1.49055	0.292839	0.053439	0.140201	-0.185084	1.57439	0.174046	0.40363	0.077684	-0.050106	0.377953	0.509416	0.303735	1.42831	-0.070961	0.042323	0.025245	NA	0.43643
RP11-93E11	SHGC-6399;G03104	HumArray2H9_L31	8q21.1-8q21.2	8	81763	0.470787	0.020592	0.110456	0.495469	-0.064563	0.55025	NA	0.082312	0.01856	0.273151	0.707287	0.19545	0.083225	0.683301	0.131776	0.3272	0.172717	0.251977	0.40914	0.05089	0.201389	0.504602	0.004198	0.790718	0.018417	NA	NA	NA	NA	NA	NA	NA	0.543854	0.22954	NA	0.435289	1.25112	0.427121	1.40029	-0.033051	NA	NA	0.065003	NA
RP11-80C11	SHGC-14258;G13835	HumArray2H9_F31	8q21.1-8q21.2	8	82164	0.474361	NA	-0.002256	0.484417	NA	NA	0.026903	0.033358	0.025222	0.196701	0.743468	0.087955	0.149994	0.647435	-0.034263	0.29744	NA	0.264244	0.333785	NA	0.061559	0.431172	NA	NA	0.143817	1.4571	0.351475	0.088583	0.088587	-0.160586	1.54451	0.071117	0.335541	0.046249	0.026204	0.341562	1.57826	0.301734	NA	NA	0.075091	0.010394	-0.112856	0.415617
RP11-107C1	SHGC-842;Z16808	HumArray2H9_I31	8q21.1	8	82451	0.42073	0.008883	NA	0.486874	0.061851	0.469248	-0.047669	NA	NA	0.188567	0.671257	NA	0.0464	0.654769	0.063348	0.22292	NA	NA	0.331829	NA	-0.023439	0.447325	0.026578	0.613046	0.165521	1.44497	0.400762	0.114032	0.029079	-0.271677	1.52047	-0.027571	0.271617	0.061565	NA	0.313198	1.45008	0.339464	1.24708	0.021883	NA	NA	-0.101377	NA
RP11-257P3	AFM185XE9;D8S275	HumArray2H11_Q12	-	8	82467	0.450534	0.037649	-0.007029	0.59901	0.000803	0.504385	-0.032709	NA	0.049119	0.304851	0.747713	NA	0.108606	0.656524	-0.017643	0.277208	-0.01615	0.195604	0.362159	-0.043423	0.112885	0.425897	NA	0.632366	0.115585	1.4303	0.397577	0.144783	0.047853	-0.267867	1.5417	0.012406	0.288479	0.124476	-0.023483	0.392204	1.52661	0.2892	1.28184	0.088039	0.016253	0.017854	-0.035159	0.447345
RP11-118O8	SHGC-12577;D14822	HumArray2H9_R31	8q21.3	8	92919	0.612977	-0.081454	0.056379	0.51513	-0.080296	0.480827	0.237048	0.025801	0.028701	0.626984	1.39981	0.315139	0.124457	0.707232	-0.021931	0.33051	-0.042315	0.26172	0.603764	0.005987	0.038338	0.453903	-0.032425	0.680416	0.075034	0.953096	0.277961	0.473539	-0.049203	-0.444935	1.45759	-0.083686	0.320094	0.121423	NA	0.303083	1.35519	0.350878	1.13376	-0.026487	NA	NA	-0.083652	NA
RP11-3J21	SHGC-9208	HumArray2H9_O31	8q21.3	8	93059	0.394735	-0.129075	0.021564	0.431757	-0.130356	0.423421	NA	-0.002209	-0.133546	0.539281	1.3598	0.186247	-0.017549	0.71631	0.03519	0.38986	-0.113116	0.32365	0.470323	0.015276	0.140693	0.511381	-0.033576	0.674578	0.084345	0.91138	0.175328	0.441155	0.031887	-0.478963	1.5254	-0.061678	0.308774	0.076925	-0.074613	0.3701	1.30309	0.246738	1.06916	-0.124365	NA	NA	-0.127541	NA
RP11-27I15	SHGC-5171;L18602.1	HumArray2H9_U31	8q21.3	8	93148	0.501586	-0.124158	-0.007481	0.420786	-0.126295	0.37825	0.249941	-0.021745	0.066266	0.349378	NA	NA	-0.068617	NA	0.039049	0.20439	-0.168604	0.291431	0.256095	NA	-0.035517	NA	0.022586	0.557617	-0.055831	1.01042	0.279955	0.401224	-0.087026	-0.4173	1.438	-0.098598	0.064408	0.013109	-0.018461	0.273573	1.113	0.270685	NA	-0.058212	-0.083147	-0.019609	-0.074506	0.40807
RP11-238H10	SHGC-5945;G14122	HumArray2H11_Q14	8q22	8	98877	0.447749	0.303175	0.034586	0.423268	-0.014414	0.439514	0.342151	0.104852	-0.0122185	0.555102	1.31418	0.178707	0.210775	0.630877	-0.088244	0.151472	-0.0278425	0.177679	0.565414	0.007924	0.187775	0.446153	0.0177935	0.622853	0.166259	1.13498	0.466516	0.493733	0.063828	0.005461	1.45083	0.0356185	1.01414	0.439711	-0.001876	0.258166	1.5463	0.282295	1.06397	0.032445	-0.017149	0.054182	-0.0062105	0.428638
RP11-131O16	SHGC-36779;Z41300	HumArray2H11_E22	8q22	8	99005	0.504817	0.501413	0.072841	0.447722	-0.027279	0.382992	NA	0.049165	0.000802	0.451749	1.18556	0.17558	0.030221	0.560683	-0.08346	0.129197	-0.035357	0.09317	0.407795	-0.104632	0.214067	0.397007	-0.056109	0.593486	0.04162	NA	NA	NA	-0.111009	NA	0.188589	-0.02476	0.92082	0.424842	-0.00355	0.281223	NA	0.246961	0.974701	-0.027652	0.045184	0.089844	0.033192	0.598602
RP11-131D12	SHGC-1927;Z23503	HumArray2H10_U4	8q22.2	8	99202	0.597393	0.401359	0.092605	0.550887	0.001187	0.481949	0.248578	0.17085	0.089059	0.654632	1.39456	0.197428	0.212124	0.753416	0.015114	0.169286	0.08796	0.263693	0.67973	0.021841	0.237323	0.516953	0.007819	0.703617	-0.002752	1.08696	0.662854	0.484338	0.074943	-0.224374	1.61118	0.103458	0.996835	0.540451	0.008136	0.343716	1.55481	0.214824	1.26304	NA	0.01051	0.018578	0.104108	0.47688
RP11-125O21	SHGC-216;Z16530	HumArray2H10_C4	8q22	8	99284	NA	NA	NA	NA	NA	NA	-0.020669	NA	NA	0.63523	1.42223	NA	0.143875	0.784746	0.059489	0.175536	0.058002	0.267774	0.626118	0.019101	NA	0.51434	0.013623	0.814833	0.223706	NA	NA	NA	NA	NA	NA	NA	1.01303	0.513588	0.010145	0.392242	1.66327	NA	1.25237	NA	0.044142	0.045722	0.087072	0.526718
RP11-136H10	SHGC-18044;G09257	HumArray2H9_L34	8q22	8	100171	0.407098	0.089485	0.191939	0.299245	NA	0.362476	0.169589	-0.002535	0.019382	0.403159	1.11325	0.171742	0.02052	0.600242	-0.010321	0.328619	0.012006	0.157711	0.382091	0.020086	0.337832	0.37515	-0.078531	0.586451	0.084155	0.846992	0.264892	0.366707	-0.094204	0.476452	1.30733	-0.15015	1.01891	0.703346	-0.044291	0.459851	1.64373	0.34206	1.34784	-0.03162	-0.003646	-0.010698	0.073069	0.376977
RP11-142F22	SHGC-5238;L18665.1	HumArray2H9_I34	8q22.2	8	100511	NA	NA	NA	0.319162	-0.063238	0.38038	0.287581	0.005898	NA	0.304003	NA	0.130634	0.008776	0.558233	-0.004743	0.18967	-0.10878	0.195259	NA	-0.014584	0.188267	NA	-0.110043	0.464164	0.082814	1.01965	0.298239	0.507001	-0.049926	0.614863	1.35952	-0.110415	1.3015	0.639919	-0.016021	0.357928	1.61389	0.268984	1.21396	-0.167011	0.048686	0.031856	0.090968	0.329178
RP11-208E21	SHGC-20503;Z51232	HumArray2H9_F34	8q22	8	100605	0.4493	0.264678	-0.046158	0.479098	-0.102585	0.452426	0.189668	0.038056	-0.004478	0.564115	1.27415	0.099889	0.074286	0.683709	-0.041773	0.231998	-0.119141	0.223472	0.366275	0.039575	0.291705	0.414175	-0.024604	0.598568	-0.071344	0.999918	0.31287	0.383048	-0.120494	0.638567	1.30712	-0.101827	1.44483	0.766555	0.053984	0.429764	1.72278	0.326099	1.42728	-0.042712	-0.035591	0.008108	-0.032665	0.512631
[truncated: 1,145 more rows]
[truncated: 23 more columns]
