# Supplementary material for: Breast tumor copy number aberration phenotypes and genomic instability
Source: BMC Cancer. 2006 Apr 18;6:96. doi: 10.1186/1471-2407-6-96 (PMC1459181; doi:10.1186/1471-2407-6-96)
Supplement: Additional File 5 — – Supplementary Table 4. Genome stability genes and their relation to E2F. Table provides information on whether the genes are known targets of E2F1, correlation of their expression with E2F1, correlation of their expression with copy number in samples in which copy number of the locus is reduced. [file 1471-2407-6-96-S5.xls]

## Sheet: Table S4 E2F genes
E2F1Target	ExprLossPval	ExprLossPval.fdr	E2F1Cor	entrezgene	typeAll	evidence	symbol	AltName	description	band	chromosome.May04	start.May04	end.May04	refseq.ucsc	chrom.July03	strand	start.July03	end.July03	gene	activity	role	summary	X1	X2	X3	X4	X5	X6	X7	X8	X9
0	0.0024	0.0128123	-0.241233	27229	centrosome	TAS	GCP4_HUMAN	76P	Gamma-tubulin complex component 4 (GCP-4) (hGCP4) (h76p) (Hgrip76). [Source:Uniprot/SWISSPROT;Acc:Q9UGJ1]	q15.3	15	41450585	41485530	NM_014444	15	+	41379368	41414294	76P	"""gamma tubulin ring complex protein, associated with centrosome"""	centrosome	Centrosome	213266_at	211337_s_at	NA	NA	NA	NA	NA	NA	NA
0	0	0	0.140962	65057	telomere	donna	ACD	ACD	adrenocortical dysplasia homolog [Source:RefSeq_peptide;Acc:NP_075065]	q22.1	16	66248934	66252214	NM_022914	16	-	67467668	67470949	ACD	"PTOP, TINT1, negative regulator of telomerase-mediated telomere elongation"	telomere	Telomere	204617_s_at	NA	NA	NA	NA	NA	NA	NA	NA
0	0.0001	0.00111935	0.207034	10270	mitosis	TAS	AKAP8	AKAP8	A-kinase anchor protein 8 (A-kinase anchor protein 95 kDa) (AKAP 95). [Source:Uniprot/SWISSPROT;Acc:O43823]	p13.12	19	15325341	15351603	NM_005858	19	-	15325335	15351603	AKAP8	"""anchor proteins (AKAPs), group of structurally diverse proteins, which have the common function of binding to the regulatory subunit of protein kinase A (PKA) and confining the holoenzyme to discrete locations within the cell, implicated in chromosome	mitosis	mitosis	203848_at	203847_s_at	NA	NA	NA	NA	NA	NA	NA
0	0	0	-0.29041	8846	repair	IEA	ALKBH	ALKBH	Alkylated DNA repair protein alkB homolog. [Source:Uniprot/SWISSPROT;Acc:Q13686]	q24.3	14	77209143	77244109	NM_006020	14	-	76129435	76164385	ALKBH	"""homolog E. coli alkB gene product, part of adaptive response mechanism of DNA alkylation damage repair"""			205621_at	NA	NA	NA	NA	NA	NA	NA	NA
0	0.133	0.244185	0.188066	64682	cell cycle	IEA	ANAPC1	ANAPC1	Anaphase promoting complex subunit 1 (APC1) (Cyclosome subunit 1) (Protein Tsg24) (Mitotic checkpoint regulator). [Source:Uniprot/SWISSPROT;Acc:Q9H1A4]	q13	2	112242873	112357972	NM_022662	2	-	112621787	112736887	ANAPC1	"""MCPR, anaphase promoting complex subunit 1"""	mitosis	mitosis	218575_at	NA	NA	NA	NA	NA	NA	NA	NA
0	0.133	NA	0.188066	64682	mitosis	IEA	ANAPC1	ANAPC1	Anaphase promoting complex subunit 1 (APC1) (Cyclosome subunit 1) (Protein Tsg24) (Mitotic checkpoint regulator). [Source:Uniprot/SWISSPROT;Acc:Q9H1A4]	q13	2	112242873	112357972	NM_022662	2	-	112621787	112736887	ANAPC1	"""MCPR, anaphase promoting complex subunit 1"""	mitosis	mitosis	218575_at	NA	NA	NA	NA	NA	NA	NA	NA
0	0.5035	0.656821	-0.0214876	10393	cell cycle	TAS	APC10_HUMAN	ANAPC10	Anaphase promoting complex subunit 10 (APC10) (Cyclosome subunit 10). [Source:Uniprot/SWISSPROT;Acc:Q9UM13]	q31.21	4	146273920	146376970	NM_014885	4	NA	146493946	146596968	NA	NA	NA	NA	207845_s_at	NA	NA	NA	NA	NA	NA	NA	NA
0	NA	NA	NA	51529	cell cycle	IEA	ANAPC11	ANAPC11	Anaphase promoting complex subunit 11 (APC11) (Cyclosome subunit 11) (Hepatocellular carcinoma associated RING finger protein). [Source:Uniprot/SWISSPROT;Acc:Q9NYG5]	q25.3	17	77442895	77451655	NM_001002249	17	+	80528418	80537179	ANAPC11	"""anaphase promoting complex subunit 11, ubiquitin ligase act."""	mitosis	mitosis	NA	NA	NA	NA	NA	NA	NA	NA	NA
0	NA	NA	NA	51529	mitosis	TAS	ANAPC11	ANAPC11	Anaphase promoting complex subunit 11 (APC11) (Cyclosome subunit 11) (Hepatocellular carcinoma associated RING finger protein). [Source:Uniprot/SWISSPROT;Acc:Q9NYG5]	q25.3	17	77442895	77451655	NM_001002249	17	+	80528418	80537179	ANAPC11	"""anaphase promoting complex subunit 11, ubiquitin ligase act."""	mitosis	mitosis	NA	NA	NA	NA	NA	NA	NA	NA	NA
0	0.0013	0.00820182	-0.207145	25847	mitosis	donna	ANAPC13	ANAPC13	anaphase promoting complex subunit 13 [Source:RefSeq_peptide;Acc:NP_056206]	q22.1	3	135679246	135687563	NM_015391	3	-	135517458	135525738	ANAPC13	APC	mitosis	mitosis	215282_at	209001_s_at	NA	NA	NA	NA	NA	NA	NA
0	0.0001	0.00111935	0.181147	29882	cell cycle	IEA	ANAPC2	ANAPC2	Anaphase promoting complex subunit 2 (APC2) (Cyclosome subunit 2). [Source:Uniprot/SWISSPROT;Acc:Q9UJX6]	q34.3	9	137345073	137358894	NM_013366	9	-	135426528	135440350	ANAPC2	"""APC, culiin"""	G2/M	Cycle	218555_at	NA	NA	NA	NA	NA	NA	NA	NA
0	0.0001	NA	0.181147	29882	mitosis	IEA	ANAPC2	ANAPC2	Anaphase promoting complex subunit 2 (APC2) (Cyclosome subunit 2). [Source:Uniprot/SWISSPROT;Acc:Q9UJX6]	q34.3	9	137345073	137358894	NM_013366	9	-	135426528	135440350	ANAPC2	"""APC, culiin"""	G2/M	Cycle	218555_at	NA	NA	NA	NA	NA	NA	NA	NA
0	NA	NA	NA	29945	cell cycle	TAS	ANAPC4	ANAPC4	Anaphase promoting complex subunit 4 (APC4) (Cyclosome subunit 4). [Source:Uniprot/SWISSPROT;Acc:Q9UJX5]	p15.2	4	25055117	25096388	NM_013367	4	+	25129730	25171002	ANAPC4	APC	G2/M	Cycle	NA	NA	NA	NA	NA	NA	NA	NA	NA
1	0.0087	0.0315455	-0.194634	51433	cell cycle	TAS	ANC5_HUMAN	ANAPC5	Anaphase promoting complex subunit 5 (APC5) (Cyclosome subunit 5). [Source:Uniprot/SWISSPROT;Acc:Q9UJX4]	q24.31	12	120208881	120252922	NM_016237	12	NA	120158112	120202155	ANAPC5	NA	NA	NA	211036_x_at	208722_s_at	208721_s_at	200098_s_at	NA	NA	NA	NA	NA
0	NA	NA	NA	51434	cell cycle	NAS	ANAPC7	ANAPC7	Anaphase promoting complex subunit 7 (APC7) (Cyclosome subunit 7). [Source:Uniprot/SWISSPROT;Acc:Q9UJX3]	q24.11	12	109274669	109304152	NM_016238	NA	NA	NA	NA	ANAPC7	anaphase promoting complex subunit	mitosis	mitosis	NA	NA	NA	NA	NA	NA	NA	NA	NA
0	NA	NA	NA	51434	mitosis	IEA	ANAPC7	ANAPC7	Anaphase promoting complex subunit 7 (APC7) (Cyclosome subunit 7). [Source:Uniprot/SWISSPROT;Acc:Q9UJX3]	q24.11	12	109274669	109304152	NM_016238	NA	NA	NA	NA	ANAPC7	anaphase promoting complex subunit	mitosis	mitosis	NA	NA	NA	NA	NA	NA	NA	NA	NA
0	0.0049	0.0209914	0.11319	324	cell cycle	IEA	APC	APC	Adenomatous polyposis coli protein (APC protein). [Source:Uniprot/SWISSPROT;Acc:P25054]	q22.2	5	112101484	112209533	NM_000038	5	+	112149799	112258151	APC	"""proliferation, meta-anaphase transition"""	mitosis	mitosis	203526_s_at	203525_s_at	203527_s_at	215310_at	216933_x_at	NA	NA	NA	NA
0	0.0089	0.0315455	-0.121287	328	repair	TAS	APEX1	APEX1	DNA-(apurinic or apyrimidinic site) lyase (EC 4.2.99.18) (AP endonuclease 1) (APEX nuclease) (APEN) (REF-1 protein). [Source:Uniprot/SWISSPROT;Acc:P27695]	q11.2	14	19993130	19995765	NM_001641	14	+	18913417	18916053	APEX1	Class II AP endonucleases cleave the phosphodiester backbone 5' to the AP site	BER	Repair	210027_s_at	NA	NA	NA	NA	NA	NA	NA	NA
0	0.8933	0.95377	0.392124	27301	repair	IEA	APEX2	APEX2	DNA-(apurinic or apyrimidinic site) lyase 2 (EC 4.2.99.18) (Apurinic- apyrimidinic endonuclease 2) (AP endonuclease 2) (APEX nuclease 2) (APEX nuclease-like 2) (AP endonuclease XTH2). [Source:Uniprot/SWISSPROT;Acc:Q9UBZ4]	p11.21	23	54909801	54917232	NM_014481	23	+	53993570	54001002	APEX2	weak class II AP endonuclease	BER	Repair	204408_at	NA	NA	NA	NA	NA	NA	NA	NA
0	0	0	-0.0419447	8883	cell cycle	IEA	APPBP1	APPBP1	Amyloid protein-binding protein 1 (Amyloid beta precursor protein- binding protein 1, 59 kDa) (APP-BP1) (Protooncogene protein 1) (HPP1). [Source:Uniprot/SWISSPROT;Acc:Q13564]	q22.1	16	65394284	65422380	NM_003905	16	-	66613018	66641116	NA	NA	NA	NA	202268_s_at	NA	NA	NA	NA	NA	NA	NA	NA
0	0.0001	0.00111935	-0.030401	54840	repair	IEA	APTX	APTX	Aprataxin (Forkhead-associated domain histidine triad-like protein) (FHA-HIT). [Source:Uniprot/SWISSPROT;Acc:Q7Z2E3]	p21.1	9	32962609	32991626	NM_175069	9	-	32962608	32979893	APTX	may play a role in single stranded DNA repair			218527_at	NA	NA	NA	NA	NA	NA	NA	NA
0	0.0001	NA	-0.030401	54840	damage	IDA	APTX	APTX	Aprataxin (Forkhead-associated domain histidine triad-like protein) (FHA-HIT). [Source:Uniprot/SWISSPROT;Acc:Q7Z2E3]	p21.1	9	32962609	32991626	NM_175069	9	-	32962608	32979893	APTX	may play a role in single stranded DNA repair			218527_at	NA	NA	NA	NA	NA	NA	NA	NA
0	0.0259	0.0670694	0.175916	23300	repair	donna	Y0431_HUMAN	ASCIZ	NA	q23.2	16	79627142	79636280	NM_015251	16	+	80848988	80860482	ASCIZ	ATM/ATR-Substrate Chk2-Interacting Zn2+-finger protein required for repair of abasic sites after methylating and oxidative DNA damage	Damage	Repair	201855_s_at	201854_s_at	NA	NA	NA	NA	NA	NA	NA
1	0.7621	0.878186	0.399241	10926	repair	IEA	NP_006707.1	ASK	activator of S phase kinase [Source:RefSeq_peptide;Acc:NP_006707]	q21.12	7	87150195	87183507	NM_006716	7	NA	87117572	87149719	NA	NA	NA	NA	204244_s_at	NA	NA	NA	NA	NA	NA	NA	NA
1	0.022	0.061072	-0.258617	472	cell cycle	IEA	ATM	ATM	Serine-protein kinase ATM (EC 2.7.1.37) (Ataxia telangiectasia mutated) (A-T, mutated). [Source:Uniprot/SWISSPROT;Acc:Q13315]	q22.3	11	107603531	107741966	NM_000051	11	+	107631491	107774405	ATM	PI3K family kinase damage transducer	"""G1/S, S, G2/M"""	Cycle	208442_s_at	212672_at	210858_x_at	NA	NA	NA	NA	NA	NA
1	0.022	NA	-0.258617	472	repair	TAS	ATM	ATM	Serine-protein kinase ATM (EC 2.7.1.37) (Ataxia telangiectasia mutated) (A-T, mutated). [Source:Uniprot/SWISSPROT;Acc:Q13315]	q22.3	11	107603531	107741966	NM_000051	11	+	107631491	107774405	ATM	PI3K family kinase damage transducer	"""G1/S, S, G2/M"""	Cycle	208442_s_at	212672_at	210858_x_at	NA	NA	NA	NA	NA	NA
1	0.0005	0.00413095	0.132732	545	cell cycle	TAS	ATR	ATR	Serine-protein kinase ATR (EC 2.7.1.37) (Ataxia telangiectasia and Rad3-related protein) (FRAP-related protein 1). [Source:Uniprot/SWISSPROT;Acc:Q13535]	q23	3	143650781	143780349	NM_001184	3	-	143488988	143618560	ATR	PI3K family kinase damage transducer	"""S, G2/M"""	Cycle	209903_s_at	209902_at	NA	NA	NA	NA	NA	NA	NA
1	0.0005	NA	0.132732	545	repair	TAS	ATR	ATR	Serine-protein kinase ATR (EC 2.7.1.37) (Ataxia telangiectasia and Rad3-related protein) (FRAP-related protein 1). [Source:Uniprot/SWISSPROT;Acc:Q13535]	q23	3	143650781	143780349	NM_001184	3	-	143488988	143618560	ATR	PI3K family kinase damage transducer	"""S, G2/M"""	Cycle	209903_s_at	209902_at	NA	NA	NA	NA	NA	NA	NA
0	0.004	0.018026	0.112859	11277	repair	ISS	TREX1	ATRIP	ATR-interacting protein (ATM and Rad3-related-interacting protein). [Source:Uniprot/SWISSPROT;Acc:Q8WXE1]	p21.31	3	48463203	48484047	NM_032166	3	+	48448809	48467646	NA	NA	NA	NA	221642_at	205875_s_at	34689_at	NA	NA	NA	NA	NA	NA
0	0.004	NA	0.112859	11277	replic	ISS	TREX1	ATRIP	ATR-interacting protein (ATM and Rad3-related-interacting protein). [Source:Uniprot/SWISSPROT;Acc:Q8WXE1]	p21.31	3	48463203	48484047	NM_032166	3	+	48448809	48467646	NA	NA	NA	NA	221642_at	205875_s_at	34689_at	NA	NA	NA	NA	NA	NA
0	0.0452	0.103187	0.045317	546	repair	TAS	ATRX	ATRX	Transcriptional regulator ATRX (X-linked helicase II) (X-linked nuclear protein) (XNP) (Znf-HX). [Source:Uniprot/SWISSPROT;Acc:P46100]	q21.1	23	76567336	76847847	NM_000489	23	-	75517064	75797576	ATRX	"""DNA dependent ATPase and helicase, RAD54"""	HR	Repair	208859_s_at	208861_s_at	208860_s_at	211022_s_at	217701_x_at	NA	NA	NA	NA
0	0.0452	NA	0.045317	546	repair	TAS	NP_612115.1	ATRX	Transcriptional regulator ATRX (X-linked helicase II) (X-linked nuclear protein) (XNP) (Znf-HX). [Source:Uniprot/SWISSPROT;Acc:P46100]	q21.1	23	76567336	76847847	NM_000489	23	-	75517064	75797576	NA	NA	NA	NA	208859_s_at	208861_s_at	208860_s_at	211022_s_at	217701_x_at	NA	NA	NA	NA
1	0.8661	0.947887	0.616914	6790	cell cycle	IEA	AURKA	AURKA	Serine/threonine-protein kinase 6 (EC 2.7.1.37) (Serine/threonine kinase 15) (Aurora/IPL1-related kinase 1) (Aurora-related kinase 1) (hARK1) (Aurora-A) (Breast-tumor-amplified kinase). [Source:Uniprot/SWISSPROT;Acc:O14965]	q13.31	20	54377852	54400758	NM_198433	20		55629867	55652697	AURKA	"""aurora A, STK6, STK15"""	centrosome	Centrosome	208080_at	208079_s_at	204092_s_at	NA	NA	NA	NA	NA	NA
1	0.8661	NA	0.616914	6790	mitosis	TAS	AURKA	AURKA	Serine/threonine-protein kinase 6 (EC 2.7.1.37) (Serine/threonine kinase 15) (Aurora/IPL1-related kinase 1) (Aurora-related kinase 1) (hARK1) (Aurora-A) (Breast-tumor-amplified kinase). [Source:Uniprot/SWISSPROT;Acc:O14965]	q13.31	20	54377852	54400758	NM_198433	20		55629867	55652697	AURKA	"""aurora A, STK6, STK15"""	centrosome	Centrosome	208080_at	208079_s_at	204092_s_at	NA	NA	NA	NA	NA	NA
1	0.5425	0.692086	0.539034	9212	cell cycle	IEA	AURKB	AURKB	Serine/threonine-protein kinase 12 (EC 2.7.1.37) (Aurora- and Ipl1- like midbody-associated protein 1) (AIM-1) (Aurora/IPL1-related kinase 2) (Aurora-related kinase 2) (STK-1) (Aurora-B). [Source:Uniprot/SWISSPROT;Acc:Q96GD4]	p13.1	17	8048782	8054625	NM_004217	17	-	8308622	8314445	AURKB	"""STK12, AIM1, chr segregation, cytokinesis"""	mitosis	mitosis	209464_at	NA	NA	NA	NA	NA	NA	NA	NA
0	NA	NA	NA	6795	centrosome	TAS	AURKC	AURKC	Serine/threonine-protein kinase 13 (EC 2.7.1.37) (Aurora/Ipl1/Eg2 protein 2) (Aurora/Ipl1-related kinase 3) (Aurora-C). [Source:Uniprot/SWISSPROT;Acc:Q9UQB9]	q13.43	19	62433982	62438727	NM_001015878	19	+	62434188	62438727	AURKC	"""STK13, aurora/IPL1,"""	mitosis	mitosis	211107_s_at	NA	NA	NA	NA	NA	NA	NA	NA
0	NA	NA	NA	6795	cell cycle	IEA	AURKC	AURKC	Serine/threonine-protein kinase 13 (EC 2.7.1.37) (Aurora/Ipl1/Eg2 protein 2) (Aurora/Ipl1-related kinase 3) (Aurora-C). [Source:Uniprot/SWISSPROT;Acc:Q9UQB9]	q13.43	19	62433982	62438727	NM_001015878	19	+	62434188	62438727	AURKC	"""STK13, aurora/IPL1,"""	mitosis	mitosis	211107_s_at	NA	NA	NA	NA	NA	NA	NA	NA
1	0.4184	0.573853	0.400144	580	repair	donna	BARD1	BARD1	BRCA1-associated RING domain protein 1 (BARD-1). [Source:Uniprot/SWISSPROT;Acc:Q99728]	q35	2	215418783	215499872	NM_000465	2	-	215795818	215876908	BARD1	BRCA1 interacting	HR	Repair	205345_at	NA	NA	NA	NA	NA	NA	NA	NA
0	0.0054	0.0220447	-0.353697	329	cell cycle	donna	BIRC2	BIRC2	Baculoviral IAP repeat-containing protein 2 (Inhibitor of apoptosis protein 2) (HIAP2) (HIAP-2) (C-IAP1) (TNFR2-TRAF signaling complex protein 2) (IAP homolog B). [Source:Uniprot/SWISSPROT;Acc:Q13490]	q22.2	11	101723176	101754604	NM_001166	11	+	101755682	101787117	BIRC2	"cIAP1, overexpression interferes with with mitotic functions of Survivin?"	G2/M	Cycle	202076_at	NA	NA	NA	NA	NA	NA	NA	NA
1	0.6253	0.764011	0.544721	332	cell cycle	IDA	BIRC5	BIRC5	Baculoviral IAP repeat-containing protein 5 (Apoptosis inhibitor survivin) (Apoptosis inhibitor 4). [Source:Uniprot/SWISSPROT;Acc:O15392]	q25.3	17	73721944	73732372	NM_001012271	17	+	76807399	76818838	BIRC5	"""survivin, anti-apoptosis, spindle assembly, cell cycle"""	mitosis	mitosis	202095_s_at	210334_x_at	202094_at	NA	NA	NA	NA	NA	NA
1	0.6241	0.764011	0.597313	641	repair	TAS	BLM	BLM	Bloom's syndrome protein (EC 3.6.1.-) (RecQ protein-like 3) (DNA helicase, RecQ-like type 2). [Source:Uniprot/SWISSPROT;Acc:P54132]	q26.1	15	89061639	89159688	NM_000057	15	+	88990369	89088365	BLM	Bloom syndrome helicase	HR?		205733_at	NA	NA	NA	NA	NA	NA	NA	NA
1	0.6241	NA	0.597313	641	replic	NR	BLM	BLM	Bloom's syndrome protein (EC 3.6.1.-) (RecQ protein-like 3) (DNA helicase, RecQ-like type 2). [Source:Uniprot/SWISSPROT;Acc:P54132]	q26.1	15	89061639	89159688	NM_000057	15	+	88990369	89088365	BLM	Bloom syndrome helicase	HR?		205733_at	NA	NA	NA	NA	NA	NA	NA	NA
1	0.0121	0.0385202	0.177034	672	cell cycle	IEA	BRCA1	BRCA1	Breast cancer type 1 susceptibility protein (RING finger protein 53). [Source:Uniprot/SWISSPROT;Acc:P38398]	q21.31	17	38449844	38530934	NM_007306	17	-	41569478	41650633	BRCA1	Recombination & transcription accessory factor	HR	Repair	211851_x_at	204531_s_at	NA	NA	NA	NA	NA	NA	NA
1	0.0121	NA	0.177034	672	repair	IEA	BRCA1	BRCA1	Breast cancer type 1 susceptibility protein (RING finger protein 53). [Source:Uniprot/SWISSPROT;Acc:P38398]	q21.31	17	38449844	38530934	NM_007306	17	-	41569478	41650633	BRCA1	Recombination & transcription accessory factor	HR	Repair	211851_x_at	204531_s_at	NA	NA	NA	NA	NA	NA	NA
1	0.0121	NA	0.177034	672	damage	TAS	BRCA1	BRCA1	Breast cancer type 1 susceptibility protein (RING finger protein 53). [Source:Uniprot/SWISSPROT;Acc:P38398]	q21.31	17	38449844	38530934	NM_007306	17	-	41569478	41650633	BRCA1	Recombination & transcription accessory factor	HR	Repair	211851_x_at	204531_s_at	NA	NA	NA	NA	NA	NA	NA
1	0.0121	NA	0.177034	672	replic	NAS	BRCA1	BRCA1	Breast cancer type 1 susceptibility protein (RING finger protein 53). [Source:Uniprot/SWISSPROT;Acc:P38398]	q21.31	17	38449844	38530934	NM_007306	17	-	41569478	41650633	BRCA1	Recombination & transcription accessory factor	HR	Repair	211851_x_at	204531_s_at	NA	NA	NA	NA	NA	NA	NA
0	NA	NA	NA	675	cell cycle	NAS	BRCA2	BRCA2	Breast cancer type 2 susceptibility protein (Fanconi anemia group D1 protein). [Source:Uniprot/SWISSPROT;Acc:P51587]	q13.1	13	31787617	31871805	NM_000059	13	+	30687616	30771805	BRCA2	Cooperates with Rad51	HR	Repair	208368_s_at	214727_at	NA	NA	NA	NA	NA	NA	NA
0	NA	NA	NA	675	repair	IEA	BRCA2	BRCA2	Breast cancer type 2 susceptibility protein (Fanconi anemia group D1 protein). [Source:Uniprot/SWISSPROT;Acc:P51587]	q13.1	13	31787617	31871805	NM_000059	13	+	30687616	30771805	BRCA2	Cooperates with Rad51	HR	Repair	208368_s_at	214727_at	NA	NA	NA	NA	NA	NA	NA
0	NA	NA	NA	83990	repair	IEA	BRIP1	BRIP1	BRCA1 interacting protein C-terminal helicase 1 (BRCA1-interacting protein 1) (BRCA1-associated C-terminal helicase 1). [Source:Uniprot/SWISSPROT;Acc:Q9BX63]	q23.2	17	57114767	57295537	NM_032043	17	-	60234405	60415176	BRIP1	"""RecQ DEAH helicase, interacts with BRCA1, req'd G2/M chkpt DNA damage"""	Damage	Repair	221703_at	NA	NA	NA	NA	NA	NA	NA	NA
1	0.6847	0.815807	0.569688	23397	cell cycle	IEA	BRRN1	BRRN1	Condensin complex subunit 2 (Barren homolog protein 1) (Chromosome- associated protein H) (hCAP-H) (XCAP-H homolog). [Source:Uniprot/SWISSPROT;Acc:Q15003]	q11.2	2	96423365	96461451	NM_015341	2	+	96486246	96524338	BRRN1	"""HCAP-H, condensin, similar D. melanogaster protein necessary for sister chromatid separation & modulates topoisomerase II activity"""	mitosis	mitosis	212949_at	NA	NA	NA	NA	NA	NA	NA	NA
1	0.6847	NA	0.569688	23397	mitosis	IEA	BRRN1	BRRN1	Condensin complex subunit 2 (Barren homolog protein 1) (Chromosome- associated protein H) (hCAP-H) (XCAP-H homolog). [Source:Uniprot/SWISSPROT;Acc:Q15003]	q11.2	2	96423365	96461451	NM_015341	2	+	96486246	96524338	BRRN1	"""HCAP-H, condensin, similar D. melanogaster protein necessary for sister chromatid separation & modulates topoisomerase II activity"""	mitosis	mitosis	212949_at	NA	NA	NA	NA	NA	NA	NA	NA
0	NA	NA	NA	84446	repair	donna	BRSK1	BRSK1	BR serine/threonine-protein kinase 1 (EC 2.7.1.37) (SAD1 kinase) (SAD1A). [Source:Uniprot/SWISSPROT;Acc:Q8TDC3]	q13.42	19	60382219	60515713	NM_032430	19	+	60487345	60515713	BRSK1	checkpoint kinase upon DNA damage induced by UV	Damage	Repair	NA	NA	NA	NA	NA	NA	NA	NA	NA
0	NA	NA	-0.468936	7832	repair	TAS	BTG2	BTG2	BTG2 protein (NGF-inducible anti-proliferative protein PC3). [Source:Uniprot/SWISSPROT;Acc:P78543]	q32.1	1	200006321	200010384	NM_006763	1	+	200562920	200566984	NA	NA	NA	NA	201236_s_at	201235_s_at	NA	NA	NA	NA	NA	NA	NA
0	NA	NA	NA	54766	cell cycle	TAS	BTG4	BTG4	BTG4 protein (PC3b). [Source:Uniprot/SWISSPROT;Acc:Q9NY30]	q23.1	11	110843465	110888274	NM_017589	11	-	110875906	110920713	NA	NA	NA	NA	220766_at	NA	NA	NA	NA	NA	NA	NA	NA
1	0.9469	0.983755	0.474783	699	cell cycle	IEA	BUB1	BUB1	Mitotic checkpoint serine/threonine-protein kinase BUB1 (EC 2.7.1.37) (hBUB1) (BUB1A). [Source:Uniprot/SWISSPROT;Acc:O43683]	q13	2	111111643	111151859	NM_004336	2	-	111490557	111530810	BUB1	"""kinase, activating the spindle checkpoint"""	mitosis	mitosis	209642_at	216277_at	216275_at	NA	NA	NA	NA	NA	NA
1	0.9469	NA	0.474783	699	mitosis	IEA	BUB1	BUB1	Mitotic checkpoint serine/threonine-protein kinase BUB1 (EC 2.7.1.37) (hBUB1) (BUB1A). [Source:Uniprot/SWISSPROT;Acc:O43683]	q13	2	111111643	111151859	NM_004336	2	-	111490557	111530810	BUB1	"""kinase, activating the spindle checkpoint"""	mitosis	mitosis	209642_at	216277_at	216275_at	NA	NA	NA	NA	NA	NA
1	0.9941	0.996973	0.531353	701	cell cycle	IEA	BUB1B	BUB1B	Mitotic checkpoint serine/threonine-protein kinase BUB1 beta (EC 2.7.1.37) (hBUBR1) (MAD3/BUB1-related protein kinase) (Mitotic checkpoint kinase MAD3L) (SSK1). [Source:Uniprot/SWISSPROT;Acc:O60566]	q15.1	15	38240530	38300613	NM_001211	15	+	38169293	38229391	BUB1B	"""BUBR1, inhibit anaphase-promoting complex/cyclosome (APC/C), MVA"""	mitosis	mitosis	203755_at	NA	NA	NA	NA	NA	NA	NA	NA
1	0.9941	NA	0.531353	701	mitosis	TAS	BUB1B	BUB1B	Mitotic checkpoint serine/threonine-protein kinase BUB1 beta (EC 2.7.1.37) (hBUBR1) (MAD3/BUB1-related protein kinase) (Mitotic checkpoint kinase MAD3L) (SSK1). [Source:Uniprot/SWISSPROT;Acc:O60566]	q15.1	15	38240530	38300613	NM_001211	15	+	38169293	38229391	BUB1B	"""BUBR1, inhibit anaphase-promoting complex/cyclosome (APC/C), MVA"""	mitosis	mitosis	203755_at	NA	NA	NA	NA	NA	NA	NA	NA
0	0.0013	0.00820182	-0.108989	9184	mitosis	TAS	BUB3	BUB3	Mitotic checkpoint protein BUB3. [Source:Uniprot/SWISSPROT;Acc:O43684]	q26.13	10	124903921	124914869	NM_004725	10	+	124454201	124465211	BUB3	protein involved in spindle checkpoint	mitosis	mitosis	201457_x_at	201456_s_at	201458_s_at	209974_s_at	NA	NA	NA	NA	NA
0	NA	NA	NA	115106	cell cycle	IEA	CCDC5	CCDC5	Coiled-coil domain containing protein 5 (Enhancer of invasion-cluster) (HEI-C). [Source:Uniprot/SWISSPROT;Acc:Q96CS2]	q21.1	18	41938296	41962279	NM_138443	18	+	41936311	41960285	NA	NA	NA	NA	NA	NA	NA	NA	NA	NA	NA	NA	NA
0	NA	NA	NA	115106	mitosis	IEA	CCDC5	CCDC5	Coiled-coil domain containing protein 5 (Enhancer of invasion-cluster) (HEI-C). [Source:Uniprot/SWISSPROT;Acc:Q96CS2]	q21.1	18	41938296	41962279	NM_138443	18	+	41936311	41960285	NA	NA	NA	NA	NA	NA	NA	NA	NA	NA	NA	NA	NA
1	NA	NA	NA	8900	mitosis	IEA	CCNA1	CCNA1	Cyclin A1. [Source:Uniprot/SWISSPROT;Acc:P78396]	q13.3	13	35904633	35915006	NM_003914	13	+	34804632	34815008	CCNA1	"""expressed in testis and brain, meiotic, enhances NHEJ and HR"""			205899_at	NA	NA	NA	NA	NA	NA	NA	NA
1	0.6801	0.813775	0.354823	890	mitosis	IEA	CCNA2	CCNA2	Cyclin A2 (Cyclin A). [Source:Uniprot/SWISSPROT;Acc:P20248]	q27	4	123096130	123102497	NM_001237	4	-	123197345	123203701	CCNA2	"""activates CDC2 or CDK2 kinases, promotes G1/S & G2/M"""	"""G1/S, S, G2/M"""	Cycle	203418_at	NA	NA	NA	NA	NA	NA	NA	NA
1	0.9579	0.986839	0.330198	891	cell cycle	NAS	CCNB1	CCNB1	G2/mitotic-specific cyclin B1. [Source:Uniprot/SWISSPROT;Acc:P14635]	q13.2	5	68498669	68509824	NM_031966	5	+	68478796	68489952	CCNB1	Mitotic cyclin	G2/M	Cycle	214710_s_at	NA	NA	NA	NA	NA	NA	NA	NA
1	0.9579	NA	0.330198	891	mitosis	IEA	CCNB1	CCNB1	G2/mitotic-specific cyclin B1. [Source:Uniprot/SWISSPROT;Acc:P14635]	q13.2	5	68498669	68509824	NM_031966	5	+	68478796	68489952	CCNB1	Mitotic cyclin	G2/M	Cycle	214710_s_at	NA	NA	NA	NA	NA	NA	NA	NA
1	0.9645	0.988694	0.533552	9133	cell cycle	IEA	CCNB2	CCNB2	G2/mitotic-specific cyclin B2. [Source:Uniprot/SWISSPROT;Acc:O95067]	q22.2	15	57184612	57204535	NM_004701	15	+	57113375	57133299	CCNB2	Mitotic cyclin	G2/M	Cycle	202705_at	NA	NA	NA	NA	NA	NA	NA	NA
1	0.9645	NA	0.533552	9133	mitosis	IEA	CCNB2	CCNB2	G2/mitotic-specific cyclin B2. [Source:Uniprot/SWISSPROT;Acc:O95067]	q22.2	15	57184612	57204535	NM_004701	15	+	57113375	57133299	CCNB2	Mitotic cyclin	G2/M	Cycle	202705_at	NA	NA	NA	NA	NA	NA	NA	NA
0	NA	NA	NA	85417	cell cycle	IEA	CCNB3	CCNB3	G2/mitotic-specific cyclin B3. [Source:Uniprot/SWISSPROT;Acc:Q8WWL7]	p11.22	23	49860572	49927945	NM_033031	23	+	48944345	49011715	NA	NA	NA	NA	NA	NA	NA	NA	NA	NA	NA	NA	NA
1	0.4846	0.636955	-0.0116118	595	cell cycle	NAS	CCND1	CCND1	G1/S-specific cyclin D1 (PRAD1 oncogene) (BCL-1 oncogene). [Source:Uniprot/SWISSPROT;Acc:P24385]	q13.3	11	69165054	69178422	NM_053056	11	+	69228802	69242171	CCND1	"""G1/S cyclin, regulatory subunit of CDK4 & CDK6"""	G1/S	Cycle	208711_s_at	214019_at	208712_at	NA	NA	NA	NA	NA	NA
0	0.0005	0.00413095	-0.373357	894	cell cycle	NAS	CCND2	CCND2	G1/S-specific cyclin D2. [Source:Uniprot/SWISSPROT;Acc:P30279]	p13.32	12	4253199	4284777	NM_001759	12	+	4253198	4284777	NA	NA	NA	NA	200952_s_at	200951_s_at	200953_s_at	NA	NA	NA	NA	NA	NA
1	0.2902	0.447553	0.00582168	896	cell cycle	TAS	CCND3	CCND3	G1/S-specific cyclin D3. [Source:Uniprot/SWISSPROT;Acc:P30281]	p21.1	6	42010650	42017530	NM_001760	6	-	41949526	41956407	NA	NA	NA	NA	201700_at	NA	NA	NA	NA	NA	NA	NA	NA
1	0.3027	0.458676	0.438474	898	cell cycle	NAS	CCNE1	CCNE1	G1/S-specific cyclin E1. [Source:Uniprot/SWISSPROT;Acc:P24864]	q12	19	34994741	35007054	NM_057182	19	+	34994740	35007058	CCNE1	"""regulatory subunit of CDK2, required G1/S transition"""	"""G1/S, S"""	Cycle	213523_at	NA	NA	NA	NA	NA	NA	NA	NA
1	0.754	0.875972	0.472954	9134	cell cycle	IEA	CCNE2	CCNE2	G1/S-specific cyclin E2. [Source:Uniprot/SWISSPROT;Acc:O96020]	q22.1	8	95961631	95976660	NM_057749	8	-	95849037	95864065	CCNE2	"""regulatory subunit of CDK2, expression of this gene peaks at the G1-S phase """	G1/S	Cycle	211814_s_at	205034_at	NA	NA	NA	NA	NA	NA	NA
0	0.5605	0.70983	0.406159	899	cell cycle	TAS	CCNF	CCNF	G2/mitotic-specific cyclin F. [Source:Uniprot/SWISSPROT;Acc:P41002]	p13.3	16	2419441	2448856	NM_001761	16	+	2419350	2448411	CCNF	"""FBXO1, interacts CCNB1"""	mitosis	mitosis	204827_s_at	204826_at	NA	NA	NA	NA	NA	NA	NA
0	0.5605	NA	0.406159	899	mitosis	IEA	CCNF	CCNF	G2/mitotic-specific cyclin F. [Source:Uniprot/SWISSPROT;Acc:P41002]	p13.3	16	2419441	2448856	NM_001761	16	+	2419350	2448411	CCNF	"""FBXO1, interacts CCNB1"""	mitosis	mitosis	204827_s_at	204826_at	NA	NA	NA	NA	NA	NA	NA
0	0.0623	0.132241	-0.502019	900	mitosis	IEA	CCNG1	CCNG1	Cyclin G1 (Cyclin G). [Source:Uniprot/SWISSPROT;Acc:P51959]	q34	5	162797155	162804598	NM_004060	5	+	162845471	162852915	CCNG1	role in ATM-dependent p53 regulation & cell cycle regulation during DNA damage; growth inhibitory activity that is mechanistically linked to ARF-p53 and pRb tumor suppressor pathways	Repair	Repair	208796_s_at	NA	NA	NA	NA	NA	NA	NA	NA
1	0.009	0.0315455	-0.417677	901	cell cycle	IEA	CCNG2	CCNG2	Cyclin G2. [Source:Uniprot/SWISSPROT;Acc:Q16589]	q21.1	4	78435706	78477303	NM_004354	4	+	78536921	78546341	CCNG2	May be negative regulator of proliferation	mitosis	mitosis	202770_s_at	211559_s_at	202769_at	NA	NA	NA	NA	NA	NA
1	0.009	NA	-0.417677	901	mitosis	IEA	CCNG2	CCNG2	Cyclin G2. [Source:Uniprot/SWISSPROT;Acc:Q16589]	q21.1	4	78435706	78477303	NM_004354	4	+	78536921	78546341	CCNG2	May be negative regulator of proliferation	mitosis	mitosis	202770_s_at	211559_s_at	202769_at	NA	NA	NA	NA	NA	NA
0	NA	NA	NA	8556	cell cycle	TAS	CDC14A	CDC14A	Dual specificity protein phosphatase CDC14A (EC 3.1.3.48) (EC 3.1.3.16) (CDC14 cell division cycle 14 homolog A). [Source:Uniprot/SWISSPROT;Acc:Q9UNH5]	p21.2	1	100530068	100697853	NM_003672	1	+	100280969	100413209	CDC14A	"""protein tyrosine phosphatase, mitotic exit"""	G2/M	Cycle	210441_at	210742_at	210743_s_at	210440_s_at	205288_at	NA	NA	NA	NA
0	0.0001	0.00111935	0.0484321	8881	cell cycle	IEA	CDC16_HUMAN	CDC16	Cell division cycle protein 16 homolog (CDC16Hs) (Anaphase promoting complex subunit 6) (APC6) (Cyclosome subunit 6). [Source:Uniprot/SWISSPROT;Acc:Q13042]	q34	13	114018476	114056252	NM_003903	13	+	112918475	112956252	CDC16	"""APC6, protein ubiquitin ligase"""	mitosis	mitosis	209659_s_at	209658_at	202717_s_at	NA	NA	NA	NA	NA	NA
0	0.0001	NA	0.0484321	8881	mitosis	TAS	CDC16_HUMAN	CDC16	Cell division cycle protein 16 homolog (CDC16Hs) (Anaphase promoting complex subunit 6) (APC6) (Cyclosome subunit 6). [Source:Uniprot/SWISSPROT;Acc:Q13042]	q34	13	114018476	114056252	NM_003903	13	+	112918475	112956252	CDC16	"""APC6, protein ubiquitin ligase"""	mitosis	mitosis	209659_s_at	209658_at	202717_s_at	NA	NA	NA	NA	NA	NA
0	0.0001	NA	0.0484321	8881	centrosome	TAS	CDC16_HUMAN	CDC16	Cell division cycle protein 16 homolog (CDC16Hs) (Anaphase promoting complex subunit 6) (APC6) (Cyclosome subunit 6). [Source:Uniprot/SWISSPROT;Acc:Q13042]	q34	13	114018476	114056252	NM_003903	13	+	112918475	112956252	CDC16	"""APC6, protein ubiquitin ligase"""	mitosis	mitosis	209659_s_at	209658_at	202717_s_at	NA	NA	NA	NA	NA	NA
1	0.384	0.543869	0.383842	983	cell cycle	NR	CDC2	CDC2	Cell division control protein 2 homolog (EC 2.7.1.37) (p34 protein kinase) (Cyclin-dependent kinase 1) (CDK1). [Source:Uniprot/SWISSPROT;Acc:P06493]	q21.2	10	62208242	62223930	NM_001786	10	+	61882838	61898527	CDC2	Mitotic cyclin	"""G1/S, G2/M"""	Cycle	210559_s_at	203213_at	203214_x_at	NA	NA	NA	NA	NA	NA
1	0.384	NA	0.383842	983	mitosis	IEA	CDC2	CDC2	Cell division control protein 2 homolog (EC 2.7.1.37) (p34 protein kinase) (Cyclin-dependent kinase 1) (CDK1). [Source:Uniprot/SWISSPROT;Acc:P06493]	q21.2	10	62208242	62223930	NM_001786	10	+	61882838	61898527	CDC2	Mitotic cyclin	"""G1/S, G2/M"""	Cycle	210559_s_at	203213_at	203214_x_at	NA	NA	NA	NA	NA	NA
1	0.8714	0.947887	0.579584	991	cell cycle	TAS	CDC20	CDC20	Cell division cycle protein 20 homolog (p55CDC). [Source:Uniprot/SWISSPROT;Acc:Q12834]	p34.2	1	43493721	43497967	NM_001255	1	+	43237921	43242165	CDC20	"""activates APC/C, targets securin & mitotic cyclins for destruction"""	mitosis	mitosis	202870_s_at	NA	NA	NA	NA	NA	NA	NA	NA
1	0.8714	NA	0.579584	991	mitosis	IEA	CDC20	CDC20	Cell division cycle protein 20 homolog (p55CDC). [Source:Uniprot/SWISSPROT;Acc:Q12834]	p34.2	1	43493721	43497967	NM_001255	1	+	43237921	43242165	CDC20	"""activates APC/C, targets securin & mitotic cyclins for destruction"""	mitosis	mitosis	202870_s_at	NA	NA	NA	NA	NA	NA	NA	NA
0	0.0968	0.185578	-0.113154	8697	cell cycle	IDA	CDC23	CDC23	Cell division cycle protein 23 homolog (Anaphase promoting complex subunit 8) (APC8) (Cyclosome subunit 8). [Source:Uniprot/SWISSPROT;Acc:Q9UJX2]	q31.2	5	137551246	137576918	NM_004661	5	-	137599552	137625235	CDC23	APC8	G2/M	Cycle	202892_at	NA	NA	NA	NA	NA	NA	NA	NA
0	0.0968	NA	-0.113154	8697	mitosis	TAS	CDC23	CDC23	Cell division cycle protein 23 homolog (Anaphase promoting complex subunit 8) (APC8) (Cyclosome subunit 8). [Source:Uniprot/SWISSPROT;Acc:Q9UJX2]	q31.2	5	137551246	137576918	NM_004661	5	-	137599552	137625235	CDC23	APC8	G2/M	Cycle	202892_at	NA	NA	NA	NA	NA	NA	NA	NA
1	0.8897	0.95377	0.589814	993	mitosis	IEA	CDC25A	CDC25A	M-phase inducer phosphatase 1 (EC 3.1.3.48) (Dual specificity phosphatase Cdc25A). [Source:Uniprot/SWISSPROT;Acc:P30304]	p21.31	3	48173672	48204805	NM_001789	3	-	48159259	48190393	CDC25A	"""Phosphatase, activates CDK2"""	"""G1/S, S"""	Cycle	204695_at	204696_s_at	NA	NA	NA	NA	NA	NA	NA
0	0.0622	0.132241	0.240429	994	cell cycle	IEA	CDC25B	CDC25B	M-phase inducer phosphatase 2 (EC 3.1.3.48) (Dual specificity phosphatase Cdc25B). [Source:Uniprot/SWISSPROT;Acc:P30305]	p13	20	3724386	3734759	NM_212530	20	+	3771385	3781759	CDC25B	Mitotic phosphatase activates CDC2	G2/M	Cycle	201853_s_at	216119_s_at	212437_at	NA	NA	NA	NA	NA	NA
0	0.0622	NA	0.240429	994	mitosis	IEA	CDC25B	CDC25B	M-phase inducer phosphatase 2 (EC 3.1.3.48) (Dual specificity phosphatase Cdc25B). [Source:Uniprot/SWISSPROT;Acc:P30305]	p13	20	3724386	3734759	NM_212530	20	+	3771385	3781759	CDC25B	Mitotic phosphatase activates CDC2	G2/M	Cycle	201853_s_at	216119_s_at	212437_at	NA	NA	NA	NA	NA	NA
0	0.0215	0.0606545	0.228059	995	cell cycle	TAS	CDC25C	CDC25C	M-phase inducer phosphatase 3 (EC 3.1.3.48) (Dual specificity phosphatase Cdc25C). [Source:Uniprot/SWISSPROT;Acc:P30307]	q31.2	5	137648858	137701943	NM_001790	5	-	137697174	137743732	CDC25C	mitosis promoting phosphatase	G2/M	Cycle	205167_s_at	216914_at	217010_s_at	NA	NA	NA	NA	NA	NA
0	0.0215	NA	0.228059	995	mitosis	TAS	CDC25C	CDC25C	M-phase inducer phosphatase 3 (EC 3.1.3.48) (Dual specificity phosphatase Cdc25C). [Source:Uniprot/SWISSPROT;Acc:P30307]	q31.2	5	137648858	137701943	NM_001790	5	-	137697174	137743732	CDC25C	mitosis promoting phosphatase	G2/M	Cycle	205167_s_at	216914_at	217010_s_at	NA	NA	NA	NA	NA	NA
0	NA	NA	NA	246184	mitosis	donna	CDC26	CDC26	CDC26 subunit of anaphase promoting complex [Source:RefSeq_peptide;Acc:NP_644815]	q32	9	113108847	113117423	NM_139286	9	-	111405337	111413914	CDC26	"similar to Saccharomyces cerevisiae Cdc26, a component of APC"	mitosis	mitosis	NA	NA	NA	NA	NA	NA	NA	NA	NA
0	0.0028	0.0142882	0.189537	996	centrosome	TAS	CDC27	CDC27	Cell division cycle protein 27 homolog (CDC27Hs) (H-NUC). [Source:Uniprot/SWISSPROT;Acc:P30260]	q21.32	17	42552625	42621664	NM_001256	17	-	45672263	45741303	CDC27	"""APC3, component of anaphase-promoting complex (APC)"""	mitosis	mitosis	217878_s_at	217880_at	217881_s_at	217879_at	214236_at	NA	NA	NA	NA
0	0.0377	0.09022	0.250073	997	cell cycle	NAS	CDC34	CDC34	Ubiquitin-conjugating enzyme E2-32 kDa complementing (EC 6.3.2.19) (Ubiquitin-protein ligase) (Ubiquitin carrier protein) (E2-CDC34). [Source:Uniprot/SWISSPROT;Acc:P49427]	p13.3	19	482733	493086	NM_004359	19	+	482732	493086	CDC34	"""Ubiquitin-conjugating, degradation of cell cycle G1 regulators, and for the initiation of DNA replication"""	G1/S	Cycle	212540_at	NA	NA	NA	NA	NA	NA	NA	NA
0	0.0377	NA	0.250073	997	replic	NAS	CDC34	CDC34	Ubiquitin-conjugating enzyme E2-32 kDa complementing (EC 6.3.2.19) (Ubiquitin-protein ligase) (Ubiquitin carrier protein) (E2-CDC34). [Source:Uniprot/SWISSPROT;Acc:P49427]	p13.3	19	482733	493086	NM_004359	19	+	482732	493086	CDC34	"""Ubiquitin-conjugating, degradation of cell cycle G1 regulators, and for the initiation of DNA replication"""	G1/S	Cycle	212540_at	NA	NA	NA	NA	NA	NA	NA	NA
1	0.1964	0.335718	0.563545	8318	cell cycle	IEA	CDC45L	CDC45L	CDC45-related protein (PORC-PI-1). [Source:Uniprot/SWISSPROT;Acc:O75419]	q11.21	22	17841970	17882688	NM_003504	22	+	17841969	17882688	CDC45	Pre-replication complex	"""G1/S, S"""	Cycle	204126_s_at	NA	NA	NA	NA	NA	NA	NA	NA
1	0.1964	NA	0.563545	8318	replic	IEA	CDC45L	CDC45L	CDC45-related protein (PORC-PI-1). [Source:Uniprot/SWISSPROT;Acc:O75419]	q11.21	22	17841970	17882688	NM_003504	22	+	17841969	17882688	CDC45	Pre-replication complex	"""G1/S, S"""	Cycle	204126_s_at	NA	NA	NA	NA	NA	NA	NA	NA
1	0.6184	0.760939	0.181891	990	cell cycle	TAS	CDC6	CDC6	Cell division control protein 6 homolog (CDC6-related protein) (p62(cdc6)) (HsCDC6) (HsCDC18). [Source:Uniprot/SWISSPROT;Acc:Q99741]	q21.2	17	35697693	35712744	NM_001254	17	+	38817310	38832578	CDC6	regulator at the early steps of DNA replication	Replication	Replication	203967_at	203968_s_at	NA	NA	NA	NA	NA	NA	NA
1	0.6184	NA	0.181891	990	mitosis	IEA	CDC6	CDC6	Cell division control protein 6 homolog (CDC6-related protein) (p62(cdc6)) (HsCDC6) (HsCDC18). [Source:Uniprot/SWISSPROT;Acc:Q99741]	q21.2	17	35697693	35712744	NM_001254	17	+	38817310	38832578	CDC6	regulator at the early steps of DNA replication	Replication	Replication	203967_at	203968_s_at	NA	NA	NA	NA	NA	NA	NA
1	0.6184	NA	0.181891	990	replic	IEA	CDC6	CDC6	Cell division control protein 6 homolog (CDC6-related protein) (p62(cdc6)) (HsCDC6) (HsCDC18). [Source:Uniprot/SWISSPROT;Acc:Q99741]	q21.2	17	35697693	35712744	NM_001254	17	+	38817310	38832578	CDC6	regulator at the early steps of DNA replication	Replication	Replication	203967_at	203968_s_at	NA	NA	NA	NA	NA	NA	NA
0	0.2345	0.390788	0.417075	8317	cell cycle	TAS	CDC7	CDC7L1	Cell division cycle 7-related protein kinase (EC 2.7.1.-) (CDC7- related kinase) (HsCdc7) (huCdc7). [Source:Uniprot/SWISSPROT;Acc:O00311]	p22.2	1	91678465	91703335	NM_003503	1	+	91438244	91463114	CDC7L1	"""CDC7, essential for initiation of DNA replication and that it plays a role in regulating cell cycle progression"""	"""S, M"""	Cycle	204510_at	NA	NA	NA	NA	NA	NA	NA	NA
0	0.2345	NA	0.417075	8317	replic	TAS	CDC7	CDC7L1	Cell division cycle 7-related protein kinase (EC 2.7.1.-) (CDC7- related kinase) (HsCdc7) (huCdc7). [Source:Uniprot/SWISSPROT;Acc:O00311]	p22.2	1	91678465	91703335	NM_003503	1	+	91438244	91463114	CDC7L1	"""CDC7, essential for initiation of DNA replication and that it plays a role in regulating cell cycle progression"""	"""S, M"""	Cycle	204510_at	NA	NA	NA	NA	NA	NA	NA	NA
0	0.0036	0.0168811	0.226201	8558	cell cycle	TAS	CDK10	CDK10	Cell division protein kinase 10 (EC 2.7.1.37) (Serine/threonine- protein kinase PISSLRE). [Source:Uniprot/SWISSPROT;Acc:Q15131]	q24.3	16	88280579	88290262	NM_052987	16	+	89496872	89506556	NA	NA	NA	NA	203468_at	203469_s_at	210622_x_at	NA	NA	NA	NA	NA	NA
1	0.832	0.928309	0.295808	1017	cell cycle	TAS	CDK2	CDK2	Cell division protein kinase 2 (EC 2.7.1.37) (p33 protein kinase). [Source:Uniprot/SWISSPROT;Acc:P24941]	q13.2	12	54646826	54652834	NM_001798	12	+	54646825	54652834	CDK2	Kinase	"""G1/S, S"""	Cycle	211804_s_at	204252_at	211803_at	NA	NA	NA	NA	NA	NA
1	0.832	NA	0.295808	1017	mitosis	IEA	CDK2	CDK2	Cell division protein kinase 2 (EC 2.7.1.37) (p33 protein kinase). [Source:Uniprot/SWISSPROT;Acc:P24941]	q13.2	12	54646826	54652834	NM_001798	12	+	54646825	54652834	CDK2	Kinase	"""G1/S, S"""	Cycle	211804_s_at	204252_at	211803_at	NA	NA	NA	NA	NA	NA
1	0.832	NA	0.295808	1017	replic	TAS	CDK2	CDK2	Cell division protein kinase 2 (EC 2.7.1.37) (p33 protein kinase). [Source:Uniprot/SWISSPROT;Acc:P24941]	q13.2	12	54646826	54652834	NM_001798	12	+	54646825	54652834	CDK2	Kinase	"""G1/S, S"""	Cycle	211804_s_at	204252_at	211803_at	NA	NA	NA	NA	NA	NA
0	0.989	0.994733	0.136219	8099	cell cycle	IEA	CDK2AP1	CDK2AP1	Cyclin-dependent kinase 2-associated protein 1 (CDK2-associated protein 1) (Putative oral cancer suppressor) (Deleted in oral cancer- 1) (DOC-1). [Source:Uniprot/SWISSPROT;Acc:O14519]	q24.31	12	122270422	122281567	NM_004642	12	-	122183067	122194213	CDK2AP1	"""neg reg CDK2, interacts DNA poly alpha/primase, mediate phosphorylation of the large p180 subunit"""	S	Cycle	201938_at	NA	NA	NA	NA	NA	NA	NA	NA
0	0.989	NA	0.136219	8099	replic	TAS	CDK2AP1	CDK2AP1	Cyclin-dependent kinase 2-associated protein 1 (CDK2-associated protein 1) (Putative oral cancer suppressor) (Deleted in oral cancer- 1) (DOC-1). [Source:Uniprot/SWISSPROT;Acc:O14519]	q24.31	12	122270422	122281567	NM_004642	12	-	122183067	122194213	CDK2AP1	"""neg reg CDK2, interacts DNA poly alpha/primase, mediate phosphorylation of the large p180 subunit"""	S	Cycle	201938_at	NA	NA	NA	NA	NA	NA	NA	NA
0	0.8187	0.916416	0.306613	1018	cell cycle	TAS	CDK3	CDK3	Cell division protein kinase 3 (EC 2.7.1.37). [Source:Uniprot/SWISSPROT;Acc:Q00526]	q25.1	17	71486907	71513673	NM_001258	17	+	74594541	74598779	CDK3	positive regulator of G0 exit	G1/S	Cycle	207188_at	NA	NA	NA	NA	NA	NA	NA	NA
0	0.8187	NA	0.306613	1018	mitosis	IEA	CDK3	CDK3	Cell division protein kinase 3 (EC 2.7.1.37). [Source:Uniprot/SWISSPROT;Acc:Q00526]	q25.1	17	71486907	71513673	NM_001258	17	+	74594541	74598779	CDK3	positive regulator of G0 exit	G1/S	Cycle	207188_at	NA	NA	NA	NA	NA	NA	NA	NA
0	0.8708	0.947887	0.135043	1019	cell cycle	TAS	CDK4	CDK4	Cell division protein kinase 4 (EC 2.7.1.37) (Cyclin-dependent kinase 4) (PSK-J3). [Source:Uniprot/SWISSPROT;Acc:P11802]	q14.1	12	56428272	56432431	NM_000075	12	-	56428271	56432431	CDK4	Ser/Thr protein kinase G1 progression	G1/S	Cycle	215080_s_at	202246_s_at	NA	NA	NA	NA	NA	NA	NA
0	NA	NA	NA	1021	cell cycle	TAS	CDK6	CDK6	Cell division protein kinase 6 (EC 2.7.1.37) (Serine/threonine-protein kinase PLSTIRE). [Source:Uniprot/SWISSPROT;Acc:Q00534]	q21.2	7	91878888	92107863	NM_001259	7	-	91846264	92075241	CDK6	"""cyclin-dependent protein kinase, proliferation regulator"""	G1/S	Cycle	214160_at	207143_at	NA	NA	NA	NA	NA	NA	NA
1	0.0109	0.0360219	-0.353932	1022	repair	IEA	CDK7	CDK7	Cell division protein kinase 7 (EC 2.7.1.37) (CDK-activating kinase) (CAK) (TFIIH basal transcription factor complex kinase subunit) (39 kDa protein kinase) (P39 Mo15) (STK1) (CAK1). [Source:Uniprot/SWISSPROT;Acc:P50613]	q13.2	5	68566471	68609004	NM_001799	5	+	68546596	68589131	CDK7	"""CAK, essential component of the transcription factor TFIIH, involved in transcription initiation & DNA repair"""	cycle	Cycle	211297_s_at	NA	NA	NA	NA	NA	NA	NA	NA
1	0.1565	0.282841	-0.0916007	1026	cell cycle	IEA	CDKN1A	CDKN1A	Cyclin-dependent kinase inhibitor 1 (p21) (CDK-interacting protein 1) (Melanoma differentiation-associated protein 6) (MDA-6). [Source:Uniprot/SWISSPROT;Acc:P38936]	p21.31	6	36754465	36763086	NM_000389	6	+	36693341	36701963	CDKN1A	"""p21, Assembly factor CCND1-CDK4(6), CCNE1-CDK2 inhibitor"""	G1/S	Cycle	202284_s_at	NA	NA	NA	NA	NA	NA	NA	NA
1	0.0543	0.120783	-0.438437	1027	cell cycle	IEA	CDKN1B	CDKN1B	Cyclin-dependent kinase inhibitor 1B (Cyclin-dependent kinase inhibitor p27) (p27Kip1). [Source:Uniprot/SWISSPROT;Acc:P46527]	p13.2	12	12761576	12766569	NM_004064	12	+	12761575	12766569	CDKN1B	"""p27, Kip1"""	G1/S	Cycle	209112_at	NA	NA	NA	NA	NA	NA	NA	NA
1	0.0046	0.0199525	-0.110907	1028	cell cycle	TAS	CDKN1C	CDKN1C	Cyclin-dependent kinase inhibitor 1C (Cyclin-dependent kinase inhibitor p57) (p57KIP2). [Source:Uniprot/SWISSPROT;Acc:P49918]	p15.4	11	2861392	2863577	NM_000076	11	-	2869173	2871270	NA	NA	NA	NA	213182_x_at	213348_at	219533_at	219534_x_at	216894_x_at	213183_s_at	NA	NA	NA
1	0.0737	0.150435	0.223975	1029	cell cycle	TAS	CDKN2A	CDKN2A	Cyclin-dependent kinase 4 inhibitor A (CDK4I) (p16-INK4) (p16-INK4a) (Multiple tumor suppressor 1) (MTS1). [Source:Uniprot/SWISSPROT;Acc:P42771]	p21.3	9	21957751	21984490	NM_058195	9	-	21957751	21965038	CDKN2A	CDK4 inhibitor	G1/S	Cycle	211156_at	209644_x_at	207039_at	NA	NA	NA	NA	NA	NA
0	NA	NA	NA	1030	cell cycle	TAS	CDKN2B	CDKN2B	Cyclin-dependent kinase 4 inhibitor B (p14-INK4b) (p15-INK4b) (Multiple tumor suppressor 2) (MTS2). [Source:Uniprot/SWISSPROT;Acc:P42772]	p21.3	9	21992909	21999312	NM_004936	9	-	21992902	21999312	ARF	"""CDKN2B, Inhibitor of MDM2 ubiquitin ligase function"""	G1/S	Cycle	207530_s_at	NA	NA	NA	NA	NA	NA	NA	NA
1	0.6039	0.751087	0.17479	1031	cell cycle	TAS	CDKN2C	CDKN2C	Cyclin-dependent kinase 6 inhibitor (p18-INK6) (Cyclin-dependent kinase 4 inhibitor C) (p18-INK4c). [Source:Uniprot/SWISSPROT;Acc:P42773]	p32.3	1	51138438	51152326	NM_001262	1	+	50804284	50810223	CDKN2C	"""interact with CDK4 or CDK6, prevent the activation of the CDK kinases, growth regulator that controls cell cycle G1 progression"""	G1/S	Cycle	211792_s_at	204159_at	NA	NA	NA	NA	NA	NA	NA
0	NA	NA	NA	1032	cell cycle	TAS	CDKN2D	CDKN2D	Cyclin-dependent kinase 4 inhibitor D (p19-INK4d). [Source:Uniprot/SWISSPROT;Acc:P55273]	p13.2	19	10538139	10540655	NM_079421	19	-	10538138	10540631	CDKN2D	"""G1 progression, abundance of the transcript oscillates in a cell-cycle dependent manner with the lowest expression at mid G1 and a maximal expression during S phase"""	G1/S	Cycle	213586_at	210240_s_at	NA	NA	NA	NA	NA	NA	NA
0	0.9659	0.988694	0.506842	1033	cell cycle	TAS	CDKN3	CDKN3	Cyclin-dependent kinase inhibitor 3 (EC 3.1.3.48) (EC 3.1.3.16) (CDK2- associated dual specificity phosphatase) (Kinase associated phosphatase) (Cyclin-dependent kinase interacting protein 2) (Cyclin- dependent kinase interactor 1). [Source:Uniprot/SWISSP	q22.2	14	53933423	53956682	NM_005192	14	+	52853763	52876970	CDKN3	"""CKI, interact with, and dephosphorylate CDK2 kinase, thus prevent the activation of CDK2 kinase"""			209714_s_at	NA	NA	NA	NA	NA	NA	NA	NA
0	NA	NA	NA	81620	cell cycle	IEA	CDT1_HUMAN	CDT1	DNA replication factor Cdt1 (Double parked homolog) (DUP). [Source:Uniprot/SWISSPROT;Acc:Q9H211]	q24.3	16	87397687	87403166	NM_030928	16	+	88614331	88619811	CDT1	"""DNA replication and chromatin licensing, G1/S"""	Replication	Replication	209832_s_at	NA	NA	NA	NA	NA	NA	NA	NA
0	NA	NA	NA	81620	replic	IPI	CDT1_HUMAN	CDT1	DNA replication factor Cdt1 (Double parked homolog) (DUP). [Source:Uniprot/SWISSPROT;Acc:Q9H211]	q24.3	16	87397687	87403166	NM_030928	16	+	88614331	88619811	CDT1	"""DNA replication and chromatin licensing, G1/S"""	Replication	Replication	209832_s_at	NA	NA	NA	NA	NA	NA	NA	NA
0	0.9049	0.963191	0.530027	54978	mitosis	donna	CENPA	CENPA	Centromere protein A (CENP-A) (Centromere autoantigen A). [Source:Uniprot/SWISSPROT;Acc:P49450]	p23.3	2	26898803	26935583	NM_017877	2	+	26983455	26991989	CENPA	centromere	mitosis	mitosis	219783_at	210821_x_at	204962_s_at	NA	NA	NA	NA	NA	NA
0	NA	NA	NA	1059	mitosis	donna	CENPB	CENPB	Major centromere autoantigen B (Centromere protein B) (CENP-B). [Source:Uniprot/SWISSPROT;Acc:P07199]	p13	20	3713331	3715130	NM_001810	20	-	3759499	3762337	CENPB	binds a 17-bp sequence (CENP-B box) in the centromeric satellite DNA	mitosis	mitosis	NA	NA	NA	NA	NA	NA	NA	NA	NA
0	0.0212	0.0605828	-0.0833257	1060	mitosis	donna	CENPC1	CENPC1	Centromere protein C (CENP-C) (Centromere autoantigen C). [Source:Uniprot/SWISSPROT;Acc:Q03188]	q13.2	4	68166962	68239995	NM_001812	4	-	68341369	68414636	CENPC1	inner kinetochore plate	mitosis	mitosis	204739_at	NA	NA	NA	NA	NA	NA	NA	NA
0	0.7261	0.856996	0.51203	1062	replic	TAS	CENPE	CENPE	NA	q24	4	104384983	104477080	NM_001813	4	-	104486023	104578386	CENPE	"""kinesin-like motor accumulates G2, absence reduced pBUBR1"""	mitosis	mitosis	205046_at	NA	NA	NA	NA	NA	NA	NA	NA
0	NA	NA	0.487223	1063	mitosis	TAS	NP_057427.3	CENPF	centromere protein F (350/400kD) [Source:RefSeq_peptide;Acc:NP_057427]	q41	1	211165029	211226307	NM_016343	1	NA	211878520	211884249	NA	NA	NA	NA	207331_at	207828_s_at	209172_s_at	NA	NA	NA	NA	NA	NA
0	NA	NA	0.487223	1063	replic	TAS	NP_057427.3	CENPF	centromere protein F (350/400kD) [Source:RefSeq_peptide;Acc:NP_057427]	q41	1	211165029	211226307	NM_016343	1	NA	211878520	211884249	NA	NA	NA	NA	207331_at	207828_s_at	209172_s_at	NA	NA	NA	NA	NA	NA
1	NA	NA	NA	64946	mitosis	donna	CENPH	CENPH	centromere protein H [Source:RefSeq_peptide;Acc:NP_075060]	q13.2	5	68521131	68541939	NM_022909	5	+	68501258	68522067	CENPH	"kinetochore, bind to itself &CENP-A, CENP-B or CENP-C"	mitosis	mitosis	NA	NA	NA	NA	NA	NA	NA	NA	NA
0	0.6865	0.815807	0.247197	11190	centrosome	IDA	CEP2	CEP2	Centrosomal protein 2 (Centrosomal Nek2-associated protein 1) (C-NAP1) (Centrosome protein 250) (Centrosome associated protein CEP250). [Source:Uniprot/SWISSPROT;Acc:Q9BV73]	q11.22	20	33506564	33563216	NM_007186	20	+	34758578	34815231	CEP2	protein shown to be required for centriole-centriole cohesion during the cell cycle	Centrosome	Centrosome	210894_s_at	209495_at	NA	NA	NA	NA	NA	NA	NA
0	0.6865	NA	0.247197	11190	cell cycle	IDA	CEP2	CEP2	Centrosomal protein 2 (Centrosomal Nek2-associated protein 1) (C-NAP1) (Centrosome protein 250) (Centrosome associated protein CEP250). [Source:Uniprot/SWISSPROT;Acc:Q9BV73]	q11.22	20	33506564	33563216	NM_007186	20	+	34758578	34815231	CEP2	protein shown to be required for centriole-centriole cohesion during the cell cycle	Centrosome	Centrosome	210894_s_at	209495_at	NA	NA	NA	NA	NA	NA	NA
0	NA	NA	NA	1068	centrosome	TAS	CETN1	CETN1	Centrin-1 (Caltractin isoform 2). [Source:Uniprot/SWISSPROT;Acc:Q12798]	p11.32	18	570357	571624	NM_004066	18	+	570368	571524	CETN1	determination of centrosome position and segregation	centrosome	Centrosome	207209_at	NA	NA	NA	NA	NA	NA	NA	NA
0	NA	NA	NA	1068	cell cycle	IEA	CETN1	CETN1	Centrin-1 (Caltractin isoform 2). [Source:Uniprot/SWISSPROT;Acc:Q12798]	p11.32	18	570357	571624	NM_004066	18	+	570368	571524	CETN1	determination of centrosome position and segregation	centrosome	Centrosome	207209_at	NA	NA	NA	NA	NA	NA	NA	NA
0	NA	NA	NA	1068	mitosis	TAS	CETN1	CETN1	Centrin-1 (Caltractin isoform 2). [Source:Uniprot/SWISSPROT;Acc:Q12798]	p11.32	18	570357	571624	NM_004066	18	+	570368	571524	CETN1	determination of centrosome position and segregation	centrosome	Centrosome	207209_at	NA	NA	NA	NA	NA	NA	NA	NA
1	0.1917	0.332599	-0.209732	1069	centrosome	NAS	CETN2	CETN2	Centrin-2 (Caltractin isoform 1). [Source:Uniprot/SWISSPROT;Acc:P41208]	q28	23	151666427	151669867	NM_004344	23	-	150613485	150616914	CETN2	"""Caltractin calcium-binding protein, structural component of the centrosome"""	centrosome	Centrosome	209194_at	NA	NA	NA	NA	NA	NA	NA	NA
1	0.1917	NA	-0.209732	1069	cell cycle	IEA	CETN2	CETN2	Centrin-2 (Caltractin isoform 1). [Source:Uniprot/SWISSPROT;Acc:P41208]	q28	23	151666427	151669867	NM_004344	23	-	150613485	150616914	CETN2	"""Caltractin calcium-binding protein, structural component of the centrosome"""	centrosome	Centrosome	209194_at	NA	NA	NA	NA	NA	NA	NA	NA
1	0.1917	NA	-0.209732	1069	mitosis	NAS	CETN2	CETN2	Centrin-2 (Caltractin isoform 1). [Source:Uniprot/SWISSPROT;Acc:P41208]	q28	23	151666427	151669867	NM_004344	23	-	150613485	150616914	CETN2	"""Caltractin calcium-binding protein, structural component of the centrosome"""	centrosome	Centrosome	209194_at	NA	NA	NA	NA	NA	NA	NA	NA
0	0.0127	0.0393473	-0.256414	1070	centrosome	TAS	CETN3	CETN3	Centrin-3. [Source:Uniprot/SWISSPROT;Acc:O15182]	q14.3	5	89725287	89741359	NM_004365	5	-	89773603	89789676	CETN3	"""centrin, centrosome duplication and separation"""	centrosome	Centrosome	209662_at	NA	NA	NA	NA	NA	NA	NA	NA
0	0.0127	NA	-0.256414	1070	cell cycle	TAS	CETN3	CETN3	Centrin-3. [Source:Uniprot/SWISSPROT;Acc:O15182]	q14.3	5	89725287	89741359	NM_004365	5	-	89773603	89789676	CETN3	"""centrin, centrosome duplication and separation"""	centrosome	Centrosome	209662_at	NA	NA	NA	NA	NA	NA	NA	NA
0	0.0127	NA	-0.256414	1070	mitosis	IEA	CETN3	CETN3	Centrin-3. [Source:Uniprot/SWISSPROT;Acc:O15182]	q14.3	5	89725287	89741359	NM_004365	5	-	89773603	89789676	CETN3	"""centrin, centrosome duplication and separation"""	centrosome	Centrosome	209662_at	NA	NA	NA	NA	NA	NA	NA	NA
1	0.1717	0.302661	0.585232	10036	cell cycle	IEA	CHAF1A	CHAF1A	Chromatin assembly factor 1 subunit A (CAF-1 subunit A) (Chromatin assembly factor I p150 subunit) (CAF-I 150 kDa subunit) (CAF-Ip150). [Source:Uniprot/SWISSPROT;Acc:Q13111]	p13.3	19	4353661	4394125	NM_005483	19	+	4353659	4394394	CHAF1A	"""chromatin assembly factor 1, subunit A (p150)"""			203976_s_at	214426_x_at	203975_s_at	NA	NA	NA	NA	NA	NA
1	0.1717	NA	0.585232	10036	repair	IEA	CHAF1A	CHAF1A	Chromatin assembly factor 1 subunit A (CAF-1 subunit A) (Chromatin assembly factor I p150 subunit) (CAF-I 150 kDa subunit) (CAF-Ip150). [Source:Uniprot/SWISSPROT;Acc:Q13111]	p13.3	19	4353661	4394125	NM_005483	19	+	4353659	4394394	CHAF1A	"""chromatin assembly factor 1, subunit A (p150)"""			203976_s_at	214426_x_at	203975_s_at	NA	NA	NA	NA	NA	NA
1	0.1717	NA	0.585232	10036	replic	TAS	CHAF1A	CHAF1A	Chromatin assembly factor 1 subunit A (CAF-1 subunit A) (Chromatin assembly factor I p150 subunit) (CAF-I 150 kDa subunit) (CAF-Ip150). [Source:Uniprot/SWISSPROT;Acc:Q13111]	p13.3	19	4353661	4394125	NM_005483	19	+	4353659	4394394	CHAF1A	"""chromatin assembly factor 1, subunit A (p150)"""			203976_s_at	214426_x_at	203975_s_at	NA	NA	NA	NA	NA	NA
0	0.2365	0.390788	0.400574	8208	cell cycle	IEA	CHAF1B	CHAF1B	Chromatin assembly factor 1 subunit B (CAF-1 subunit B) (Chromatin assembly factor I p60 subunit) (CAF-I 60 kDa subunit) (CAF-Ip60) (M- phase phosphoprotein 7). [Source:Uniprot/SWISSPROT;Acc:Q13112]	q22.12	21	36679559	36710994	NM_005441	21	+	36678084	36709520	CHAF1B	"""chromatin assembly factor 1, subunit B (p60)"""			204775_at	NA	NA	NA	NA	NA	NA	NA	NA
0	0.2365	NA	0.400574	8208	repair	IEA	CHAF1B	CHAF1B	Chromatin assembly factor 1 subunit B (CAF-1 subunit B) (Chromatin assembly factor I p60 subunit) (CAF-I 60 kDa subunit) (CAF-Ip60) (M- phase phosphoprotein 7). [Source:Uniprot/SWISSPROT;Acc:Q13112]	q22.12	21	36679559	36710994	NM_005441	21	+	36678084	36709520	CHAF1B	"""chromatin assembly factor 1, subunit B (p60)"""			204775_at	NA	NA	NA	NA	NA	NA	NA	NA
0	0.2365	NA	0.400574	8208	replic	TAS	CHAF1B	CHAF1B	Chromatin assembly factor 1 subunit B (CAF-1 subunit B) (Chromatin assembly factor I p60 subunit) (CAF-I 60 kDa subunit) (CAF-Ip60) (M- phase phosphoprotein 7). [Source:Uniprot/SWISSPROT;Acc:Q13112]	q22.12	21	36679559	36710994	NM_005441	21	+	36678084	36709520	CHAF1B	"""chromatin assembly factor 1, subunit B (p60)"""			204775_at	NA	NA	NA	NA	NA	NA	NA	NA
0	0.5529	0.70277	0.516664	1104	cell cycle	IMP	RCC1_HUMAN	CHC1	Regulator of chromosome condensation (Cell cycle regulatory protein). [Source:Uniprot/SWISSPROT;Acc:P18754]	p35.3	1	28653184	28686118	NM_001269	1	+	28520079	28553014	CHC1	"""RCC1, condensation"""	mitosis	mitosis	215747_s_at	215011_at	206499_s_at	NA	NA	NA	NA	NA	NA
0	0.5529	NA	0.516664	1104	mitosis	IDA	RCC1_HUMAN	CHC1	Regulator of chromosome condensation (Cell cycle regulatory protein). [Source:Uniprot/SWISSPROT;Acc:P18754]	p35.3	1	28653184	28686118	NM_001269	1	+	28520079	28553014	CHC1	"""RCC1, condensation"""	mitosis	mitosis	215747_s_at	215011_at	206499_s_at	NA	NA	NA	NA	NA	NA
1	0.0591	0.128173	0.248697	1111	cell cycle	IEA	CHEK1	CHEK1	Serine/threonine-protein kinase Chk1 (EC 2.7.1.37). [Source:Uniprot/SWISSPROT;Acc:O14757]	q24.2	11	125001547	125030847	NM_001274	11	+	125033988	125063289	CHEK1	Effector kinase	"""S, G2/M"""	Cycle	205394_at	205393_s_at	NA	NA	NA	NA	NA	NA	NA
1	0.0591	NA	0.248697	1111	damage	IEA	CHEK1	CHEK1	Serine/threonine-protein kinase Chk1 (EC 2.7.1.37). [Source:Uniprot/SWISSPROT;Acc:O14757]	q24.2	11	125001547	125030847	NM_001274	11	+	125033988	125063289	CHEK1	Effector kinase	"""S, G2/M"""	Cycle	205394_at	205393_s_at	NA	NA	NA	NA	NA	NA	NA
0	0.004	0.018026	0.390648	11200	cell cycle	IEA	CHEK2	CHEK2	Serine/threonine-protein kinase Chk2 (EC 2.7.1.37) (Cds1). [Source:Uniprot/SWISSPROT;Acc:O96017]	q12.1	22	27408285	27465251	NM_007194	22	-	27408284	27462376	CHEK2	Effector kinase	"""G1/S, S, G2/M"""	Cycle	210416_s_at	NA	NA	NA	NA	NA	NA	NA	NA
0	0.004	NA	0.390648	11200	damage	TAS	CHEK2	CHEK2	Serine/threonine-protein kinase Chk2 (EC 2.7.1.37) (Cds1). [Source:Uniprot/SWISSPROT;Acc:O96017]	q12.1	22	27408285	27465251	NM_007194	22	-	27408284	27462376	CHEK2	Effector kinase	"""G1/S, S, G2/M"""	Cycle	210416_s_at	NA	NA	NA	NA	NA	NA	NA	NA
1	0.0685	0.140648	-0.170579	1112	cell cycle	TAS	CHES1	CHES1	Checkpoint suppressor 1 (Forkhead box protein N3). [Source:Uniprot/SWISSPROT;Acc:O00409]	q32.11	14	88697497	88953101	NM_005197	14	-	87612566	87873415	NA	NA	NA	NA	205022_s_at	205021_s_at	NA	NA	NA	NA	NA	NA	NA
1	0.0685	NA	-0.170579	1112	damage	TAS	CHES1	CHES1	Checkpoint suppressor 1 (Forkhead box protein N3). [Source:Uniprot/SWISSPROT;Acc:O00409]	q32.11	14	88697497	88953101	NM_005197	14	-	87612566	87873415	NA	NA	NA	NA	205022_s_at	205021_s_at	NA	NA	NA	NA	NA	NA	NA
0	0.1689	0.300555	0.126185	55743	cell cycle	IEA	CHFR_HUMAN	CHFR	Ubiquitin ligase protein CHFR (EC 6.3.2.-) (Checkpoint with forkhead and RING finger domains protein). [Source:Uniprot/SWISSPROT;Acc:Q96EP1]	q24.33	12	132027288	132074548	NM_018223	12	NA	131655855	131702840	NA	NA	NA	NA	218803_at	NA	NA	NA	NA	NA	NA	NA	NA
0	0.1689	NA	0.126185	55743	mitosis	IEA	CHFR_HUMAN	CHFR	Ubiquitin ligase protein CHFR (EC 6.3.2.-) (Checkpoint with forkhead and RING finger domains protein). [Source:Uniprot/SWISSPROT;Acc:Q96EP1]	q24.33	12	132027288	132074548	NM_018223	12	NA	131655855	131702840	NA	NA	NA	NA	218803_at	NA	NA	NA	NA	NA	NA	NA	NA
0	NA	NA	NA	63922	replic	IEA	CHTF18	CHTF18	CTF18, chromosome transmission fidelity factor 18 homolog [Source:RefSeq_peptide;Acc:NP_071375]	p13.3	16	778047	788073	NM_022092	16	+	778647	788073	CTF18	Ctf18-Dcc1-Ctf8-replication factor C complex required for sister chromatid cohesion	Replication	Replication	NA	NA	NA	NA	NA	NA	NA	NA	NA
0	0.7586	0.877447	0.19012	1163	cell cycle	IEA	CKS1B	CKS1B	Cyclin-dependent kinases regulatory subunit 1 (CKS-1). [Source:Uniprot/SWISSPROT;Acc:P61024]	q22	1	151760230	151764795	NM_001826	1	+	152164005	152168514	CKS1	"""CKS1B, binds CDKs"""	G1	Cycle	201897_s_at	NA	NA	NA	NA	NA	NA	NA	NA
0	0.7586	NA	0.19012	1163	cell cycle	IEA	CKS1B	CKS1B	Cyclin-dependent kinases regulatory subunit 1 (CKS-1). [Source:Uniprot/SWISSPROT;Acc:P61024]	q22	1	151760230	151764795	NM_001826	1	+	152164005	152168514	CKS1	"""CKS1B, binds CDKs"""	G1	Cycle	201897_s_at	NA	NA	NA	NA	NA	NA	NA	NA
0	0.4114	0.568748	0.420295	1164	cell cycle	IEA	CKS2	CKS2	Cyclin-dependent kinases regulatory subunit 2 (CKS-2). [Source:Uniprot/SWISSPROT;Acc:P33552]	q22.2	9	89155667	89161171	NM_001827	9	+	87415584	87421089	CKS2	binds CDKs			204170_s_at	NA	NA	NA	NA	NA	NA	NA	NA
0	0.5857	0.736369	0.296728	9918	cell cycle	IEA	CND1_HUMAN	CNAP1	Condensin complex subunit 1 (Chromosome condensation-related SMC- associated protein 1) (Chromosome-associated protein D2) (hCAP-D2) (XCAP-D2 homolog). [Source:Uniprot/SWISSPROT;Acc:Q15021]	p13.31	12	6472806	6511381	NM_014865	12	+	6473557	6511070	CNAP1	"""condensin, chromosome condensation-related SMC-associated protein 1"""	mitosis	mitosis	201774_s_at	NA	NA	NA	NA	NA	NA	NA	NA
0	0.5857	NA	0.296728	9918	mitosis	IEA	CND1_HUMAN	CNAP1	Condensin complex subunit 1 (Chromosome condensation-related SMC- associated protein 1) (Chromosome-associated protein D2) (hCAP-D2) (XCAP-D2 homolog). [Source:Uniprot/SWISSPROT;Acc:Q15021]	p13.31	12	6472806	6511381	NM_014865	12	+	6473557	6511070	CNAP1	"""condensin, chromosome condensation-related SMC-associated protein 1"""	mitosis	mitosis	201774_s_at	NA	NA	NA	NA	NA	NA	NA	NA
0	0.9811	0.992541	0.632108	64151	cell cycle	IEA	CND3_HUMAN	HCAP-G	Condensin complex subunit 3 (Chromosome-associated protein G) (Condensin subunit CAP-G) (hCAP-G) (XCAP-G homolog) (NY-MEL-3 antigen). [Source:Uniprot/SWISSPROT;Acc:Q9BPX3]	p15.32	4	17488794	17522754	NM_022346	4	+	17563407	17597370	HCAP-G	"""condensin, """	mitosis	mitosis	218663_at	218662_s_at	NA	NA	NA	NA	NA	NA	NA
0	0.9811	NA	0.632108	64151	mitosis	IEA	CND3_HUMAN	HCAP-G	Condensin complex subunit 3 (Chromosome-associated protein G) (Condensin subunit CAP-G) (hCAP-G) (XCAP-G homolog) (NY-MEL-3 antigen). [Source:Uniprot/SWISSPROT;Acc:Q9BPX3]	p15.32	4	17488794	17522754	NM_022346	4	+	17563407	17597370	HCAP-G	"""condensin, """	mitosis	mitosis	218663_at	218662_s_at	NA	NA	NA	NA	NA	NA	NA
0	NA	NA	NA	26507	cell cycle	donna	CNNM1	CNNM1	cyclin M1 [Source:RefSeq_peptide;Acc:NP_065081]	q24.2	10	101080023	101144075	NM_020348	10	+	100754619	100818672	CNNM1		Cycle	Cycle	220166_at	NA	NA	NA	NA	NA	NA	NA	NA
0	0.0219	0.061072	0.0787927	9738	centrosome	donna	CE110_HUMAN	CP110	Centrosomal protein of 110 kDa (Cep110 protein). [Source:Uniprot/SWISSPROT;Acc:O43303]	p12.3	16	19446689	19472227	NM_014711	16	+	19501760	19531279	CP110	"cell cycle-dependent CDK substrate, regulates centrosome duplication (CP110)"	Centrosome	Centrosome	204662_at	NA	NA	NA	NA	NA	NA	NA	NA
0	0.0112	0.0366458	0.286754	9126	cell cycle	IEA	CSPG6	CSPG6	Structural maintenance of chromosome 3 (Chondroitin sulfate proteoglycan 6) (Chromosome-associated polypeptide) (hCAP) (Bamacan) (Basement membrane-associated chondroitin proteoglycan). [Source:Uniprot/SWISSPROT;Acc:Q9UQE7]	q25.2	10	112317474	112354380	NM_005445	10	+	111992035	112028977	"""CSPG6,"""	"""SMC3, cohesin"""	mitosis	mitosis	209259_s_at	209258_s_at	209257_s_at	NA	NA	NA	NA	NA	NA
0	0.0112	NA	0.286754	9126	repair	IEA	CSPG6	CSPG6	Structural maintenance of chromosome 3 (Chondroitin sulfate proteoglycan 6) (Chromosome-associated polypeptide) (hCAP) (Bamacan) (Basement membrane-associated chondroitin proteoglycan). [Source:Uniprot/SWISSPROT;Acc:Q9UQE7]	q25.2	10	112317474	112354380	NM_005445	10	+	111992035	112028977	"""CSPG6,"""	"""SMC3, cohesin"""	mitosis	mitosis	209259_s_at	209258_s_at	209257_s_at	NA	NA	NA	NA	NA	NA
1	0.0384	0.0906449	-0.109756	8454	cell cycle	TAS	CUL1	CUL1	Cullin-1 (CUL-1). [Source:Uniprot/SWISSPROT;Acc:Q13616]	q36.1	7	147833581	147935849	NM_003592	7	+	147787673	147889942	CUL1	"""interference with SKP1 by Cul1-N252 mutant causes a pleiotrophic phenotype, which includes the formation of multinucleated cells, centrosome and mitotic spindle abnormalities, and impaired chromosome segregation"""	mitosis	mitosis	207614_s_at	NA	NA	NA	NA	NA	NA	NA	NA
0	0.0001	0.00111935	-0.36772	11068	mitosis	TAS	CYB561D2	CYB561D2	Cytochrome b561 domain containing protein 2 (Putative tumor suppressor protein 101F6). [Source:Uniprot/SWISSPROT;Acc:O14569]	p21.31	3	50363301	50366498	NM_007022	3	+	50347308	50350506	CYB561D2	involved in both cdc2 inactivation and sister chromatid separation	mitosis	mitosis	209665_at	NA	NA	NA	NA	NA	NA	NA	NA
0	0.6345	0.76983	0.542201	79075	replic	donna	NP_076999.1	DCC1	defective in sister chromatid cohesion homolog 1 [Source:RefSeq_peptide;Acc:NP_076999]	q24.12	8	120915398	120937330	NM_024094	8	-	120802804	120824737	DCC1	Ctf18-Dcc1-Ctf8-replication factor C complex required for sister chromatid cohesion	Replication	Replication	216646_at	219000_s_at	217426_at	NA	NA	NA	NA	NA	NA
0	0.0857	0.167262	0.170472	64421	repair	donna	DCLRE1C	DCLRE1C	Artemis protein (EC 3.1.-.-) (DNA cross-link repair 1C protein) (SNM1- like protein) (A-SCID protein) (hSNM1C). [Source:Uniprot/SWISSPROT;Acc:Q96SD1]	p13	10	14980236	15036061	NM_022487	10	-	14953883	15000100	DCLRE1C	"ARTEMIS, "	Repair	Repair	219678_x_at	222233_s_at	NA	NA	NA	NA	NA	NA	NA
0	0.0924	0.179122	-0.108228	1639	mitosis	NAS	SLC4A5	DCTN1	Dynactin-1 (150 kDa dynein-associated polypeptide) (DP-150) (DAP-150) (p150-glued) (p135). [Source:Uniprot/SWISSPROT;Acc:Q14203]	p13.1	2	74350392	74530649	NM_021196	2	-	74423098	74544200	NA	NA	NA	NA	211780_x_at	201082_s_at	NA	NA	NA	NA	NA	NA	NA
0	0.007	0.0276023	0.0398296	10540	centrosome	TAS	DCTN2	DCTN2	Dynactin subunit 2 (Dynactin complex 50 kDa subunit) (50 kDa dynein- associated polypeptide) (p50 dynamitin) (DCTN-50). [Source:Uniprot/SWISSPROT;Acc:Q13561]	q13.3	12	56210202	56227259	NM_006400	12	-	56210360	56227245	SSSCA1	novel autoantigen might play a role in mitosis			200932_s_at	NA	NA	NA	NA	NA	NA	NA	NA
0	0.007	NA	0.0398296	10540	mitosis	TAS	DCTN2	DCTN2	Dynactin subunit 2 (Dynactin complex 50 kDa subunit) (50 kDa dynein- associated polypeptide) (p50 dynamitin) (DCTN-50). [Source:Uniprot/SWISSPROT;Acc:Q13561]	q13.3	12	56210202	56227259	NM_006400	12	-	56210360	56227245	SSSCA1	novel autoantigen might play a role in mitosis			200932_s_at	NA	NA	NA	NA	NA	NA	NA	NA
0	0.0011	0.00734038	-0.296477	11258	mitosis	TAS	DCTN3	DCTN3	dynactin 3 isoform 2 [Source:RefSeq_peptide;Acc:NP_077324]	p13.3	9	34603549	34610515	NM_007234	9	-	34603547	34610496	DCTN3	"""dynactin 3 (p22), smallest subunit of dynactin, a macromolecular complex consisting of 10 subunits """	mitosis	mitosis	204246_s_at	NA	NA	NA	NA	NA	NA	NA	NA
1	0.0019	0.0108082	-0.200187	51164	centrosome	TAS	DCTN4	DCTN4	Dynactin subunit 4 (Dynactin subunit p62). [Source:Uniprot/SWISSPROT;Acc:Q9UJW0]	q33.1	5	150068503	150118774	NM_016221	5	-	150116819	150167086	DCTN4	"""p62, dynactin complex"""			218013_x_at	NA	NA	NA	NA	NA	NA	NA	NA
1	0.0639	0.132774	-0.0204935	1642	repair	TAS	DDB1	DDB1	DNA damage binding protein 1 (Damage-specific DNA binding protein 1) (DDB p127 subunit) (DDBa) (UV-damaged DNA-binding protein 1) (UV-DDB 1) (Xeroderma pigmentosum group E complementing protein) (XPCe) (X- associated protein 1) (XAP-1). [Source:Uniprot/SW	q12.2	11	60823508	60857153	NM_001923	11	-	60842285	60875909	DDB1	"""127kDa, (XPE) DNA damage-binding protein which is a heterodimer """	Repair	Repair	208619_at	NA	NA	NA	NA	NA	NA	NA	NA
1	0.0639	NA	-0.0204935	1642	damage	TAS	DDB1	DDB1	DNA damage binding protein 1 (Damage-specific DNA binding protein 1) (DDB p127 subunit) (DDBa) (UV-damaged DNA-binding protein 1) (UV-DDB 1) (Xeroderma pigmentosum group E complementing protein) (XPCe) (X- associated protein 1) (XAP-1). [Source:Uniprot/SW	q12.2	11	60823508	60857153	NM_001923	11	-	60842285	60875909	DDB1	"""127kDa, (XPE) DNA damage-binding protein which is a heterodimer """	Repair	Repair	208619_at	NA	NA	NA	NA	NA	NA	NA	NA
1	0.4132	0.56897	-0.111729	1643	repair	IEA	DDB2	DDB2	DNA damage binding protein 2 (Damage-specific DNA binding protein 2) (DDB p48 subunit) (DDBb) (UV-damaged DNA-binding protein 2) (UV-DDB 2). [Source:Uniprot/SWISSPROT;Acc:Q92466]	p11.2	11	47193089	47217339	NM_000107	11	+	47200821	47225072	DDB2	"""48kDa, (XPE) DNA damage-binding protein which is a heterodimer """	Repair	Repair	203409_at	NA	NA	NA	NA	NA	NA	NA	NA
1	0.4132	NA	-0.111729	1643	damage	TAS	DDB2	DDB2	DNA damage binding protein 2 (Damage-specific DNA binding protein 2) (DDB p48 subunit) (DDBb) (UV-damaged DNA-binding protein 2) (UV-DDB 2). [Source:Uniprot/SWISSPROT;Acc:Q92466]	p11.2	11	47193089	47217339	NM_000107	11	+	47200821	47225072	DDB2	"""48kDa, (XPE) DNA damage-binding protein which is a heterodimer """	Repair	Repair	203409_at	NA	NA	NA	NA	NA	NA	NA	NA
1	0.5145	0.665879	0.40384	1663	cell cycle	TAS	DDX11	DDX11	DEAD/H (Asp-Glu-Ala-Asp/His) box polypeptide 11 isoform 3 [Source:RefSeq_peptide;Acc:NP_085913]	p11.21	12	31118077	31148999	NM_030655	12	+	31118076	31148992	DDX11	"""homolog of the yeast CHL1 gene, and may function to maintain chromosome transmission fidelity and genome stability"""			208159_x_at	210206_s_at	208149_x_at	NA	NA	NA	NA	NA	NA
1	0.5145	NA	0.40384	1663	repair	IEA	DDX11	DDX11	DEAD/H (Asp-Glu-Ala-Asp/His) box polypeptide 11 isoform 3 [Source:RefSeq_peptide;Acc:NP_085913]	p11.21	12	31118077	31148999	NM_030655	12	+	31118076	31148992	DDX11	"""homolog of the yeast CHL1 gene, and may function to maintain chromosome transmission fidelity and genome stability"""			208159_x_at	210206_s_at	208149_x_at	NA	NA	NA	NA	NA	NA
0	NA	NA	NA	54921	replic	donna	NP_060274.3	DERPC	decreased expression in renal and prostate [Source:RefSeq_peptide;Acc:NP_001002847]	q22.1	16	67709414	67723982	NM_001002847	16	-	68928100	68942669	DERPC	"CTF8, Ctf18-Dcc1-Ctf8-replication factor C complex required for sister chromatid cohesion"	Replication	Replication	NA	NA	NA	NA	NA	NA	NA	NA	NA
0	0.9398	0.979311	0.260941	1736	cell cycle	TAS	DKC1	DKC1	H/ACA ribonucleoprotein complex subunit 4 (EC 5.4.99.-) (Dyskerin) (Nucleolar protein family A member 4) (snoRNP protein DKC1) (Nopp140- associated protein of 57 kDa) (Nucleolar protein NAP57) (CBF5 homolog). [Source:Uniprot/SWISSPROT;Acc:O60832]	q28	23	153554743	153569660	NM_001363	23	+	152458700	152473511	DKC1		telomere	Telomere	216212_s_at	201478_s_at	201479_at	NA	NA	NA	NA	NA	NA
0	0.9398	NA	0.260941	1736	telomere	TAS	DKC1	DKC1	H/ACA ribonucleoprotein complex subunit 4 (EC 5.4.99.-) (Dyskerin) (Nucleolar protein family A member 4) (snoRNP protein DKC1) (Nopp140- associated protein of 57 kDa) (Nucleolar protein NAP57) (CBF5 homolog). [Source:Uniprot/SWISSPROT;Acc:O60832]	q28	23	153554743	153569660	NM_001363	23	+	152458700	152473511	DKC1		telomere	Telomere	216212_s_at	201478_s_at	201479_at	NA	NA	NA	NA	NA	NA
1	0.0276	0.0704206	0.313269	1763	replic	donna	NA	DNA2L	DNA2-like homolog (DNA replication helicase-like homolog) (Fragment). [Source:Uniprot/SWISSPROT;Acc:P51530]	q21.3	NA	NA	NA	XM_166103	10	NA	69518424	69536331	DNA2L	DNA2 DNA replication helicase 2-like	Replication	Replication	213647_at	NA	NA	NA	NA	NA	NA	NA	NA
0	0.0751	0.15151	0.340958	1778	mitosis	donna	DNCH1	DNCH1	Dynein heavy chain, cytosolic (DYHC) (Cytoplasmic dynein heavy chain 1) (DHC1). [Source:Uniprot/SWISSPROT;Acc:Q14204]	q32.32	14	101500737	101586887	NM_001376	14	+	100421024	100507175	DNCH1	"cytoplasmic dynein, initial events of bipolar spindle formation"	mitosis	mitosis	211928_at	NA	NA	NA	NA	NA	NA	NA	NA
0	0.8613	0.947887	0.517431	1789	replic	TAS	DNMT3B	DNMT3B	DNA (cytosine-5)-methyltransferase 3B (EC 2.1.1.37) (Dnmt3b) (DNA methyltransferase HsaIIIB) (DNA MTase HsaIIIB) (M.HsaIIIB). [Source:Uniprot/SWISSPROT;Acc:Q9UBC3]	q11.21	20	30813852	30860822	NM_006892	20	+	32065866	32112837	DNMT3B	"""de novo methylation, ICF syndrome"""	methylation	methylation	220668_s_at	NA	NA	NA	NA	NA	NA	NA	NA
0	NA	NA	NA	1791	repair	IEA	DNTT	DNTT	DNA nucleotidylexotransferase (EC 2.7.7.31) (Terminal addition enzyme) (Terminal deoxynucleotidyltransferase) (Terminal transferase). [Source:Uniprot/SWISSPROT;Acc:P04053]	q24.1	10	98054143	98088309	NM_001017520	10	+	97728671	97762906	DNTT	"""deoxynucleotidyltransferase, terminal"""	Repair	Repair	210487_at	NA	NA	NA	NA	NA	NA	NA	NA
0	NA	NA	NA	1791	replic	IEA	DNTT	DNTT	DNA nucleotidylexotransferase (EC 2.7.7.31) (Terminal addition enzyme) (Terminal deoxynucleotidyltransferase) (Terminal transferase). [Source:Uniprot/SWISSPROT;Acc:P04053]	q24.1	10	98054143	98088309	NM_001017520	10	+	97728671	97762906	DNTT	"""deoxynucleotidyltransferase, terminal"""	Repair	Repair	210487_at	NA	NA	NA	NA	NA	NA	NA	NA
1	0.0443	0.102481	0.136187	1854	replic	TAS	DUT	DUT	Deoxyuridine 5'-triphosphate nucleotidohydrolase, mitochondrial precursor (EC 3.6.1.23) (dUTPase) (dUTP pyrophosphatase). [Source:Uniprot/SWISSPROT;Acc:P33316]	q21.1	15	46410929	46421908	NM_001025248	15	+	46339676	46351624	NA	NA	NA	NA	208956_x_at	209932_s_at	208955_at	NA	NA	NA	NA	NA	NA
1	0.8901	0.95377	1	1869	cell cycle	TAS	E2F1	E2F1	Transcription factor E2F1 (E2F-1) (Retinoblastoma binding protein 3) (RBBP-3) (PRB-binding protein E2F-1) (PBR3) (Retinoblastoma-associated protein 1) (RBAP-1). [Source:Uniprot/SWISSPROT;Acc:Q01094]	q11.22	20	31727147	31737871	NM_005225	20	-	32979164	32989869	E2F1	Transcription factor	G1/S	Cycle	204947_at	2028_s_at	NA	NA	NA	NA	NA	NA	NA
1	NA	NA	NA	1870	cell cycle	NAS	E2F2	E2F2	Transcription factor E2F2 (E2F-2). [Source:Uniprot/SWISSPROT;Acc:Q14209]	p36.12	1	23578228	23603019	NM_004091	1	-	23302396	23327188	NA	NA	NA	NA	207042_at	NA	NA	NA	NA	NA	NA	NA	NA
1	0.0126	0.0393473	0.395681	1871	cell cycle	IEA	E2F3	E2F3	Transcription factor E2F3 (E2F-3). [Source:Uniprot/SWISSPROT;Acc:O00716]	p22.3	6	20510377	20601921	NM_001949	6	+	20510376	20601921	NA	NA	NA	NA	203692_s_at	203693_s_at	NA	NA	NA	NA	NA	NA	NA
1	0.6441	0.778755	0.0237612	1875	cell cycle	TAS	E2F5	E2F5	Transcription factor E2F5 (E2F-5). [Source:Uniprot/SWISSPROT;Acc:Q15329]	q21.2	8	86276874	86314002	NM_001951	8	+	86164283	86201409	NA	NA	NA	NA	222051_s_at	221586_s_at	NA	NA	NA	NA	NA	NA	NA
0	NA	NA	NA	144455	cell cycle	IEA	E2F7	E2F7	E2F transcription factor 7 [Source:RefSeq_peptide;Acc:NP_976328]	q21.2	12	75917501	75961815	NM_203394	12	-	75917497	75961815	NA	NA	NA	NA	NA	NA	NA	NA	NA	NA	NA	NA	NA
0	NA	NA	NA	56946	repair	IEA	EMSY_HUMAN	EMSY	Protein EMSY. [Source:Uniprot/SWISSPROT;Acc:Q7Z589]	q13.5	11	75833751	75939035	NM_020193	11		75983217	75988896	NA	NA	NA	NA	219012_s_at	NA	NA	NA	NA	NA	NA	NA	NA
0	0.0001	0.00111935	-0.325116	2067	repair	IEA	ERCC1	ERCC1	DNA excision repair protein ERCC-1. [Source:Uniprot/SWISSPROT;Acc:P07992]	q13.32	19	50604712	50619017	NM_001983	19	-	50604711	50619017	ERCC1	"""XPF, endonuclease, ubiquitin-like domain, BER"""	"""NER, HR, telomere"""	Repair	203720_s_at	203719_at	NA	NA	NA	NA	NA	NA	NA
0	0.0001	NA	-0.325116	2067	damage	IEA	ERCC1	ERCC1	DNA excision repair protein ERCC-1. [Source:Uniprot/SWISSPROT;Acc:P07992]	q13.32	19	50604712	50619017	NM_001983	19	-	50604711	50619017	ERCC1	"""XPF, endonuclease, ubiquitin-like domain, BER"""	"""NER, HR, telomere"""	Repair	203720_s_at	203719_at	NA	NA	NA	NA	NA	NA	NA
0	0.0058	0.0234023	0.175997	2068	repair	IDA	ERCC2	ERCC2	TFIIH basal transcription factor complex helicase subunit (EC 3.6.1.-) (DNA-repair protein complementing XP-D cells) (Xeroderma pigmentosum group D complementing protein) (CXPD) (DNA excision repair protein ERCC-2). [Source:Uniprot/SWISSPROT;Acc:P18074]	q13.32	19	50546686	50565669	NM_000400	19	-	50546685	50565669	ERCC2	transcription-coupled nucleotide excision repair	NER	Repair	213468_at	NA	NA	NA	NA	NA	NA	NA	NA
0	0.1194	0.222752	-0.0152323	2071	repair	IDA	ERCC3	ERCC3	TFIIH basal transcription factor complex helicase XPB subunit (EC 3.6.1.-) (Basic transcription factor 2 89 kDa subunit) (BTF2-p89) (TFIIH 89 kDa subunit) (DNA-repair protein complementing XP-B cells) (Xeroderma pigmentosum group B complementing protein)	q14.3	2	127731096	127767982	NM_000122	2	-	128108134	128145021	ERCC3	ATP-dependent DNA helicase	NER	Repair	202176_at	215545_at	NA	NA	NA	NA	NA	NA	NA
0	0.1194	NA	-0.0152323	2071	damage	TAS	ERCC3	ERCC3	TFIIH basal transcription factor complex helicase XPB subunit (EC 3.6.1.-) (Basic transcription factor 2 89 kDa subunit) (BTF2-p89) (TFIIH 89 kDa subunit) (DNA-repair protein complementing XP-B cells) (Xeroderma pigmentosum group B complementing protein)	q14.3	2	127731096	127767982	NM_000122	2	-	128108134	128145021	ERCC3	ATP-dependent DNA helicase	NER	Repair	202176_at	215545_at	NA	NA	NA	NA	NA	NA	NA
0	NA	NA	NA	2072	repair	TAS	ERCC4	ERCC4	DNA repair endonuclease XPF (EC 3.1.-.-) (DNA excision repair protein ERCC-4) (DNA-repair protein complementing XP-F cell) (Xeroderma pigmentosum group F complementing protein). [Source:Uniprot/SWISSPROT;Acc:Q92889]	p13.12	16	13921524	13949705	NM_005236	16	+	13980461	14008643	ERCC4		"""Repair, telomere"""	Repair	210158_at	NA	NA	NA	NA	NA	NA	NA	NA
0	0.0001	0.00111935	-0.0840416	2073	repair	IEA	ERCC5	ERCC5	DNA-repair protein complementing XP-G cells (Xeroderma pigmentosum group G complementing protein) (DNA excision repair protein ERCC-5). [Source:Uniprot/SWISSPROT;Acc:P28715]	q33.1	13	102296206	102326345	NM_000123	13	+	101196174	101226346	ERCC5	excision repair of UV-induced DNA damage	Repair	Repair	202414_at	NA	NA	NA	NA	NA	NA	NA	NA
0	NA	NA	NA	2074	repair	TAS	ERCC6	ERCC6	DNA excision repair protein ERCC-6 (Cockayne syndrome protein CSB). [Source:Uniprot/SWISSPROT;Acc:Q03468]	q11.23	10	50336715	50417594	NM_000124	10	-	50011311	50091675	ERCC6	transcription-coupled excision repair	Repair	Repair	207347_at	NA	NA	NA	NA	NA	NA	NA	NA
0	0.0035	0.0168681	-0.140045	1161	repair	NR	ERCC8	ERCC8	DNA excision repair protein ERCC-8 (Cockayne syndrome WD-repeat protein CSA). [Source:Uniprot/SWISSPROT;Acc:Q13216]	q12.1	5	60205416	60276628	NM_001007233	5	-	60185542	60256776	ERCC8	transcription coupled repair?	Repair	Repair	205162_at	NA	NA	NA	NA	NA	NA	NA	NA
0	0.9795	0.992541	0.630154	9700	centrosome	IEP	ESPL1	ESPL1	Separin (EC 3.4.22.49) (Separase) (Caspase-like protein ESPL1) (Extra spindle poles-like 1 protein). [Source:Uniprot/SWISSPROT;Acc:Q14674]	q13.13	12	51948818	51973694	NM_012291	12	+	51948817	51973694	ESPL1	separase	mitosis	mitosis	204817_at	38158_at	NA	NA	NA	NA	NA	NA	NA
0	0.9795	NA	0.630154	9700	cell cycle	IDA	ESPL1	ESPL1	Separin (EC 3.4.22.49) (Separase) (Caspase-like protein ESPL1) (Extra spindle poles-like 1 protein). [Source:Uniprot/SWISSPROT;Acc:Q14674]	q13.13	12	51948818	51973694	NM_012291	12	+	51948817	51973694	ESPL1	separase	mitosis	mitosis	204817_at	38158_at	NA	NA	NA	NA	NA	NA	NA
0	0.3312	0.489049	-0.102399	2099	mitosis	ISS	ESR1	ESR1	Estrogen receptor (ER) (Estradiol receptor) (ER-alpha). [Source:Uniprot/SWISSPROT;Acc:P03372]	q25.1	6	152220800	152542850	NM_000125	6	+	152159676	152455397	NA	NA	NA	NA	217190_x_at	211235_s_at	205225_at	217163_at	211234_x_at	211627_x_at	211233_x_at	215552_s_at	215551_at
0	NA	NA	NA	23293	telomere	IEA	EST1A_HUMAN	EST1A	Telomerase-binding protein EST1A (Ever shorter telomeres 1A) (Telomerase subunit EST1A) (EST1-like protein A). [Source:Uniprot/SWISSPROT;Acc:Q86US8]	p13.3	17	1909888	2220160	NM_025023	17	-	2169728	2413610	EST1A	overexpress anaphase bridges due to chromosome-end fusions with TTAGGC	Telomere	Telomere	214940_s_at	NA	NA	NA	NA	NA	NA	NA	NA
0	0.3182	0.475928	0.456801	9156	repair	TAS	EXO1	EXO1	exonuclease 1 isoform b [Source:RefSeq_peptide;Acc:NP_569082]	q43	1	238337576	238379088	NM_130398	1	+	239052683	239094196	EXO1	5' to 3' exonuclease	MMR	Repair	204603_at	NA	NA	NA	NA	NA	NA	NA	NA
1	0.0034	0.0166169	0.470123	2175	repair	TAS	FANCA	FANCA	Fanconi anemia group A protein (FACA protein). [Source:Uniprot/SWISSPROT;Acc:O15360]	q24.3	16	88331460	88410561	NM_000135	16	-	89547753	89626860	FANCA	DNA repair	Repair	Repair	215530_at	203806_s_at	203805_s_at	213778_x_at	NA	NA	NA	NA	NA
0	NA	NA	NA	2187	repair	donna	FANCB	FANCB	Fanconi anemia complementation group B [Source:RefSeq_peptide;Acc:NP_689846]	p22.2	23	14621186	14650848	NM_001018113	23	-	14222954	14252610	FANCB	component nuclear protein 'core complex' responsible for monoubiquitination of FANCD2	FA repair	Repair	NA	NA	NA	NA	NA	NA	NA	NA	NA
0	0.381	0.541832	0.459762	2176	repair	TAS	FANCC	FANCC	Fanconi anemia group C protein (FACC protein). [Source:Uniprot/SWISSPROT;Acc:Q00597]	q22.32	9	94940892	95159539	NM_000136	9	-	93202744	93421400	FANCC	delays the onset of apoptosis and promotes HR repair	HR	Repair	205189_s_at	NA	NA	NA	NA	NA	NA	NA	NA
0	NA	NA	NA	2177	repair	donna	FANCD2	FANCD2	Fanconi anemia group D2 protein. [Source:Uniprot/SWISSPROT;Acc:Q9BXW9]	p25.3	3	10043128	10116344	NM_033084	3	+	10043112	10116343	FANCD2	"homlogous repair, S and G2 checkpoints"	"HR, S"	Repair	NA	NA	NA	NA	NA	NA	NA	NA	NA
0	NA	NA	NA	2178	repair	IEA	FANCE	FANCE	Fanconi anemia group E protein (FACE protein). [Source:Uniprot/SWISSPROT;Acc:Q9HB96]	p21.31	6	35528116	35542859	NM_021922	6	+	35466992	35481736	FANCE	promotes the nuclear accumulation of FANCC	repair	Repair	220255_at	NA	NA	NA	NA	NA	NA	NA	NA
0	0.2947	0.448513	-0.0951359	2188	repair	IEA	FANCF	FANCF	Fanconi anemia group F protein (FACF protein). [Source:Uniprot/SWISSPROT;Acc:Q9NPI8]	p14.3	11	22602808	22603932	NM_022725	11	-	22608387	22611696	FANCF	"""assembly of the FA core complex, cervical, tobacco"""	Repair	Repair	218689_at	NA	NA	NA	NA	NA	NA	NA	NA
0	0.0015	0.00897414	0.347087	2189	cell cycle	TAS	FANCG	FANCG	Fanconi anemia group G protein (FACG protein) (DNA-repair protein XRCC9). [Source:Uniprot/SWISSPROT;Acc:O15287]	p13.3	9	35063835	35070013	NM_004629	9	-	35063834	35070013	FANCG	XRCC(	repair	Repair	203564_at	214990_at	214991_s_at	215416_s_at	NA	NA	NA	NA	NA
0	0.0015	NA	0.347087	2189	repair	TAS	FANCG	FANCG	Fanconi anemia group G protein (FACG protein) (DNA-repair protein XRCC9). [Source:Uniprot/SWISSPROT;Acc:O15287]	p13.3	9	35063835	35070013	NM_004629	9	-	35063834	35070013	FANCG	XRCC(	repair	Repair	203564_at	214990_at	214991_s_at	215416_s_at	NA	NA	NA	NA	NA
0	0.0015	NA	0.347087	2189	damage	TAS	FANCG	FANCG	Fanconi anemia group G protein (FACG protein) (DNA-repair protein XRCC9). [Source:Uniprot/SWISSPROT;Acc:O15287]	p13.3	9	35063835	35070013	NM_004629	9	-	35063834	35070013	FANCG	XRCC(	repair	Repair	203564_at	214990_at	214991_s_at	215416_s_at	NA	NA	NA	NA	NA
0	0.8932	0.95377	0.250186	55120	repair	IEA	FANCL	FANCL	Ubiquitin ligase protein PHF9 (EC 6.3.2.-) (Fanconi anemia group L protein) (FAAP 43). [Source:Uniprot/SWISSPROT;Acc:Q9NW38]	p16.1	2	58298031	58380165	NM_018062	2	-	58360913	58443048	FANCL	likely catalytic subunit required for monoubiquitination of FANCD2	repair	Repair	218397_at	NA	NA	NA	NA	NA	NA	NA	NA
0	NA	NA	NA	84893	repair	IEA	FBXO18	FBXO18	F-box only protein 18 (EC 3.6.1.-) (F-box DNA helicase 1). [Source:Uniprot/SWISSPROT;Acc:Q8NFZ0]	p15.1	10	5972315	6019561	NM_032807	10	+	5936219	5983562	FBXO18	unwinding activities that displace duplex DNA in the 3' to 5' direction.			NA	NA	NA	NA	NA	NA	NA	NA	NA
1	0.4559	0.613168	0.267571	26271	mitosis	donna	NA	FBXO5	F-box only protein 5 (Early mitotic inhibitor 1). [Source:Uniprot/SWISSPROT;Acc:Q9UKT4]	q25.2	NA	NA	NA	NM_012177	6	-	153322650	153335165	FBXO5	"Emi1, mitotic regulator,interacts with Cdc20 inhibits the APC?"	mitosis	mitosis	218875_s_at	NA	NA	NA	NA	NA	NA	NA	NA
0	0.1661	0.298636	0.233056	55294	cell cycle	donna	FBXW7	FBXW7	F-box/WD-repeat protein 7 (F-box and WD-40 domain protein 7) (F-box protein FBX30) (hCdc4) (Archipelago homolog) (hAgo) (SEL-10). [Source:Uniprot/SWISSPROT;Acc:Q969H0]	q31.3	4	153600016	153690635	NM_001013415	4	-	153820037	153881291	FBXW7	"regulates CCNE1, MYC"	"G1/S, S"	Cycle	218751_s_at	NA	NA	NA	NA	NA	NA	NA	NA
1	0.0308	0.0768892	0.422269	2237	repair	TAS	FEN1	FEN1	Flap endonuclease-1 (EC 3.-.-.-) (Maturation factor 1) (MF1). [Source:Uniprot/SWISSPROT;Acc:P39748]	q12.2	11	61316726	61321284	NM_004111	11	+	61335509	61340068	FEN1	double-stranded DNA 5'-3' exonuclease	"""BER, Rep"""	Repair	204767_s_at	204768_s_at	NA	NA	NA	NA	NA	NA	NA
1	0.0308	NA	0.422269	2237	damage	TAS	FEN1	FEN1	Flap endonuclease-1 (EC 3.-.-.-) (Maturation factor 1) (MF1). [Source:Uniprot/SWISSPROT;Acc:P39748]	q12.2	11	61316726	61321284	NM_004111	11	+	61335509	61340068	FEN1	double-stranded DNA 5'-3' exonuclease	"""BER, Rep"""	Repair	204767_s_at	204768_s_at	NA	NA	NA	NA	NA	NA	NA
1	0.0308	NA	0.422269	2237	replic	TAS	FEN1	FEN1	Flap endonuclease-1 (EC 3.-.-.-) (Maturation factor 1) (MF1). [Source:Uniprot/SWISSPROT;Acc:P39748]	q12.2	11	61316726	61321284	NM_004111	11	+	61335509	61340068	FEN1	double-stranded DNA 5'-3' exonuclease	"""BER, Rep"""	Repair	204767_s_at	204768_s_at	NA	NA	NA	NA	NA	NA	NA
0	NA	NA	NA	51343	cell cycle	TAS	FZR_HUMAN	FZR1	Fizzy-related protein homolog (Fzr) (Cdh1/Hct1 homolog) (hCDH1) (CDC20-like protein 1). [Source:Uniprot/SWISSPROT;Acc:Q9UM11]	p13.3	19	3457368	3489325	NM_016263	19	+	3473953	3489325	FZR1	"""Cdh1, maintains proteolysis in G1, destruction o f APC/C"""	mitosis	mitosis	211865_s_at	209415_at	209414_at	209416_s_at	NA	NA	NA	NA	NA
0	NA	NA	NA	51343	mitosis	IEA	FZR_HUMAN	FZR1	Fizzy-related protein homolog (Fzr) (Cdh1/Hct1 homolog) (hCDH1) (CDC20-like protein 1). [Source:Uniprot/SWISSPROT;Acc:Q9UM11]	p13.3	19	3457368	3489325	NM_016263	19	+	3473953	3489325	FZR1	"""Cdh1, maintains proteolysis in G1, destruction o f APC/C"""	mitosis	mitosis	211865_s_at	209415_at	209414_at	209416_s_at	NA	NA	NA	NA	NA
1	0.0036	0.0168811	-0.369541	1647	cell cycle	TAS	GADD45A	GADD45A	Growth arrest and DNA-damage-inducible protein GADD45 alpha (DNA- damage inducible transcript 1) (DDIT1). [Source:Uniprot/SWISSPROT;Acc:P24522]	p31.2	1	67862904	67866040	NM_001924	1	+	67520798	67523935	GADD45A	"""p53-regulated & DNA damage , targets CCNB1-CDC2"""	G2/M	Cycle	203725_at	NA	NA	NA	NA	NA	NA	NA	NA
1	0.0036	NA	-0.369541	1647	repair	TAS	GADD45A	GADD45A	Growth arrest and DNA-damage-inducible protein GADD45 alpha (DNA- damage inducible transcript 1) (DDIT1). [Source:Uniprot/SWISSPROT;Acc:P24522]	p31.2	1	67862904	67866040	NM_001924	1	+	67520798	67523935	GADD45A	"""p53-regulated & DNA damage , targets CCNB1-CDC2"""	G2/M	Cycle	203725_at	NA	NA	NA	NA	NA	NA	NA	NA
0	NA	NA	NA	10912	repair	TAS	GADD45G	GADD45G	Growth arrest and DNA-damage-inducible protein GADD45 gamma (Cytokine responsive protein CR6). [Source:Uniprot/SWISSPROT;Acc:O95257]	q22.2	9	89449482	89451017	NM_006705	9	+	87711335	87712875	GADD45G	stressful growth arrest	G2/M	Cycle	204121_at	NA	NA	NA	NA	NA	NA	NA	NA
0	0	0	0.0879866	2580	cell cycle	TAS	GAK	GAK	Cyclin G-associated kinase (EC 2.7.1.-). [Source:Uniprot/SWISSPROT;Acc:O14976]	p16.3	4	832896	915805	NM_005255	4	-	832895	915805	NA	NA	NA	NA	202281_at	40225_at	202280_at	NA	NA	NA	NA	NA	NA
0	0.6182	0.760939	-0.236653	2619	cell cycle	TAS	GAS1	GAS1	Growth-arrest-specific protein 1 precursor (GAS-1). [Source:Uniprot/SWISSPROT;Acc:P54826]	q21.33	9	86790211	86791248	NM_002048	9	-	85016396	85019223	NA	NA	NA	NA	204456_s_at	204457_s_at	NA	NA	NA	NA	NA	NA	NA
1	0.1959	0.335718	0.246228	51053	cell cycle	IDA	GMNN	GMNN	Geminin. [Source:Uniprot/SWISSPROT;Acc:O75496]	p22.2	6	24883138	24894302	NM_015895	6	+	24883142	24894257	GMNN	inhibitor of origin licensing	replication	Replication	218350_s_at	NA	NA	NA	NA	NA	NA	NA	NA
1	0.1959	NA	0.246228	51053	replic	IDA	GMNN	GMNN	Geminin. [Source:Uniprot/SWISSPROT;Acc:O75496]	p22.2	6	24883138	24894302	NM_015895	6	+	24883142	24894257	GMNN	inhibitor of origin licensing	replication	Replication	218350_s_at	NA	NA	NA	NA	NA	NA	NA	NA
0	0.0229	0.0622481	-0.401315	2965	repair	TAS	GTF2H1	GTF2H1	TFIIH basal transcription factor complex p62 subunit (Basic transcription factor 62 kDa subunit) (BTF2-p62) (General transcription factor IIH polypeptide 1). [Source:Uniprot/SWISSPROT;Acc:P32780]	p15.1	11	18300719	18345152	NM_005316	11	+	18308451	18352885	NA	NA	NA	NA	202453_s_at	202451_at	NA	NA	NA	NA	NA	NA	NA
0	0.0002	0.00198286	-0.18	2966	repair	NR	GTF2H2	GTF2H2	TFIIH basal transcription factor complex p44 subunit (Basic transcription factor 2 44 kDa subunit) (BTF2-p44) (General transcription factor IIH polypeptide 2). [Source:Uniprot/SWISSPROT;Acc:Q13888]	q13.2	5	70366707	70399238	NM_001515	5	+	68962897	68995422	NA	NA	NA	NA	221540_x_at	NA	NA	NA	NA	NA	NA	NA	NA
0	0.2939	0.448513	0.0931888	2967	repair	NAS	GTF2H3	GTF2H3	TFIIH basal transcription factor complex p34 subunit (Basic transcription factor 2 34 kDa subunit) (BTF2-p34) (General transcription factor IIH polypeptide 3). [Source:Uniprot/SWISSPROT;Acc:Q13889]	q24.31	12	122643260	122670500	NM_001516	12	+	122471479	122498433	NA	NA	NA	NA	222104_x_at	NA	NA	NA	NA	NA	NA	NA	NA
0	0.2939	NA	0.0931888	2967	damage	NAS	GTF2H3	GTF2H3	TFIIH basal transcription factor complex p34 subunit (Basic transcription factor 2 34 kDa subunit) (BTF2-p34) (General transcription factor IIH polypeptide 3). [Source:Uniprot/SWISSPROT;Acc:Q13889]	q24.31	12	122643260	122670500	NM_001516	12	+	122471479	122498433	NA	NA	NA	NA	222104_x_at	NA	NA	NA	NA	NA	NA	NA	NA
0	0.1933	0.333707	0.241297	2968	repair	TAS	GTF2H4	GTF2H4	TFIIH basal transcription factor complex p52 subunit (Basic transcription factor 52 kDa subunit) (BTF2-p52) (General transcription factor IIH polypeptide 4). [Source:Uniprot/SWISSPROT;Acc:Q92759]	p21.33	6	30983984	30989858	NM_001517	6	+	30982224	30988127	NA	NA	NA	NA	203577_at	NA	NA	NA	NA	NA	NA	NA	NA
0	0.053	0.119422	0.578529	51512	cell cycle	NAS	GTSE1	GTSE1	G2 and S phase expressed protein 1 (B99 homolog). [Source:Uniprot/SWISSPROT;Acc:Q9NYZ3]	q13.31	22	45013331	45047225	NM_016426	22	+	44905052	44941834	GTSE1	"""Damage, in nucleus, binds p53, shuttling it out of the nucleus & repressing apoptosis"""	Repair	Repair	215942_s_at	204317_at	204318_s_at	211040_x_at	204315_s_at	NA	NA	NA	NA
0	0.053	NA	0.578529	51512	damage	NAS	GTSE1	GTSE1	G2 and S phase expressed protein 1 (B99 homolog). [Source:Uniprot/SWISSPROT;Acc:Q9NYZ3]	q13.31	22	45013331	45047225	NM_016426	22	+	44905052	44941834	GTSE1	"""Damage, in nucleus, binds p53, shuttling it out of the nucleus & repressing apoptosis"""	Repair	Repair	215942_s_at	204317_at	204318_s_at	211040_x_at	204315_s_at	NA	NA	NA	NA
1	0.0234	0.0622481	0.363937	3014	cell cycle	donna	H2AFX	H2AFX	Histone H2AFX (Histone H2A.X) (H2a/x). [Source:Uniprot/SWISSPROT;Acc:P16104]	q23.3	11	118470883	118471314	NM_002105	11	-	118502238	118503829	H2AFX	Histone H2 variant phosphorylated in response to DSBs	"G1/S, S, G2/M"	Cycle	205436_s_at	213344_s_at	212525_s_at	212524_x_at	NA	NA	NA	NA	NA
0	0.5908	0.7401	0.123335	3054	cell cycle	IDA	HCFC1	HCFC1	Host cell factor (HCF) (HCF-1) (C1 factor) (VP16 accessory protein) (VCAF) (CFF) [Contains: HCF N-terminal chain 1; HCF N-terminal chain 2; HCF N-terminal chain 3; HCF N-terminal chain 4; HCF N-terminal chain 5; HCF N-terminal chain 6; HCF C-terminal chai	q28	23	152733861	152757287	NM_005334	23	-	151680911	151698081	NA	NA	NA	NA	202473_x_at	202474_s_at	NA	NA	NA	NA	NA	NA	NA
0	NA	NA	NA	92797	replic	donna	NA	HELB	helicase (DNA) B [Source:RefSeq_peptide;Acc:NP_387467]	q14.3	NA	NA	NA	NM_033647	12	+	64982622	65018225	HELB	"helicase, required for S phase entry"	Replication	Replication	NA	NA	NA	NA	NA	NA	NA	NA	NA
0	0.0854	0.167262	0.139313	3146	repair	TAS	HMGB1	HMGB1	High mobility group protein 1 (HMG-1) (High mobility group protein B1). [Source:Uniprot/SWISSPROT;Acc:P09429]	q12.3	13	29930884	30089731	NM_002128	13	-	28831996	28838013	HMGB1	"""recognize DNA interstrand cross-links (ICLs), can cooperate with replication protein A"""	BER	Repair	200679_x_at	214938_x_at	216508_x_at	200680_x_at	NA	NA	NA	NA	NA
0	0.3596	0.517764	0.28228	3148	repair	TAS	HMGB2	HMGB2	High mobility group protein 2 (HMG-2). [Source:Uniprot/SWISSPROT;Acc:P26583]	q34.1	4	174627518	174630322	NM_002129	4	-	174948677	174951482	HMGB2	"""bend DNA, involved in final ligation step in DNA end-joining processes of DNA ds break repair """	Repair	Repair	208808_s_at	NA	NA	NA	NA	NA	NA	NA	NA
0	0.3596	NA	0.28228	3148	replic	TAS	HMGB2	HMGB2	High mobility group protein 2 (HMG-2). [Source:Uniprot/SWISSPROT;Acc:P26583]	q34.1	4	174627518	174630322	NM_002129	4	-	174948677	174951482	HMGB2	"""bend DNA, involved in final ligation step in DNA end-joining processes of DNA ds break repair """	Repair	Repair	208808_s_at	NA	NA	NA	NA	NA	NA	NA	NA
0	0.2475	0.403204	0.111571	3364	repair	TAS	HUS1	HUS1	HUS1 checkpoint protein [Source:RefSeq_peptide;Acc:NP_004498]	p12.3	7	47777023	47792486	NM_004507	7	-	47744562	47760026	HUS1	DNA damage sensor?	"""S, G2/M"""	Cycle	217618_x_at	204884_s_at	204883_s_at	NA	NA	NA	NA	NA	NA
0	0.2475	NA	0.111571	3364	damage	TAS	HUS1	HUS1	HUS1 checkpoint protein [Source:RefSeq_peptide;Acc:NP_004498]	p12.3	7	47777023	47792486	NM_004507	7	-	47744562	47760026	HUS1	DNA damage sensor?	"""S, G2/M"""	Cycle	217618_x_at	204884_s_at	204883_s_at	NA	NA	NA	NA	NA	NA
0	NA	NA	NA	3619	cell cycle	IEA	INCENP	INCENP	Inner centromere protein. [Source:Uniprot/SWISSPROT;Acc:Q9NQS7]	q12.3	11	61648046	61676024	NM_020238	11	+	61670993	61695584	INCENP	"""inner centromere protein antigens 135/155kDa, centromere passenger protein, activates AURKB, C"""	mitosis	mitosis	219769_at	NA	NA	NA	NA	NA	NA	NA	NA
0	NA	NA	NA	3619	mitosis	IEA	INCENP	INCENP	Inner centromere protein. [Source:Uniprot/SWISSPROT;Acc:Q9NQS7]	q12.3	11	61648046	61676024	NM_020238	11	+	61670993	61695584	INCENP	"""inner centromere protein antigens 135/155kDa, centromere passenger protein, activates AURKB, C"""	mitosis	mitosis	219769_at	NA	NA	NA	NA	NA	NA	NA	NA
0	0.053	0.119422	-0.150088	11104	cell cycle	IEA	KATNA1	KATNA1	Katanin p60 ATPase-containing subunit A1 (EC 3.6.4.3) (Katanin p60 subunit A1) (p60 katanin). [Source:Uniprot/SWISSPROT;Acc:O75449]	q25.1	6	149957706	150011470	NM_007044	6	-	149896741	149940298	KATNA1	"""60 kD, Katanin is a heterodimer that consists of a 60 kDa ATPase (p60 subunit A 1) and an 80 kDa accessory protein (p80 subunit B 1). The p60 subunit acts to sever and disassemble microtubules, while the p80 subunit targets the enzyme to the centrosome	mitosis	mitosis	205526_s_at	NA	NA	NA	NA	NA	NA	NA	NA
0	0.053	NA	-0.150088	11104	mitosis	TAS	KATNA1	KATNA1	Katanin p60 ATPase-containing subunit A1 (EC 3.6.4.3) (Katanin p60 subunit A1) (p60 katanin). [Source:Uniprot/SWISSPROT;Acc:O75449]	q25.1	6	149957706	150011470	NM_007044	6	-	149896741	149940298	KATNA1	"""60 kD, Katanin is a heterodimer that consists of a 60 kDa ATPase (p60 subunit A 1) and an 80 kDa accessory protein (p80 subunit B 1). The p60 subunit acts to sever and disassemble microtubules, while the p80 subunit targets the enzyme to the centrosome	mitosis	mitosis	205526_s_at	NA	NA	NA	NA	NA	NA	NA	NA
0	0	0	0.206151	10300	cell cycle	NR	KATNB1	KATNB1	Katanin p80 WD40-containing subunit B1 (Katanin p80 subunit B1) (p80 katanin). [Source:Uniprot/SWISSPROT;Acc:Q9BVA0]	q13	16	56328618	56348657	NM_005886	16	+	57546513	57566553	KATNB1	katanin p80 (WD repeat containing) subunit B 1	mitosis	mitosis	203162_s_at	203163_at	NA	NA	NA	NA	NA	NA	NA
0	0	NA	0.206151	10300	mitosis	IEA	KATNB1	KATNB1	Katanin p80 WD40-containing subunit B1 (Katanin p80 subunit B1) (p80 katanin). [Source:Uniprot/SWISSPROT;Acc:Q9BVA0]	q13	16	56328618	56348657	NM_005886	16	+	57546513	57566553	KATNB1	katanin p80 (WD repeat containing) subunit B 1	mitosis	mitosis	203162_s_at	203163_at	NA	NA	NA	NA	NA	NA	NA
0	0.2643	0.416873	0.412837	3835	mitosis	TAS	KIF22	KIF22	Kinesin-like protein KIF22 (Kinesin-like DNA-binding protein) (Kinesin-like protein 4). [Source:Uniprot/SWISSPROT;Acc:Q14807]	p11.2	16	29709559	29724207	NM_007317	16	+	29839694	29854343	KIF22	"""kinesin, role in metaphase chromosome alignment and maintenance"""	mitosis	mitosis	216969_s_at	202183_s_at	NA	NA	NA	NA	NA	NA	NA
0	0.2643	NA	0.412837	3835	repair	IEA	KIF22	KIF22	Kinesin-like protein KIF22 (Kinesin-like DNA-binding protein) (Kinesin-like protein 4). [Source:Uniprot/SWISSPROT;Acc:Q14807]	p11.2	16	29709559	29724207	NM_007317	16	+	29839694	29854343	KIF22	"""kinesin, role in metaphase chromosome alignment and maintenance"""	mitosis	mitosis	216969_s_at	202183_s_at	NA	NA	NA	NA	NA	NA	NA
1	0.8111	0.913804	0.432051	9493	cell cycle	IEA	KIF23	KIF23	Kinesin-like protein KIF23 (Mitotic kinesin-like protein 1) (Kinesin- like protein 5). [Source:Uniprot/SWISSPROT;Acc:Q02241]	q23	15	67493697	67527810	NM_004856	15	+	67422505	67456581	KNSL5	"""KIF23, cross-bridge antiparallel MTs & drive MT movement in vitro"""	mitosis	mitosis	204709_s_at	NA	NA	NA	NA	NA	NA	NA	NA
1	0.8111	NA	0.432051	9493	mitosis	IEA	KIF23	KIF23	Kinesin-like protein KIF23 (Mitotic kinesin-like protein 1) (Kinesin- like protein 5). [Source:Uniprot/SWISSPROT;Acc:Q02241]	q23	15	67493697	67527810	NM_004856	15	+	67422505	67456581	KNSL5	"""KIF23, cross-bridge antiparallel MTs & drive MT movement in vitro"""	mitosis	mitosis	204709_s_at	NA	NA	NA	NA	NA	NA	NA	NA
0	0.8504	0.942776	0.433764	11004	mitosis	TAS	KIF2C	KIF2C	Kinesin-like protein KIF2C (Mitotic centromere-associated kinesin) (MCAK) (Kinesin-like protein 6). [Source:Uniprot/SWISSPROT;Acc:Q99661]	p34.1	1	44874644	44902499	NM_006845	1	+	44618844	44646707	KIF2C	"""kinesin, anaphase separation sister centromeres"""	mitosis	mitosis	209408_at	211519_s_at	NA	NA	NA	NA	NA	NA	NA
0	0.7929	0.902086	0.290772	3797	repair	donna	NA	KIF3C	Kinesin-like protein KIF3C. [Source:Uniprot/SWISSPROT;Acc:O14782]	p23.3	NA	NA	NA	NM_002254	2	-	26124002	26179938	KIF3C	kinesin	MMR	Repair	203389_at	203390_s_at	NA	NA	NA	NA	NA	NA	NA
1	0.8366	0.930449	0.541494	24137	mitosis	donna	KIF4A	KIF4A	Chromosome-associated kinesin KIF4A (Chromokinesin). [Source:Uniprot/SWISSPROT;Acc:O95239]	q13.1	23	69292983	69423703	NM_012310	23	+	68376752	68507466	KIF4A	"MT motor, cytokiesis"	mitosis	mitosis	218355_at	NA	NA	NA	NA	NA	NA	NA	NA
0	0.2402	0.395021	-0.0694265	22944	repair	donna	KIN	KIN	HsKin17 protein [Source:RefSeq_peptide;Acc:NP_036443]	p14	10	7837198	7869913	NM_012311	10	-	7801372	7833950	KIN	"similar RecA, cellular response to DNA damage"	Repair	Repair	205664_at	NA	NA	NA	NA	NA	NA	NA	NA
0	0.0234	0.0622481	-0.222332	9314	repair	donna	KLF4	KLF4	Kruppel-like factor 4 (Epithelial zinc-finger protein EZF) (Gut- enriched Krueppel-like factor). [Source:Uniprot/SWISSPROT;Acc:O43474]	q31.2	9	107326689	107331310	NM_004235	9	+	105626972	105631593	KLF4	essential in preventing mitotic entry following gamma-irradiation by inhibiting CCNB1 expression	Damage	Repair	220266_s_at	221841_s_at	NA	NA	NA	NA	NA	NA	NA
0	0.4022	0.560496	0.33778	3832	cell cycle	IEA	KIF11	KNSL1	Kinesin-like protein KIF11 (Kinesin-related motor protein Eg5) (Kinesin-like spindle protein HKSP) (Thyroid receptor interacting protein 5) (TRIP5) (Kinesin-like protein 1). [Source:Uniprot/SWISSPROT;Acc:P52732]	q23.33	10	94342971	94405130	NM_004523	10	+	94017567	94079727	KNSL1	"""KIF11, chromosome positioning, centrosome separation bipolar spindle"""	mitosis	mitosis	204444_at	NA	NA	NA	NA	NA	NA	NA	NA
0	NA	NA	NA	3833	mitosis	donna	NA	KNSL2	Kinesin-like protein KIFC1 (Kinesin-like protein 2) (Kinesin-related protein HSET). [Source:Uniprot/SWISSPROT;Acc:Q9BW19]	p21.32	NA	NA	NA	NM_002263	6	+	33406496	33424536	KNSL2	"KIFC1, localization of Plk1, Aurora B, and Cdc14A to the central spindle at anaphase"	mitosis	mitosis	NA	NA	NA	NA	NA	NA	NA	NA	NA
0	0.469	0.622084	0.489897	56992	centrosome	TAS	KIF15	KNSL7	kinesin family member 15 [Source:RefSeq_peptide;Acc:NP_064627]	p21.31	3	44778289	44869747	NM_020242	3	+	44763876	44855335	KNSL7	"""KIF15, kinesin"""			219306_at	NA	NA	NA	NA	NA	NA	NA	NA
0	0.469	NA	0.489897	56992	mitosis	TAS	KIF15	KNSL7	kinesin family member 15 [Source:RefSeq_peptide;Acc:NP_064627]	p21.31	3	44778289	44869747	NM_020242	3	+	44763876	44855335	KNSL7	"""KIF15, kinesin"""			219306_at	NA	NA	NA	NA	NA	NA	NA	NA
0	0.9801	0.992541	0.476832	9735	cell cycle	IEA	KNTC1	KNTC1	Kinetochore-associated protein 1 (Rough deal homolog) (hRod) (HsROD) (Rod). [Source:Uniprot/SWISSPROT;Acc:P50748]	q24.31	12	121536689	121634139	NM_014708	12	+	121449334	121548472	KNTC1	centromere/kinetochore protein	mitosis	mitosis	206316_s_at	NA	NA	NA	NA	NA	NA	NA	NA
0	0.9801	NA	0.476832	9735	mitosis	NAS	KNTC1	KNTC1	Kinetochore-associated protein 1 (Rough deal homolog) (hRod) (HsROD) (Rod). [Source:Uniprot/SWISSPROT;Acc:P50748]	q24.31	12	121536689	121634139	NM_014708	12	+	121449334	121548472	KNTC1	centromere/kinetochore protein	mitosis	mitosis	206316_s_at	NA	NA	NA	NA	NA	NA	NA	NA
1	0.0299	0.0751833	0.445988	10403	mitosis	donna	KNTC2	KNTC2	kinetochore associated 2 [Source:RefSeq_peptide;Acc:NP_006092]	p11.32	18	2561579	2606633	NM_006101	18	+	2561604	2606626	KNTC2	"HEC, involved in spindle checkpoint signaling"	mitosis	mitosis	204162_at	NA	NA	NA	NA	NA	NA	NA	NA
0	NA	NA	NA	9113	cell cycle	IEA	LATS1	LATS1	Serine/threonine-protein kinase LATS1 (EC 2.7.1.37) (Large tumor suppressor homolog 1) (WARTS protein kinase) (h-warts). [Source:Uniprot/SWISSPROT;Acc:O95835]	q25.1	6	150089507	150131506	NM_004690	6	-	149962620	150070383	LATS1	"""Kinase, negative regulator of CDC2/cyclin A, TS"""	mitosis	mitosis	219813_at	NA	NA	NA	NA	NA	NA	NA	NA
0	NA	NA	NA	9113	mitosis	IEA	LATS1	LATS1	Serine/threonine-protein kinase LATS1 (EC 2.7.1.37) (Large tumor suppressor homolog 1) (WARTS protein kinase) (h-warts). [Source:Uniprot/SWISSPROT;Acc:O95835]	q25.1	6	150089507	150131506	NM_004690	6	-	149962620	150070383	LATS1	"""Kinase, negative regulator of CDC2/cyclin A, TS"""	mitosis	mitosis	219813_at	NA	NA	NA	NA	NA	NA	NA	NA
1	0.001	0.00708163	0.597788	3978	cell cycle	IEA	LIG1	LIG1	DNA ligase I (EC 6.5.1.1) (Polydeoxyribonucleotide synthase [ATP]). [Source:Uniprot/SWISSPROT;Acc:P18858]	q13.32	19	53310515	53365372	NM_000234	19	-	53310514	53365372	LIG1	DNA replication and the base excision repair	"""replication, BER"""	Replication	202726_at	NA	NA	NA	NA	NA	NA	NA	NA
1	0.001	NA	0.597788	3978	repair	TAS	LIG1	LIG1	DNA ligase I (EC 6.5.1.1) (Polydeoxyribonucleotide synthase [ATP]). [Source:Uniprot/SWISSPROT;Acc:P18858]	q13.32	19	53310515	53365372	NM_000234	19	-	53310514	53365372	LIG1	DNA replication and the base excision repair	"""replication, BER"""	Replication	202726_at	NA	NA	NA	NA	NA	NA	NA	NA
1	0.001	NA	0.597788	3978	replic	IEA	LIG1	LIG1	DNA ligase I (EC 6.5.1.1) (Polydeoxyribonucleotide synthase [ATP]). [Source:Uniprot/SWISSPROT;Acc:P18858]	q13.32	19	53310515	53365372	NM_000234	19	-	53310514	53365372	LIG1	DNA replication and the base excision repair	"""replication, BER"""	Replication	202726_at	NA	NA	NA	NA	NA	NA	NA	NA
0	0.0041	0.0182397	0.1156	3980	cell cycle	IEA	LIG3	LIG3	DNA ligase III (EC 6.5.1.1) (Polydeoxyribonucleotide synthase [ATP]). [Source:Uniprot/SWISSPROT;Acc:P49916]	q12	17	30331655	30355936	NM_013975	17	+	33453133	33475706	LIG3	may be involved in DNA repair and recombination	Repair	Repair	204123_at	207348_s_at	NA	NA	NA	NA	NA	NA	NA
0	0.0041	NA	0.1156	3980	repair	TAS	LIG3	LIG3	DNA ligase III (EC 6.5.1.1) (Polydeoxyribonucleotide synthase [ATP]). [Source:Uniprot/SWISSPROT;Acc:P49916]	q12	17	30331655	30355936	NM_013975	17	+	33453133	33475706	LIG3	may be involved in DNA repair and recombination	Repair	Repair	204123_at	207348_s_at	NA	NA	NA	NA	NA	NA	NA
0	0.0041	NA	0.1156	3980	replic	IEA	LIG3	LIG3	DNA ligase III (EC 6.5.1.1) (Polydeoxyribonucleotide synthase [ATP]). [Source:Uniprot/SWISSPROT;Acc:P49916]	q12	17	30331655	30355936	NM_013975	17	+	33453133	33475706	LIG3	may be involved in DNA repair and recombination	Repair	Repair	204123_at	207348_s_at	NA	NA	NA	NA	NA	NA	NA
0	NA	NA	NA	3981	cell cycle	IEA	LIG4	LIG4	DNA ligase IV (EC 6.5.1.1) (Polydeoxyribonucleotide synthase [ATP]). [Source:Uniprot/SWISSPROT;Acc:P49917]	q33.3	13	107657795	107668717	NM_206937	13	-	106557791	106565131	LIG4	Ligation of ends	NHEJ	Repair	206235_at	NA	NA	NA	NA	NA	NA	NA	NA
0	NA	NA	NA	3981	repair	TAS	LIG4	LIG4	DNA ligase IV (EC 6.5.1.1) (Polydeoxyribonucleotide synthase [ATP]). [Source:Uniprot/SWISSPROT;Acc:P49917]	q33.3	13	107657795	107668717	NM_206937	13	-	106557791	106565131	LIG4	Ligation of ends	NHEJ	Repair	206235_at	NA	NA	NA	NA	NA	NA	NA	NA
0	NA	NA	NA	3981	replic	IEA	LIG4	LIG4	DNA ligase IV (EC 6.5.1.1) (Polydeoxyribonucleotide synthase [ATP]). [Source:Uniprot/SWISSPROT;Acc:P49917]	q33.3	13	107657795	107668717	NM_206937	13	-	106557791	106565131	LIG4	Ligation of ends	NHEJ	Repair	206235_at	NA	NA	NA	NA	NA	NA	NA	NA
0	0.0134	0.0411487	0.233205	8379	centrosome	NAS	MAD1L1	MAD1L1	Mitotic spindle assembly checkpoint protein MAD1 (Mitotic arrest deficient-like protein 1) (MAD1-like 1) (Mitotic checkpoint MAD1 protein-homolog) (HsMAD1) (hMAD1) (Tax-binding protein 181). [Source:Uniprot/SWISSPROT;Acc:Q9Y6D9]	p22.3	7	1628673	2043019	NM_003550	7	-	1599765	2016921	MAD1L1	"""mitotic spindle-assembly checkpoint, TS"""	mitosis	mitosis	204857_at	NA	NA	NA	NA	NA	NA	NA	NA
0	0.0134	NA	0.233205	8379	cell cycle	IEA	MAD1L1	MAD1L1	Mitotic spindle assembly checkpoint protein MAD1 (Mitotic arrest deficient-like protein 1) (MAD1-like 1) (Mitotic checkpoint MAD1 protein-homolog) (HsMAD1) (hMAD1) (Tax-binding protein 181). [Source:Uniprot/SWISSPROT;Acc:Q9Y6D9]	p22.3	7	1628673	2043019	NM_003550	7	-	1599765	2016921	MAD1L1	"""mitotic spindle-assembly checkpoint, TS"""	mitosis	mitosis	204857_at	NA	NA	NA	NA	NA	NA	NA	NA
1	0.7809	0.894298	0.424802	4085	cell cycle	IEA	MAD2L1	MAD2L1	Mitotic spindle assembly checkpoint protein MAD2A (MAD2-like 1) (HsMAD2). [Source:Uniprot/SWISSPROT;Acc:Q13257]	q27	4	121338184	121345566	NM_002358	4	-	121439410	121446782	MAD2L1	"""mitotic spindle assembly checkpoint, prevents anaphase until chrs aligned"""	mitosis	mitosis	203362_s_at	NA	NA	NA	NA	NA	NA	NA	NA
1	0.7809	NA	0.424802	4085	mitosis	TAS	MAD2L1	MAD2L1	Mitotic spindle assembly checkpoint protein MAD2A (MAD2-like 1) (HsMAD2). [Source:Uniprot/SWISSPROT;Acc:Q13257]	q27	4	121338184	121345566	NM_002358	4	-	121439410	121446782	MAD2L1	"""mitotic spindle assembly checkpoint, prevents anaphase until chrs aligned"""	mitosis	mitosis	203362_s_at	NA	NA	NA	NA	NA	NA	NA	NA
0	0.3925	0.551407	0.0581898	9587	mitosis	IEA	MAD2L1BP	MAD2L1BP	MAD2L1 binding protein (Caught by MAD2 protein). [Source:Uniprot/SWISSPROT;Acc:Q15013]	p21.1	6	43711585	43716653	NM_014628	6	+	43644133	43655541	MAD2L1BP	"""Binds, MAD2L1"""	mitosis	mitosis	203094_at	NA	NA	NA	NA	NA	NA	NA	NA
0	NA	NA	NA	10459	cell cycle	IEA	MAD2L2	MAD2L2	Mitotic spindle assembly checkpoint protein MAD2B (MAD2-like 2) (hREV7). [Source:Uniprot/SWISSPROT;Acc:Q9UI95]	p36.22	1	11668811	11685973	NM_006341	1	-	11444083	11450739	MAD2L2	"""MAD2B, mitotic spindle assembly checkpoint, prevents anaphase until chrs aligned"""	mitosis	mitosis	NA	NA	NA	NA	NA	NA	NA	NA	NA
0	NA	NA	NA	10459	mitosis	NAS	MAD2L2	MAD2L2	Mitotic spindle assembly checkpoint protein MAD2B (MAD2-like 2) (hREV7). [Source:Uniprot/SWISSPROT;Acc:Q9UI95]	p36.22	1	11668811	11685973	NM_006341	1	-	11444083	11450739	MAD2L2	"""MAD2B, mitotic spindle assembly checkpoint, prevents anaphase until chrs aligned"""	mitosis	mitosis	NA	NA	NA	NA	NA	NA	NA	NA	NA
0	0.0439	0.102237	0.112633	22919	cell cycle	TAS	MAPRE1	MAPRE1	Microtubule-associated protein RP/EB family member 1 (APC-binding protein EB1) (End-binding protein 1) (EB1). [Source:Uniprot/SWISSPROT;Acc:Q15691]	q11.21	20	30871437	30901871	NM_012325	20	+	32123449	32153880	MAPRE1	"""EB1, APC binding, MT binding, centrosomes in mitosis"""	mitosis	mitosis	200713_s_at	200712_s_at	NA	NA	NA	NA	NA	NA	NA
0	0.0439	NA	0.112633	22919	mitosis	IEA	MAPRE1	MAPRE1	Microtubule-associated protein RP/EB family member 1 (APC-binding protein EB1) (End-binding protein 1) (EB1). [Source:Uniprot/SWISSPROT;Acc:Q15691]	q11.21	20	30871437	30901871	NM_012325	20	+	32123449	32153880	MAPRE1	"""EB1, APC binding, MT binding, centrosomes in mitosis"""	mitosis	mitosis	200713_s_at	200712_s_at	NA	NA	NA	NA	NA	NA	NA
0	0.0014	0.008675	0.128372	57787	centrosome	IDA	MARK4	MARK4	MAP/microtubule affinity-regulating kinase 4 (EC 2.7.1.37) (MAP/microtubule affinity-regulating kinase-like 1). [Source:Uniprot/SWISSPROT;Acc:Q96L34]	q13.32	19	50446390	50500381	NM_031417	19	+	50446681	50500381	MARK4	"""MARK protein kinases originally identified by their ability to phosphorylate serine motif in MT-binding domain of tau critical for MT binding, localizes to centrosomes"""			221560_at	55065_at	NA	NA	NA	NA	NA	NA	NA
0	0.6291	0.765957	0.391948	55388	replic	donna	MCM10	MCM10	minichromosome maintenance protein 10 isoform 2 [Source:RefSeq_peptide;Acc:NP_060988]	p13	10	13243587	13293101	NM_182751	10	+	13207586	13257108	MCM10	"interact with MCM2 and MCM6, and ORC2"	Replication	Replication	220651_s_at	NA	NA	NA	NA	NA	NA	NA	NA
1	0.1727	0.302661	0.397858	4171	cell cycle	TAS	MCM2	MCM2	DNA replication licensing factor MCM2 (Minichromosome maintenance protein 2 homolog) (Nuclear protein BM28). [Source:Uniprot/SWISSPROT;Acc:P49736]	q21.3	3	128799951	128823974	NM_004526	3	+	128638161	128662185	MCM2	"""complex with MCM4, 6, and 7, regulate the helicase activity of the complex"""	Replication	Replication	202107_s_at	NA	NA	NA	NA	NA	NA	NA	NA
1	0.1727	NA	0.397858	4171	replic	TAS	MCM2	MCM2	DNA replication licensing factor MCM2 (Minichromosome maintenance protein 2 homolog) (Nuclear protein BM28). [Source:Uniprot/SWISSPROT;Acc:P49736]	q21.3	3	128799951	128823974	NM_004526	3	+	128638161	128662185	MCM2	"""complex with MCM4, 6, and 7, regulate the helicase activity of the complex"""	Replication	Replication	202107_s_at	NA	NA	NA	NA	NA	NA	NA	NA
1	0.3404	0.496297	0.488825	4172	cell cycle	IEA	MCM3	MCM3	DNA replication licensing factor MCM3 (DNA polymerase alpha holoenzyme-associated protein P1) (RLF beta subunit) (P102 protein) (P1-MCM3). [Source:Uniprot/SWISSPROT;Acc:P25205]	p12.2	6	52237345	52257431	NM_002388	6	-	52175647	52196418	MCM3	interact directly with MCM5/CDC46	Replication	Replication	201555_at	NA	NA	NA	NA	NA	NA	NA	NA
1	0.3404	NA	0.488825	4172	replic	IEA	MCM3	MCM3	DNA replication licensing factor MCM3 (DNA polymerase alpha holoenzyme-associated protein P1) (RLF beta subunit) (P102 protein) (P1-MCM3). [Source:Uniprot/SWISSPROT;Acc:P25205]	p12.2	6	52237345	52257431	NM_002388	6	-	52175647	52196418	MCM3	interact directly with MCM5/CDC46	Replication	Replication	201555_at	NA	NA	NA	NA	NA	NA	NA	NA
0	0.0012	0.0078566	0.0366985	8888	replic	TAS	MCM3AP	MCM3AP	80 kda MCM3-associated protein (GANP protein). [Source:Uniprot/SWISSPROT;Acc:O60318]	q22.3	21	46479476	46529664	NM_003906	21	-	46511249	46561438	MCM3AP	inhibits initiation of DNA replication via binding to MCM3	Replication	Replication	215581_s_at	215580_at	214514_at	212269_s_at	NA	NA	NA	NA	NA
1	0.0023	0.0124703	0.211265	4173	replic	NAS	MCM4	MCM4	DNA replication licensing factor MCM4 (CDC21 homolog) (P1-CDC21). [Source:Uniprot/SWISSPROT;Acc:P33991]	q11.21	8	49036047	49052621	NM_005914	8	+	48923453	48940028	MCM4	"""MCM4, MCM2, 6 and 7 proteins possesses DNA helicase"""	Replication	Replication	222037_at	222036_s_at	212142_at	212141_at	NA	NA	NA	NA	NA
1	0.0001	0.00111935	0.412674	4174	cell cycle	TAS	MCM5	MCM5	DNA replication licensing factor MCM5 (CDC46 homolog) (P1-CDC46). [Source:Uniprot/SWISSPROT;Acc:P33992]	q12.3	22	34120682	34145048	NM_006739	22	+	34120681	34145048	MCM5	protein is upregulated in the transition from the G0 to G1/S phase of the cell cycle and may actively participate in cell cycle regulation	Replication	Replication	216237_s_at	201755_at	NA	NA	NA	NA	NA	NA	NA
1	0.0001	NA	0.412674	4174	replic	TAS	MCM5	MCM5	DNA replication licensing factor MCM5 (CDC46 homolog) (P1-CDC46). [Source:Uniprot/SWISSPROT;Acc:P33992]	q12.3	22	34120682	34145048	NM_006739	22	+	34120681	34145048	MCM5	protein is upregulated in the transition from the G0 to G1/S phase of the cell cycle and may actively participate in cell cycle regulation	Replication	Replication	216237_s_at	201755_at	NA	NA	NA	NA	NA	NA	NA
1	0.9359	0.979311	0.433089	4175	cell cycle	IEA	MCM6	MCM6	DNA replication licensing factor MCM6 (P105MCM). [Source:Uniprot/SWISSPROT;Acc:Q14566]	q21.3	2	136430936	136467743	NM_005915	2	-	136807966	136844780	MCM6	"""MCM4, MCM2, 6 and 7 proteins possesses DNA helicase"""	Replication	Replication	201930_at	NA	NA	NA	NA	NA	NA	NA	NA
1	0.9359	NA	0.433089	4175	replic	NAS	MCM6	MCM6	DNA replication licensing factor MCM6 (P105MCM). [Source:Uniprot/SWISSPROT;Acc:Q14566]	q21.3	2	136430936	136467743	NM_005915	2	-	136807966	136844780	MCM6	"""MCM4, MCM2, 6 and 7 proteins possesses DNA helicase"""	Replication	Replication	201930_at	NA	NA	NA	NA	NA	NA	NA	NA
1	0.4506	0.608398	0.401364	4176	cell cycle	IEA	MCM7	MCM7	DNA replication licensing factor MCM7 (CDC47 homolog) (P1.1-MCM3). [Source:Uniprot/SWISSPROT;Acc:P33993]	q22.1	7	99335055	99344078	NM_005916	7	-	99301800	99309777	MCM7	"""CDK4, is found to associate with this protein, may regulate the binding of this protein with RB1"""	Replication	Replication	210983_s_at	208795_s_at	NA	NA	NA	NA	NA	NA	NA
1	0.4506	NA	0.401364	4176	replic	TAS	MCM7	MCM7	DNA replication licensing factor MCM7 (CDC47 homolog) (P1.1-MCM3). [Source:Uniprot/SWISSPROT;Acc:P33993]	q22.1	7	99335055	99344078	NM_005916	7	-	99301800	99309777	MCM7	"""CDK4, is found to associate with this protein, may regulate the binding of this protein with RB1"""	Replication	Replication	210983_s_at	208795_s_at	NA	NA	NA	NA	NA	NA	NA
0	NA	NA	NA	84515	cell cycle	IEA	MCM8	MCM8	DNA replication licensing factor MCM8 (Minichromosome maintenance 8). [Source:Uniprot/SWISSPROT;Acc:Q9UJA3]	p12.3	20	5879298	5923829	NM_182802	20	+	5926297	5970829	MCM8	"""co-immunoprecipitate with MCM4, 6 and 7"""			NA	NA	NA	NA	NA	NA	NA	NA	NA
0	NA	NA	NA	84515	replic	IEA	MCM8	MCM8	DNA replication licensing factor MCM8 (Minichromosome maintenance 8). [Source:Uniprot/SWISSPROT;Acc:Q9UJA3]	p12.3	20	5879298	5923829	NM_182802	20	+	5926297	5970829	MCM8	"""co-immunoprecipitate with MCM4, 6 and 7"""			NA	NA	NA	NA	NA	NA	NA	NA	NA
0	0.1565	0.282841	0.217006	9656	repair	donna	NA	MDC1	Mediator of DNA damage checkpoint protein 1 (Nuclear factor with BRCT domains 1). [Source:Uniprot/SWISSPROT;Acc:Q14676]	p21.33	NA	NA	NA	NM_014641	6	-	30773755	30789110	MDC1	intra-S-phase DNA damage checkpoint	Repair	Repair	203062_s_at	203061_s_at	NA	NA	NA	NA	NA	NA	NA
1	NA	NA	NA	4193	cell cycle	TAS	MDM2	MDM2	Ubiquitin-protein ligase E3 Mdm2 (EC 6.3.2.-) (p53-binding protein Mdm2) (Oncoprotein Mdm2) (Double minute 2 protein) (Hdm2). [Source:Uniprot/SWISSPROT;Acc:Q00987]	q15	12	67488247	67520481	NM_002392	12	+	67488246	67520481	MDM2	Ring-finger ubiquitin ligase regulator of p53 stability	G1/S	Cycle	205386_s_at	211832_s_at	205385_at	217373_x_at	NA	NA	NA	NA	NA
0	0.0053	0.0220447	-0.213102	4255	repair	IEA	MGMT	MGMT	Methylated-DNA--protein-cysteine methyltransferase (EC 2.1.1.63) (6-O- methylguanine-DNA methyltransferase) (MGMT) (O-6-methylguanine-DNA- alkyltransferase). [Source:Uniprot/SWISSPROT;Acc:P16455]	q26.3	10	131155510	131455356	NM_002412	10	+	130739865	131039768	MGMT	O-6-methylguanine-DNA methyltransferase	Repair	Repair	204880_at	NA	NA	NA	NA	NA	NA	NA	NA
0	0.0001	0.00111935	-0.166976	79003	cell cycle	IEA	MIS12	MIS12	MIS12 homolog [Source:RefSeq_peptide;Acc:NP_076944]	p13.2	17	5330440	5334858	NM_024039	17	+	5590811	5594693	MIS12	"""role in mitosis and localizes at kinetochores, reduced hMis12 results in misaligned metaphase chromosomes, lagging anaphase chromosomes, and interphase micronuclei without mitotic delay"""	mitosis	mitosis	221559_s_at	NA	NA	NA	NA	NA	NA	NA	NA
0	0.0001	NA	-0.166976	79003	mitosis	IEA	MIS12	MIS12	MIS12 homolog [Source:RefSeq_peptide;Acc:NP_076944]	p13.2	17	5330440	5334858	NM_024039	17	+	5590811	5594693	MIS12	"""role in mitosis and localizes at kinetochores, reduced hMis12 results in misaligned metaphase chromosomes, lagging anaphase chromosomes, and interphase micronuclei without mitotic delay"""	mitosis	mitosis	221559_s_at	NA	NA	NA	NA	NA	NA	NA	NA
1	0.6479	0.78063	0.308953	4288	cell cycle	TAS	MKI67	MKI67	Antigen KI-67. [Source:Uniprot/SWISSPROT;Acc:P46013]	q26.2	10	129784917	129814458	NM_002417	10	-	129369322	129398868	NA	NA	NA	NA	212020_s_at	212022_s_at	212021_s_at	212023_s_at	NA	NA	NA	NA	NA
1	0.0001	0.00111935	-0.323318	4292	cell cycle	IEA	MLH1	MLH1	DNA mismatch repair protein Mlh1 (MutL protein homolog 1). [Source:Uniprot/SWISSPROT;Acc:P40692]	p22.3	3	37009983	37067341	NM_000249	3	+	36995603	37052962	MLH1		MMR	Repair	202520_s_at	NA	NA	NA	NA	NA	NA	NA	NA
1	0.0001	NA	-0.323318	4292	repair	TAS	MLH1	MLH1	DNA mismatch repair protein Mlh1 (MutL protein homolog 1). [Source:Uniprot/SWISSPROT;Acc:P40692]	p22.3	3	37009983	37067341	NM_000249	3	+	36995603	37052962	MLH1		MMR	Repair	202520_s_at	NA	NA	NA	NA	NA	NA	NA	NA
0	0	0	-0.145443	27030	repair	NAS	MLH3	MLH3	DNA mismatch repair protein Mlh3 (MutL protein homolog 3). [Source:Uniprot/SWISSPROT;Acc:Q9UHC1]	q24.3	14	74553239	74587886	NM_014381	14	-	73473340	73508174	MLH3		MMR	Repair	214525_x_at	204838_s_at	NA	NA	NA	NA	NA	NA	NA
0	0.0007	0.00539778	-0.132202	4331	cell cycle	IEA	MNAT1	MNAT1	CDK-activating kinase assembly factor MAT1 (RING finger protein MAT1) (Menage a trois) (CDK7/cyclin H assembly factor) (p36) (p35) (Cyclin G1 interacting protein) (RING finger protein 66). [Source:Uniprot/SWISSPROT;Acc:P51948]	q23.1	14	60271223	60505149	NM_002431	14	+	59191510	59425439	MNAT1	"""CAK, CDK-activating kinase (CDK7, CCNH)"""	cycle	Cycle	203565_s_at	NA	NA	NA	NA	NA	NA	NA	NA
0	0.0007	NA	-0.132202	4331	repair	TAS	MNAT1	MNAT1	CDK-activating kinase assembly factor MAT1 (RING finger protein MAT1) (Menage a trois) (CDK7/cyclin H assembly factor) (p36) (p35) (Cyclin G1 interacting protein) (RING finger protein 66). [Source:Uniprot/SWISSPROT;Acc:P51948]	q23.1	14	60271223	60505149	NM_002431	14	+	59191510	59425439	MNAT1	"""CAK, CDK-activating kinase (CDK7, CCNH)"""	cycle	Cycle	203565_s_at	NA	NA	NA	NA	NA	NA	NA	NA
0	0.4675	0.622084	-0.0887002	4350	repair	TAS	MPG	MPG	DNA-3-methyladenine glycosylase (EC 3.2.2.21) (3-methyladenine DNA glycosidase) (ADPG) (3-alkyladenine DNA glycosylase) (N-methylpurine- DNA glycosirase). [Source:Uniprot/SWISSPROT;Acc:P29372]	p13.3	16	68230	75841	NM_001015054	16	+	67017	75841	MPG	"""N-methylpurine-DNA glycosylase, BER"""			203686_at	NA	NA	NA	NA	NA	NA	NA	NA
0	0.4675	NA	-0.0887002	4350	damage	TAS	MPG	MPG	DNA-3-methyladenine glycosylase (EC 3.2.2.21) (3-methyladenine DNA glycosidase) (ADPG) (3-alkyladenine DNA glycosylase) (N-methylpurine- DNA glycosirase). [Source:Uniprot/SWISSPROT;Acc:P29372]	p13.3	16	68230	75841	NM_001015054	16	+	67017	75841	MPG	"""N-methylpurine-DNA glycosylase, BER"""			203686_at	NA	NA	NA	NA	NA	NA	NA	NA
0	0.0248	0.0647038	0.308133	9585	centrosome	IDA	MPHOSPH1	MPHOSPH1	M-phase phosphoprotein 1 [Source:RefSeq_peptide;Acc:NP_057279]	q23.31	10	91451347	91524680	NM_016195	10	+	91125943	91199279	MPHOSPH1	"""M-phase phosphoprotein 1, mitotic kinesin-like protein, mitotic molecular motor required for completion of cytokinesis"""	mitosis/cytokinesis	mitosis	205235_s_at	NA	NA	NA	NA	NA	NA	NA	NA
0	0.0248	NA	0.308133	9585	cell cycle	ISS	MPHOSPH1	MPHOSPH1	M-phase phosphoprotein 1 [Source:RefSeq_peptide;Acc:NP_057279]	q23.31	10	91451347	91524680	NM_016195	10	+	91125943	91199279	MPHOSPH1	"""M-phase phosphoprotein 1, mitotic kinesin-like protein, mitotic molecular motor required for completion of cytokinesis"""	mitosis/cytokinesis	mitosis	205235_s_at	NA	NA	NA	NA	NA	NA	NA	NA
0	0.0248	NA	0.308133	9585	mitosis	ISS	MPHOSPH1	MPHOSPH1	M-phase phosphoprotein 1 [Source:RefSeq_peptide;Acc:NP_057279]	q23.31	10	91451347	91524680	NM_016195	10	+	91125943	91199279	MPHOSPH1	"""M-phase phosphoprotein 1, mitotic kinesin-like protein, mitotic molecular motor required for completion of cytokinesis"""	mitosis/cytokinesis	mitosis	205235_s_at	NA	NA	NA	NA	NA	NA	NA	NA
0	0.0004	0.00355897	0.0404103	4361	telomere	TAS	MRE11A	MRE11A	Double-strand break repair protein MRE11A (MRE11 homolog 1) (MRE11 meiotic recombination 11 homolog A). [Source:Uniprot/SWISSPROT;Acc:P49959]	q21	11	93790372	93866658	NM_005591	11	-	93838625	93915193	MRE11A	3' exonuclease	HR	Repair	205395_s_at	211334_at	NA	NA	NA	NA	NA	NA	NA
0	0.0004	NA	0.0404103	4361	repair	TAS	MRE11A	MRE11A	Double-strand break repair protein MRE11A (MRE11 homolog 1) (MRE11 meiotic recombination 11 homolog A). [Source:Uniprot/SWISSPROT;Acc:P49959]	q21	11	93790372	93866658	NM_005591	11	-	93838625	93915193	MRE11A	3' exonuclease	HR	Repair	205395_s_at	211334_at	NA	NA	NA	NA	NA	NA	NA
1	0.9584	0.986839	0.114218	4436	cell cycle	IEA	MSH2	MSH2	DNA mismatch repair protein Msh2 (MutS protein homolog 2). [Source:Uniprot/SWISSPROT;Acc:P43246]	p21	2	47541914	47622011	NM_000251	2	+	47604796	47684894	MSH2		MMR	Repair	209421_at	NA	NA	NA	NA	NA	NA	NA	NA
1	0.9584	NA	0.114218	4436	repair	IDA	MSH2	MSH2	DNA mismatch repair protein Msh2 (MutS protein homolog 2). [Source:Uniprot/SWISSPROT;Acc:P43246]	p21	2	47541914	47622011	NM_000251	2	+	47604796	47684894	MSH2		MMR	Repair	209421_at	NA	NA	NA	NA	NA	NA	NA	NA
1	0.9584	NA	0.114218	4436	damage	IEA	MSH2	MSH2	DNA mismatch repair protein Msh2 (MutS protein homolog 2). [Source:Uniprot/SWISSPROT;Acc:P43246]	p21	2	47541914	47622011	NM_000251	2	+	47604796	47684894	MSH2		MMR	Repair	209421_at	NA	NA	NA	NA	NA	NA	NA	NA
1	0.9584	NA	0.114218	4436	replic	IDA	MSH2	MSH2	DNA mismatch repair protein Msh2 (MutS protein homolog 2). [Source:Uniprot/SWISSPROT;Acc:P43246]	p21	2	47541914	47622011	NM_000251	2	+	47604796	47684894	MSH2		MMR	Repair	209421_at	NA	NA	NA	NA	NA	NA	NA	NA
0	0	0	-0.291056	4437	repair	TAS	MSH3	MSH3	DNA mismatch repair protein Msh3 (Divergent upstream protein) (DUP) (Mismatch repair protein 1) (MRP1). [Source:Uniprot/SWISSPROT;Acc:P20585]	q14.1	5	79986295	80208389	NM_002439	5	+	80034366	80256706	MSH3		MMR	Repair	205887_x_at	210947_s_at	NA	NA	NA	NA	NA	NA	NA
0	0	NA	-0.291056	4437	damage	IEA	MSH3	MSH3	DNA mismatch repair protein Msh3 (Divergent upstream protein) (DUP) (Mismatch repair protein 1) (MRP1). [Source:Uniprot/SWISSPROT;Acc:P20585]	q14.1	5	79986295	80208389	NM_002439	5	+	80034366	80256706	MSH3		MMR	Repair	205887_x_at	210947_s_at	NA	NA	NA	NA	NA	NA	NA
0	NA	NA	NA	4438	repair	IEA	MSH4	MSH4	MutS protein homolog 4. [Source:Uniprot/SWISSPROT;Acc:O15457]	p31.1	1	75974588	76090944	NM_002440	1	+	75685222	75801516	MSH4	mutS homolog 4 (E. coli)	MMR	Repair	210533_at	NA	NA	NA	NA	NA	NA	NA	NA
0	NA	NA	NA	4438	damage	IEA	MSH4	MSH4	MutS protein homolog 4. [Source:Uniprot/SWISSPROT;Acc:O15457]	p31.1	1	75974588	76090944	NM_002440	1	+	75685222	75801516	MSH4	mutS homolog 4 (E. coli)	MMR	Repair	210533_at	NA	NA	NA	NA	NA	NA	NA	NA
0	0.0932	0.179669	0.390148	4439	repair	IEA	MSH5	MSH5	MutS protein homolog 5. [Source:Uniprot/SWISSPROT;Acc:O43196]	p21.33	6	31815756	31840601	NM_025259	6	+	31812057	31836900	NA	NA	NA	NA	210410_s_at	212913_at	NA	NA	NA	NA	NA	NA	NA
0	0.0932	NA	0.390148	4439	damage	IEA	MSH5	MSH5	MutS protein homolog 5. [Source:Uniprot/SWISSPROT;Acc:O43196]	p21.33	6	31815756	31840601	NM_025259	6	+	31812057	31836900	NA	NA	NA	NA	210410_s_at	212913_at	NA	NA	NA	NA	NA	NA	NA
1	0.9345	0.979311	0.21571	2956	repair	IEA	MSH6	MSH6	DNA mismatch repair protein MSH6 (MutS-alpha 160 kDa subunit) (G/T mismatch binding protein) (GTBP) (GTMBP) (p160). [Source:Uniprot/SWISSPROT;Acc:P52701]	p16.3	2	47921937	47945743	NM_000179	2	+	47984819	48008626	MSH6		MMR	Repair	211450_s_at	202911_at	211449_at	NA	NA	NA	NA	NA	NA
1	0.9345	NA	0.21571	2956	damage	IEA	MSH6	MSH6	DNA mismatch repair protein MSH6 (MutS-alpha 160 kDa subunit) (G/T mismatch binding protein) (GTBP) (GTMBP) (p160). [Source:Uniprot/SWISSPROT;Acc:P52701]	p16.3	2	47921937	47945743	NM_000179	2	+	47984819	48008626	MSH6		MMR	Repair	211450_s_at	202911_at	211449_at	NA	NA	NA	NA	NA	NA
0	0.3963	0.5545	0.016769	80198	repair	IEA	MUS81	MUS81	Crossover junction endonuclease MUS81 homolog (EC 3.1.22.4) (Holliday junction resolvase Mus81). [Source:Uniprot/SWISSPROT;Acc:Q96NY9]	q13.1	11	65384525	65390485	NM_025128	11	+	65403308	65409266	MUS81	structure-specific nuclease capable of resolving fork structure	Repair	Repair	218463_s_at	NA	NA	NA	NA	NA	NA	NA	NA
0	0.1674	0.299422	0.274431	4595	cell cycle	IEA	MUTYH	MUTYH	A/G-specific adenine DNA glycosylase (EC 3.2.2.-) (MutY homolog) (hMYH). [Source:Uniprot/SWISSPROT;Acc:Q9UIF7]	p34.1	1	45464008	45556115	NM_012222	1	-	45208208	45219354	MUTYH	mutY homolog	BER	Repair	207727_s_at	NA	NA	NA	NA	NA	NA	NA	NA
0	0.1674	NA	0.274431	4595	repair	TAS	MUTYH	MUTYH	A/G-specific adenine DNA glycosylase (EC 3.2.2.-) (MutY homolog) (hMYH). [Source:Uniprot/SWISSPROT;Acc:Q9UIF7]	p34.1	1	45464008	45556115	NM_012222	1	-	45208208	45219354	MUTYH	mutY homolog	BER	Repair	207727_s_at	NA	NA	NA	NA	NA	NA	NA	NA
1	0.998	0.998	0.620607	4605	cell cycle	NAS	MYBL2	MYBL2	Myb-related protein B (B-Myb). [Source:Uniprot/SWISSPROT;Acc:P10244]	q13.12	20	41729123	41778536	NM_002466	20	+	42981137	43030551	MYBL2	"""cell cycle, activate CDC2, CCND1, insulin-like growth factor-binding protein 5 """	cycle	Cycle	201710_at	NA	NA	NA	NA	NA	NA	NA	NA
1	0.2228	0.37713	-0.0617098	4609	cell cycle	TAS	MYC	MYC	Myc proto-oncogene protein (c-Myc) (Transcription factor p64). [Source:Uniprot/SWISSPROT;Acc:P01106]	q24.21	8	128817686	128822853	NM_002467	8	+	128705092	128710260	MYC		Grow/apop	Cycle	202431_s_at	NA	NA	NA	NA	NA	NA	NA	NA
0	NA	NA	NA	55728	repair	IEA	N4BP2_HUMAN	N4BP2	Nedd4-binding protein 2 (EC 3.-.-.-) (N4BP2) (BCL-3 binding protein). [Source:Uniprot/SWISSPROT;Acc:Q86UW6]	p14	4	39897720	39979583	NM_018177	4	+	39972333	40054197	N4BP2	may play a role in transcription-coupled DNA repair or genetic recombination			NA	NA	NA	NA	NA	NA	NA	NA	NA
0	NA	NA	NA	55728	damage	IEA	N4BP2_HUMAN	N4BP2	Nedd4-binding protein 2 (EC 3.-.-.-) (N4BP2) (BCL-3 binding protein). [Source:Uniprot/SWISSPROT;Acc:Q86UW6]	p14	4	39897720	39979583	NM_018177	4	+	39972333	40054197	N4BP2	may play a role in transcription-coupled DNA repair or genetic recombination			NA	NA	NA	NA	NA	NA	NA	NA	NA
0	0.2489	0.40359	-0.0284951	4673	replic	TAS	NAP1L1	NAP1L1	Nucleosome assembly protein 1-like 1 (NAP-1 related protein) (hNRP). [Source:Uniprot/SWISSPROT;Acc:P55209]	q21.2	12	74726225	74764717	NM_139207	12	-	74726224	74764717	NAP1L1	"""nucleosome assembly protein, participates in replication"""			204528_s_at	212967_x_at	213864_s_at	208752_x_at	208754_s_at	208753_s_at	NA	NA	NA
0	0.3544	0.512403	-0.0724351	4683	cell cycle	TAS	NP_002476.2	NBS1	nibrin isoform 1 [Source:RefSeq_peptide;Acc:NP_002476]	q21.3	8	91014740	91066075	NM_002485	8	-	90902146	90953482	NBS1	"""Phosphorylated by ATM, S phase checkpoint"""	HR	Repair	217299_s_at	202905_x_at	202907_s_at	NA	NA	NA	NA	NA	NA
0	0.3544	NA	-0.0724351	4683	repair	TAS	NP_002476.2	NBS1	nibrin isoform 1 [Source:RefSeq_peptide;Acc:NP_002476]	q21.3	8	91014740	91066075	NM_002485	8	-	90902146	90953482	NBS1	"""Phosphorylated by ATM, S phase checkpoint"""	HR	Repair	217299_s_at	202905_x_at	202907_s_at	NA	NA	NA	NA	NA	NA
0	0.3544	NA	-0.0724351	4683	damage	TAS	NP_002476.2	NBS1	nibrin isoform 1 [Source:RefSeq_peptide;Acc:NP_002476]	q21.3	8	91014740	91066075	NM_002485	8	-	90902146	90953482	NBS1	"""Phosphorylated by ATM, S phase checkpoint"""	HR	Repair	217299_s_at	202905_x_at	202907_s_at	NA	NA	NA	NA	NA	NA
0	0.3119	0.468525	-0.104746	4739	cell cycle	TAS	NEDD9	NEDD9	Enhancer of filamentation 1 (HEF1) (CRK-associated substrate-related protein) (CAS-L) (CasL) (p105) (Neural precursor cell expressed developmentally down-regulated 9). [Source:Uniprot/SWISSPROT;Acc:Q14511]	p24.2	6	11291520	11490535	NM_006403	6	-	11291519	11340884	NEDD9	"""HEF1, Smad3 may recruit the APC complex via a direct interaction with the APC subunit APC10 to regulate the ubiquitination and degradation of its interactor HEF1, which is recognized as an ubiquitination substrate by the CDH1 subunit of the APC complex			202149_at	202150_s_at	NA	NA	NA	NA	NA	NA	NA
0	0.3119	NA	-0.104746	4739	mitosis	IEA	NEDD9	NEDD9	Enhancer of filamentation 1 (HEF1) (CRK-associated substrate-related protein) (CAS-L) (CasL) (p105) (Neural precursor cell expressed developmentally down-regulated 9). [Source:Uniprot/SWISSPROT;Acc:Q14511]	p24.2	6	11291520	11490535	NM_006403	6	-	11291519	11340884	NEDD9	"""HEF1, Smad3 may recruit the APC complex via a direct interaction with the APC subunit APC10 to regulate the ubiquitination and degradation of its interactor HEF1, which is recognized as an ubiquitination substrate by the CDH1 subunit of the APC complex			202149_at	202150_s_at	NA	NA	NA	NA	NA	NA	NA
0	0.0001	0.00111935	-0.194007	79661	repair	IEA	NEIL1	NEIL1	Endonuclease VIII-like 1 (EC 3.2.2.-) (EC 4.2.99.18) (Nei-like 1) (DNA glycosylase/AP lyase Neil1) (DNA-(apurinic or apyrimidinic site) lyase Neil1) (NEH1) (FPG1). [Source:Uniprot/SWISSPROT;Acc:Q96FI4]	q24.2	15	73426463	73434639	NM_024608	15	+	73355226	73363403	NEIL1	glycosylases initiate the first step in BER by cleaving bases damaged by ROS	BER	Repair	219396_s_at	NA	NA	NA	NA	NA	NA	NA	NA
0	NA	NA	NA	252969	repair	IEA	NEIL2	NEIL2	Endonuclease VIII-like 2 (EC 3.2.2.-) (EC 4.2.99.18) (Nei-like 2) (DNA glycosylase/AP lyase Neil2) (DNA-(apurinic or apyrimidinic site) lyase Neil2) (NEH2). [Source:Uniprot/SWISSPROT;Acc:Q969S2]	p23.1	8	11664666	11682263	NM_145043	8	+	11664665	11682263	NEIL2	glycosylases initiate the first step in BER by cleaving bases damaged by ROS	BER	Repair	NA	NA	NA	NA	NA	NA	NA	NA	NA
0	NA	NA	NA	55247	repair	IEA	NEIL3	NEIL3	Endonuclease VIII-like 3 (Nei-like 3) (DNA glycosylase FPG2). [Source:Uniprot/SWISSPROT;Acc:Q8TAT5]	q34.3	4	178606177	178659149	NM_018248	4	+	178926917	178979890	NEIL3	glycosylases initiate the first step in BER by cleaving bases damaged by ROS	BER	Repair	219502_at	NA	NA	NA	NA	NA	NA	NA	NA
0	0.003	0.015087	0.0674876	4750	cell cycle	IEA	NEK1	NEK1	Serine/threonine-protein kinase Nek1 (EC 2.7.1.37) (NimA-related protein kinase 1) (NY-REN-55 antigen). [Source:Uniprot/SWISSPROT;Acc:Q96PY6]	q33	4	170689159	170908463	NM_012224	4	-	171010318	171229504	NEK1	double-strand DNA break repair at the G2/M cell-cycle	Repair	Repair	216213_at	213331_s_at	211086_x_at	213328_at	NA	NA	NA	NA	NA
0	0.003	NA	0.0674876	4750	mitosis	IEA	NEK1	NEK1	Serine/threonine-protein kinase Nek1 (EC 2.7.1.37) (NimA-related protein kinase 1) (NY-REN-55 antigen). [Source:Uniprot/SWISSPROT;Acc:Q96PY6]	q33	4	170689159	170908463	NM_012224	4	-	171010318	171229504	NEK1	double-strand DNA break repair at the G2/M cell-cycle	Repair	Repair	216213_at	213331_s_at	211086_x_at	213328_at	NA	NA	NA	NA	NA
0	0.0075	0.028288	-0.320051	79858	mitosis	donna	NEK11	NEK11	Serine/threonine-protein kinase Nek11 (EC 2.7.1.37) (NimA-related protein kinase 11) (Never in mitosis A-related kinase 11). [Source:Uniprot/SWISSPROT;Acc:Q8NG66]	q21.3	3	132228421	132551976	NM_145910	3	+	132066635	132390212	NEK11	S-phase checkpoint	mitosis	mitosis	219542_at	NA	NA	NA	NA	NA	NA	NA	NA
0	0.8182	0.916416	0.375801	4751	centrosome	TAS	NEK2	NEK2	Serine/threonine-protein kinase Nek2 (EC 2.7.1.37) (NimA-related protein kinase 2) (NimA-like protein kinase 1) (HSPK 21). [Source:Uniprot/SWISSPROT;Acc:P51955]	q32.3	1	208224510	208237355	NM_002497	1	-	208915511	208928357	NEK2	"""chromosome segregation, G2 arrest"""	mitosis	mitosis	211080_s_at	204641_at	NA	NA	NA	NA	NA	NA	NA
0	0.8182	NA	0.375801	4751	mitosis	TAS	NEK2	NEK2	Serine/threonine-protein kinase Nek2 (EC 2.7.1.37) (NimA-related protein kinase 2) (NimA-like protein kinase 1) (HSPK 21). [Source:Uniprot/SWISSPROT;Acc:P51955]	q32.3	1	208224510	208237355	NM_002497	1	-	208915511	208928357	NEK2	"""chromosome segregation, G2 arrest"""	mitosis	mitosis	211080_s_at	204641_at	NA	NA	NA	NA	NA	NA	NA
0	0.0021	0.0115667	-0.185434	4752	cell cycle	NAS	NEK3	NEK3	Serine/threonine-protein kinase Nek3 (EC 2.7.1.37) (NimA-related protein kinase 3) (HSPK 36). [Source:Uniprot/SWISSPROT;Acc:P51956]	q14.3	13	51604780	51631933	NM_002498	13	-	50504779	50531511	NEK3	"""similar to NIMA, human function unknown"""			211089_s_at	213116_at	NA	NA	NA	NA	NA	NA	NA
0	0.0021	NA	-0.185434	4752	mitosis	NAS	NEK3	NEK3	Serine/threonine-protein kinase Nek3 (EC 2.7.1.37) (NimA-related protein kinase 3) (HSPK 36). [Source:Uniprot/SWISSPROT;Acc:P51956]	q14.3	13	51604780	51631933	NM_002498	13	-	50504779	50531511	NEK3	"""similar to NIMA, human function unknown"""			211089_s_at	213116_at	NA	NA	NA	NA	NA	NA	NA
0	0	0	-0.209322	6787	cell cycle	IEA	NEK4	NEK4	Serine/threonine-protein kinase Nek4 (EC 2.7.1.37) (NimA-related protein kinase 4) (Serine/threonine-protein kinase 2) (Serine/threonine-protein kinase NRK2). [Source:Uniprot/SWISSPROT;Acc:P51957]	p21.1	3	52720833	52779995	NM_003157	3	-	52702150	52762287	NEK4				204634_at	NA	NA	NA	NA	NA	NA	NA	NA
0	0	NA	-0.209322	6787	mitosis	IEA	NEK4	NEK4	Serine/threonine-protein kinase Nek4 (EC 2.7.1.37) (NimA-related protein kinase 4) (Serine/threonine-protein kinase 2) (Serine/threonine-protein kinase NRK2). [Source:Uniprot/SWISSPROT;Acc:P51957]	p21.1	3	52720833	52779995	NM_003157	3	-	52702150	52762287	NEK4				204634_at	NA	NA	NA	NA	NA	NA	NA	NA
0	0	0	-0.273442	91754	cell cycle	IEA	NEK9_HUMAN	NEK9	Serine/threonine-protein kinase Nek9 (EC 2.7.1.37) (NimA-related protein kinase 9) (Nercc1 kinase) (NIMA-related kinase 8) (Nek8). [Source:Uniprot/SWISSPROT;Acc:Q8TD19]	q24.3	14	74618575	74663483	NM_033116	14	-	73541015	73583677	NA	NA	NA	NA	214738_s_at	212299_at	NA	NA	NA	NA	NA	NA	NA
0	0	NA	-0.273442	91754	mitosis	IEA	NEK9_HUMAN	NEK9	Serine/threonine-protein kinase Nek9 (EC 2.7.1.37) (NimA-related protein kinase 9) (Nercc1 kinase) (NIMA-related kinase 8) (Nek8). [Source:Uniprot/SWISSPROT;Acc:Q8TD19]	q24.3	14	74618575	74663483	NM_033116	14	-	73541015	73583677	NA	NA	NA	NA	214738_s_at	212299_at	NA	NA	NA	NA	NA	NA	NA
0	0.0054	0.0220447	0.00454996	4763	cell cycle	IEA	NF1	NF1	Neurofibromin (Neurofibromatosis-related protein NF-1) [Contains: Neurofibromin truncated]. [Source:Uniprot/SWISSPROT;Acc:P21359]	q11.2	17	26446243	26725590	NM_000267	17	+	29567679	29847027	NF1		cycle	Cycle	210631_at	212678_at	211914_x_at	204325_s_at	204323_x_at	211094_s_at	212676_at	211095_at	NA
0	NA	NA	NA	51199	centrosome	donna	NIN	NIN	Ninein (hNinein). [Source:Uniprot/SWISSPROT;Acc:Q8N4C6]	q22.1	14	50256222	50367599	NM_182945	14	-	49182586	49280394	NIN	Ninein is essential for the reformation of specific aspects of the interphase centrosome architecture following mitosis as well as being required for the centrosome to function as a MTOC	Centrosome	Centrosome	219285_s_at	NA	NA	NA	NA	NA	NA	NA	NA
0	0	0	-0.181072	55193	cell cycle	IEA	NP_851384.1	PB1	Polybromo-1 protein (hPB1) (Polybromo-1D) (BRG1-associated factor 180) (BAF180). [Source:Uniprot/SWISSPROT;Acc:Q86U86]	p21.1	3	52557046	52688770	NM_018165	3	-	52539353	52671078	PB1	BAF180 antibody revealed that SWI/SNF-B localizes at the kinetochores of chromosomes during mitosis			220355_s_at	221212_x_at	NA	NA	NA	NA	NA	NA	NA
0	0	NA	-0.181072	55193	mitosis	TAS	NP_851384.1	PB1	Polybromo-1 protein (hPB1) (Polybromo-1D) (BRG1-associated factor 180) (BAF180). [Source:Uniprot/SWISSPROT;Acc:Q86U86]	p21.1	3	52557046	52688770	NM_018165	3	-	52539353	52671078	PB1	BAF180 antibody revealed that SWI/SNF-B localizes at the kinetochores of chromosomes during mitosis			220355_s_at	221212_x_at	NA	NA	NA	NA	NA	NA	NA
0	0.5076	0.65969	0.271715	4869	centrosome	IDA	NPM1	NPM1	Nucleophosmin (NPM) (Nucleolar phosphoprotein B23) (Numatrin) (Nucleolar protein NO38). [Source:Uniprot/SWISSPROT;Acc:P06748]	q35.1	5	170746725	170770492	NM_002520	5	+	170795778	170818809	NPM1	"""early responder to DNA damage that prevents premature activation of p53, proliferation marker in lymphocytes"""	Damage	Repair	221923_s_at	200063_s_at	221691_x_at	NA	NA	NA	NA	NA	NA
0	0.5076	NA	0.271715	4869	cell cycle	IMP	NPM1	NPM1	Nucleophosmin (NPM) (Nucleolar phosphoprotein B23) (Numatrin) (Nucleolar protein NO38). [Source:Uniprot/SWISSPROT;Acc:P06748]	q35.1	5	170746725	170770492	NM_002520	5	+	170795778	170818809	NPM1	"""early responder to DNA damage that prevents premature activation of p53, proliferation marker in lymphocytes"""	Damage	Repair	221923_s_at	200063_s_at	221691_x_at	NA	NA	NA	NA	NA	NA
0	0.5162	0.665879	0.37873	4521	repair	IEA	NUDT1	NUDT1	7,8-dihydro-8-oxoguanine triphosphatase (EC 3.1.6.-) (8-oxo-dGTPase) (Nucleoside diphosphate-linked moiety X motif 1) (Nudix motif 1). [Source:Uniprot/SWISSPROT;Acc:P36639]	p22.3	7	2055098	2064036	NM_002452	7	+	2026194	2035118	NUDT1	"""hydrolyzes oxidized purine nucleoside triphosphates, prevents misincorporation"""			204766_s_at	NA	NA	NA	NA	NA	NA	NA	NA
0	0.0208	0.0601467	-0.126165	4926	mitosis	donna	NUMA1	NUMA1	Nuclear mitotic apparatus protein 1 (NuMA protein) (SP-H antigen). [Source:Uniprot/SWISSPROT;Acc:Q14980]	q13.4	11	71391559	71469188	NM_006185	11	-	71440226	71517869	NUMA1	centrophilin stabilizes mitotic spindle in mitotic cells	mitosis	mitosis	214250_at	200747_s_at	214251_s_at	NA	NA	NA	NA	NA	NA
0	0.038	0.0903151	0.160521	4968	repair	IEA	OGG1	OGG1	N-glycosylase/DNA lyase [Includes: 8-oxoguanine DNA glycosylase (EC 3.2.2.-); DNA-(apurinic or apyrimidinic site) lyase (EC 4.2.99.18) (AP lyase)]. [Source:Uniprot/SWISSPROT;Acc:O15527]	p25.3	3	9765705	9783342	NM_016827	3	+	9765704	9774087	OGG1	8-oxoguanine DNA glycosylase	Repair	Repair	205301_s_at	205760_s_at	NA	NA	NA	NA	NA	NA	NA
0	0.038	NA	0.160521	4968	damage	TAS	OGG1	OGG1	N-glycosylase/DNA lyase [Includes: 8-oxoguanine DNA glycosylase (EC 3.2.2.-); DNA-(apurinic or apyrimidinic site) lyase (EC 4.2.99.18) (AP lyase)]. [Source:Uniprot/SWISSPROT;Acc:O15527]	p25.3	3	9765705	9783342	NM_016827	3	+	9765704	9774087	OGG1	8-oxoguanine DNA glycosylase	Repair	Repair	205301_s_at	205760_s_at	NA	NA	NA	NA	NA	NA	NA
0	NA	NA	NA	4998	replic	IEA	ORC1L	ORC1L	Origin recognition complex subunit 1 (Replication control protein 1). [Source:Uniprot/SWISSPROT;Acc:Q13415]	p32.3	1	52550523	52582152	NM_004153	1	-	52208419	52240049	ORC1L	origin recognition complex	Replication	Replication	205085_at	NA	NA	NA	NA	NA	NA	NA	NA
0	0.0088	0.0315455	-0.126914	4999	replic	IEA	ORC2L	ORC2L	Origin recognition complex subunit 2. [Source:Uniprot/SWISSPROT;Acc:Q13416]	q33.1	2	201600401	201653916	NM_006190	2	-	201977437	202030953	ORC2L	"""ORC3L, -4L, and -5L. It also interacts with CDC45L and MCM10"""	Replication	Replication	204853_at	NA	NA	NA	NA	NA	NA	NA	NA
0	0.0001	0.00111935	-0.11992	23595	replic	IEA	ORC3L	ORC3L	Origin recognition complex subunit 3 (Origin recognition complex subunit Latheo). [Source:Uniprot/SWISSPROT;Acc:Q9UBD5]	q15	6	88356562	88433885	NM_181837	6	+	88295438	88372762	ORC3L	origin recognition complex	Replication	Replication	210028_s_at	NA	NA	NA	NA	NA	NA	NA	NA
0	0.0744	0.150975	-0.0227207	5000	replic	IEA	ORC4L	ORC4L	Origin recognition complex subunit 4. [Source:Uniprot/SWISSPROT;Acc:O43929]	q23.1	2	148525464	148612868	NM_181742	2	-	148902500	148989088	ORC4L	"""complex with ORC2L, -3L, and -5L"""	Replication	Replication	203352_at	203351_s_at	NA	NA	NA	NA	NA	NA	NA
0	0.0636	0.132774	0.0163008	5001	replic	NAS	ORC5L	ORC5L	Origin recognition complex subunit 5. [Source:Uniprot/SWISSPROT;Acc:O43913]	q22.1	7	103360741	103442414	NM_181747	7	-	103327320	103408994	ORC5L	"""core complex with ORC2L, -3L, and 4L"""	Replication	Replication	211212_s_at	211213_at	204957_at	NA	NA	NA	NA	NA	NA
0	0.0245	0.0644053	0.54984	23594	replic	IEA	ORC6L	ORC6L	Origin recognition complex subunit 6. [Source:Uniprot/SWISSPROT;Acc:Q9Y5N6]	q11.2	16	45281059	45289806	NM_014321	16	+	46504645	46513393	ORC6L	"""ORC1L are loosely associated with the core complex, coordinates chromosome replication and segregation with cytokinesis"""	Centrosome	Centrosome	219105_x_at	211454_x_at	NA	NA	NA	NA	NA	NA	NA
0	NA	NA	0.15225	142	repair	TAS	PARP1	PARP1	Poly [ADP-ribose] polymerase 1 (EC 2.4.2.30) (PARP-1) (ADPRT) (NAD(+) ADP-ribosyltransferase 1) (Poly[ADP-ribose] synthetase 1). [Source:Uniprot/SWISSPROT;Acc:P09874]	q42.12	1	222855241	222902526	NM_001618	1	-	223523136	223570422	PARP1	modifies various nuclear proteins by poly(ADP-ribosyl)ation	Repair	Repair	208644_at	NA	NA	NA	NA	NA	NA	NA	NA
0	0.0552	0.122003	0.256989	10038	repair	TAS	PARP2	PARP2	Poly [ADP-ribose] polymerase 2 (EC 2.4.2.30) (PARP-2) (NAD(+) ADP- ribosyltransferase 2) (Poly[ADP-ribose] synthetase 2) (pADPRT-2) (hPARP-2). [Source:Uniprot/SWISSPROT;Acc:Q9UGN5]	q11.2	14	19881634	19895902	NM_005484	14	+	18801926	18816190	PARP2	positive regulators of genomic stability in eukaryotic cells by counteracting topoisomerase I-induced DNA damage			204752_x_at	214086_s_at	215773_x_at	NA	NA	NA	NA	NA	NA
0	NA	NA	NA	10039	repair	TAS	PARP3	PARP3	Poly [ADP-ribose] polymerase 3 (EC 2.4.2.30) (PARP-3) (NAD(+) ADP- ribosyltransferase 3) (Poly[ADP-ribose] synthetase 3) (pADPRT-3) (hPARP-3) (IRT1). [Source:Uniprot/SWISSPROT;Acc:Q9Y6F1]	p21.2	3	51951415	51957918	NM_001003931	3	+	51935406	51941924	PARP3	localized to the daughter centriole throughout the cell cycle	Repair	Repair	209940_at	NA	NA	NA	NA	NA	NA	NA	NA
0	0	0	-0.296294	5108	centrosome	donna	PCM1	PCM1	pericentriolar material 1 [Source:RefSeq_peptide;Acc:NP_006188]	p22	8	17824779	17929764	NM_006197	8	+	17790771	17895757	PCM1	"pericentriolar material 1, associated centrosome G1, S, & part G2"	Centrosome	Centrosome	214937_x_at	209996_x_at	202174_s_at	214118_x_at	209997_x_at	NA	NA	NA	NA
1	0.6955	0.823681	0.246652	5111	cell cycle	NAS	PCNA	PCNA	Proliferating cell nuclear antigen (PCNA) (Cyclin). [Source:Uniprot/SWISSPROT;Acc:P12004]	p12.3	20	5043599	5055268	NM_002592	20	-	5090598	5095647	PCNA	cofactor of DNA polymerase delta	Replication/repair	Centrosome	201202_at	NA	NA	NA	NA	NA	NA	NA	NA
1	0.6955	NA	0.246652	5111	repair	NR	PCNA	PCNA	Proliferating cell nuclear antigen (PCNA) (Cyclin). [Source:Uniprot/SWISSPROT;Acc:P12004]	p12.3	20	5043599	5055268	NM_002592	20	-	5090598	5095647	PCNA	cofactor of DNA polymerase delta	Replication/repair	Centrosome	201202_at	NA	NA	NA	NA	NA	NA	NA	NA
1	0.6955	NA	0.246652	5111	replic	NR	PCNA	PCNA	Proliferating cell nuclear antigen (PCNA) (Cyclin). [Source:Uniprot/SWISSPROT;Acc:P12004]	p12.3	20	5043599	5055268	NM_002592	20	-	5090598	5095647	PCNA	cofactor of DNA polymerase delta	Replication/repair	Centrosome	201202_at	NA	NA	NA	NA	NA	NA	NA	NA
1	0.2308	0.386897	0.0782859	5300	cell cycle	IEA	PIN1	PIN1	Peptidyl-prolyl cis-trans isomerase NIMA-interacting 1 (EC 5.2.1.8) (Rotamase Pin1) (PPIase Pin1). [Source:Uniprot/SWISSPROT;Acc:Q13526]	p13.2	19	9807000	9821358	NM_006221	19	+	9806998	9821358	PIN1	"""peptidyl-prolyl isomerase (PPIase) that inhibits entry into mitosis and is also required for proper progression through mitosis, Cdc25, Myt1, Wee1, Plk1, and Cdc27"""	mitosis	mitosis	202927_at	NA	NA	NA	NA	NA	NA	NA	NA
1	0.2308	NA	0.0782859	5300	mitosis	TAS	PIN1	PIN1	Peptidyl-prolyl cis-trans isomerase NIMA-interacting 1 (EC 5.2.1.8) (Rotamase Pin1) (PPIase Pin1). [Source:Uniprot/SWISSPROT;Acc:Q13526]	p13.2	19	9807000	9821358	NM_006221	19	+	9806998	9821358	PIN1	"""peptidyl-prolyl isomerase (PPIase) that inhibits entry into mitosis and is also required for proper progression through mitosis, Cdc25, Myt1, Wee1, Plk1, and Cdc27"""	mitosis	mitosis	202927_at	NA	NA	NA	NA	NA	NA	NA	NA
0	NA	NA	NA	54984	cell cycle	IEA	PINX1_HUMAN	PINX1	Pin2-interacting protein X1 (TRF1-interacting protein 1) (Liver- related putative tumor suppressor) (67-11-3 protein). [Source:Uniprot/SWISSPROT;Acc:Q96BK5]	p23.1	8	10659885	10734796	NM_017884	8	-	10659884	10734796	PINX1	PinX1 binds directly to the hTERT protein subunit	Telomere	Telomere	NA	NA	NA	NA	NA	NA	NA	NA	NA
0	NA	NA	NA	54984	telomere	IEA	PINX1_HUMAN	PINX1	Pin2-interacting protein X1 (TRF1-interacting protein 1) (Liver- related putative tumor suppressor) (67-11-3 protein). [Source:Uniprot/SWISSPROT;Acc:Q96BK5]	p23.1	8	10659885	10734796	NM_017884	8	-	10659884	10734796	PINX1	PinX1 binds directly to the hTERT protein subunit	Telomere	Telomere	NA	NA	NA	NA	NA	NA	NA	NA	NA
0	0.5955	0.743304	0.641933	9088	cell cycle	IEA	PKMYT1	PKMYT1	Membrane-associated tyrosine-and threonine-specific cdc2-inhibitory kinase (EC 2.7.1.37) (Myt1 kinase). [Source:Uniprot/SWISSPROT;Acc:Q99640]	p13.3	16	2962795	2970475	NM_004203	16	-	3023078	3030759	PKMYT1	"""MYT1, phosphorylates and inactivates cell division cycle 2 protein (CDC2), and thus negatively regulates cell cycle G2/M transition"""	mitosis	mitosis	204267_x_at	NA	NA	NA	NA	NA	NA	NA	NA
0	0.5955	NA	0.641933	9088	mitosis	TAS	PKMYT1	PKMYT1	Membrane-associated tyrosine-and threonine-specific cdc2-inhibitory kinase (EC 2.7.1.37) (Myt1 kinase). [Source:Uniprot/SWISSPROT;Acc:Q99640]	p13.3	16	2962795	2970475	NM_004203	16	-	3023078	3030759	PKMYT1	"""MYT1, phosphorylates and inactivates cell division cycle 2 protein (CDC2), and thus negatively regulates cell cycle G2/M transition"""	mitosis	mitosis	204267_x_at	NA	NA	NA	NA	NA	NA	NA	NA
1	0.8803	0.95377	0.44842	5347	cell cycle	TAS	PLK1	PLK1	Serine/threonine-protein kinase PLK1 (EC 2.7.1.37) (Polo-like kinase 1) (PLK-1) (Serine/threonine-protein kinase 13) (STPK13). [Source:Uniprot/SWISSPROT;Acc:P53350]	p12.1	16	23597702	23609189	NM_005030	16	+	23656753	23668241	PLK1	spindle assembly and function	mitosis	mitosis	202240_at	NA	NA	NA	NA	NA	NA	NA	NA
1	0.8803	NA	0.44842	5347	mitosis	TAS	PLK1	PLK1	Serine/threonine-protein kinase PLK1 (EC 2.7.1.37) (Polo-like kinase 1) (PLK-1) (Serine/threonine-protein kinase 13) (STPK13). [Source:Uniprot/SWISSPROT;Acc:P53350]	p12.1	16	23597702	23609189	NM_005030	16	+	23656753	23668241	PLK1	spindle assembly and function	mitosis	mitosis	202240_at	NA	NA	NA	NA	NA	NA	NA	NA
0	0.0004	0.00355897	-0.42634	10769	mitosis	donna	PLK2	PLK2	Serine/threonine-protein kinase PLK2 (EC 2.7.1.37) (Polo-like kinase 1) (PLK-2) (Serine/threonine-protein kinase SNK) (Serum inducible kinase). [Source:Uniprot/SWISSPROT;Acc:Q9NYY3]	q11.2	5	57785571	57791844	NM_006622	5	-	57765698	57771972	PLK2	"SNK, kinase, cell division"	mitosis	mitosis	201939_at	NA	NA	NA	NA	NA	NA	NA	NA
0	0.2618	0.415291	-0.154087	1263	cell cycle	TAS	PLK3	PLK3	Serine/threonine-protein kinase PLK3 (EC 2.7.1.37) (Polo-like kinase 3) (PLK-3) (Cytokine-inducible serine/threonine-protein kinase) (FGF- inducible kinase) (Proliferation-related kinase). [Source:Uniprot/SWISSPROT;Acc:Q9H4B4]	p34.1	1	44934990	44940673	NM_004073	1	+	44679329	44684960	PLK3	Plk3 physically interacts with Chk2 and the interaction is enhanced upon DNA damage	Damage	Repair	204958_at	NA	NA	NA	NA	NA	NA	NA	NA
1	0.3874	0.546454	0.399839	10733	cell cycle	NAS	PLK4	PLK4	Serine/threonine-protein kinase PLK4 (EC 2.7.1.37) (Polo-like kinase 4) (PLK-4) (Serine/threonine-protein kinase Sak) (Serine/threonine- protein kinase 18). [Source:Uniprot/SWISSPROT;Acc:O00444]	q28.1	4	129159706	129177532	NM_014264	4	+	129260921	129278748	PLK4	"""STK18, kinase, cell cycle regulation"""	mitosis	mitosis	204887_s_at	211088_s_at	204886_at	NA	NA	NA	NA	NA	NA
0	0.0537	0.120219	-0.116655	5371	centrosome	donna	NA	PML	Probable transcription factor PML (Tripartite motif protein 19) (RING finger protein 71). [Source:Uniprot/SWISSPROT;Acc:P29590]	q24.1	NA	NA	NA	NM_002675	15	+	72002830	72051533	PML	PML3 has a direct role in the control of centrosome duplication through suppression of Aurora A activation to prevent centrosome reduplication	Centrosome	Centrosome	211012_s_at	211014_s_at	206503_x_at	211589_at	211013_x_at	211588_s_at	210362_x_at	209640_at	NA
0	0.0101	0.0343598	-0.108514	5378	cell cycle	IEA	PMS1	PMS1	PMS1 protein homolog 1 (DNA mismatch repair protein PMS1). [Source:Uniprot/SWISSPROT;Acc:P54277]	q32.2	2	190474613	190567668	NM_000534	2	+	190851652	190944897	PMS1		MMR	Repair	213677_s_at	NA	NA	NA	NA	NA	NA	NA	NA
0	0.0101	NA	-0.108514	5378	repair	TAS	PMS1	PMS1	PMS1 protein homolog 1 (DNA mismatch repair protein PMS1). [Source:Uniprot/SWISSPROT;Acc:P54277]	q32.2	2	190474613	190567668	NM_000534	2	+	190851652	190944897	PMS1		MMR	Repair	213677_s_at	NA	NA	NA	NA	NA	NA	NA	NA
0	0.1357	0.247831	0.245462	5395	cell cycle	IEA	PMS2	PMS2	PMS1 protein homolog 2 (DNA mismatch repair protein PMS2). [Source:Uniprot/SWISSPROT;Acc:P54278]	p22.1	7	5786114	5821915	NM_001018040	7	-	5757208	5793044	PMS2		MMR	Repair	209805_at	NA	NA	NA	NA	NA	NA	NA	NA
0	0.1357	NA	0.245462	5395	repair	TAS	PMS2	PMS2	PMS1 protein homolog 2 (DNA mismatch repair protein PMS2). [Source:Uniprot/SWISSPROT;Acc:P54278]	p22.1	7	5786114	5821915	NM_001018040	7	-	5757208	5793044	PMS2		MMR	Repair	209805_at	NA	NA	NA	NA	NA	NA	NA	NA
0	0.0145	0.0433009	0.12407	11284	repair	IGI	PNKP	PNKP	Bifunctional polynucleotide phosphatase/kinase (Polynucleotide kinase- 3'-phosphatase) (DNA 5'-kinase/3'-phosphatase) [Includes: Polynucleotide 3'-phosphatase (EC 3.1.3.32) (2'(3')-polynucleotidase); Polynucleotide 5'-hydroxyl-kinase (EC 2.7.1.78)]. [Sour	q13.33	19	55056274	55062630	NM_007254	19	-	55056273	55062630	PNKP	polynucleotide kinase 3'-phosphatase	NHEJ	Repair	213389_at	218961_s_at	NA	NA	NA	NA	NA	NA	NA
0	0.0145	NA	0.12407	11284	damage	NAS	PNKP	PNKP	Bifunctional polynucleotide phosphatase/kinase (Polynucleotide kinase- 3'-phosphatase) (DNA 5'-kinase/3'-phosphatase) [Includes: Polynucleotide 3'-phosphatase (EC 3.1.3.32) (2'(3')-polynucleotidase); Polynucleotide 5'-hydroxyl-kinase (EC 2.7.1.78)]. [Sour	q13.33	19	55056274	55062630	NM_007254	19	-	55056273	55062630	PNKP	polynucleotide kinase 3'-phosphatase	NHEJ	Repair	213389_at	218961_s_at	NA	NA	NA	NA	NA	NA	NA
0	0.0145	NA	0.12407	11284	replic	NAS	PNKP	PNKP	Bifunctional polynucleotide phosphatase/kinase (Polynucleotide kinase- 3'-phosphatase) (DNA 5'-kinase/3'-phosphatase) [Includes: Polynucleotide 3'-phosphatase (EC 3.1.3.32) (2'(3')-polynucleotidase); Polynucleotide 5'-hydroxyl-kinase (EC 2.7.1.78)]. [Sour	q13.33	19	55056274	55062630	NM_007254	19	-	55056273	55062630	PNKP	polynucleotide kinase 3'-phosphatase	NHEJ	Repair	213389_at	218961_s_at	NA	NA	NA	NA	NA	NA	NA
1	0.9198	0.976057	0.450564	5422	replic	NAS	POLA	POLA	DNA polymerase alpha catalytic subunit (EC 2.7.7.7). [Source:Uniprot/SWISSPROT;Acc:P09884]	p22.11	23	24471721	24774757	NM_016937	23	+	24073489	24376526	POLA	"""polymerase (DNA directed), alpha"""	Replication	Replication	204835_at	NA	NA	NA	NA	NA	NA	NA	NA
1	0.4697	0.622084	0.452619	23649	replic	IEA	POLA2	POLA2	DNA polymerase alpha 70 kDa subunit (DNA polymerase subunit B). [Source:Uniprot/SWISSPROT;Acc:Q14181]	q13.1	11	64786006	64821663	NM_002689	11	+	64804791	64840447	POLA2	"""polymerase (DNA directed), alpha 2 (70kD subunit)"""	Replication	Replication	204441_s_at	NA	NA	NA	NA	NA	NA	NA	NA
0	0.0039	0.018026	-0.105369	5423	repair	TAS	POLB	POLB	DNA polymerase beta (EC 2.7.7.7) (EC 4.2.99.-). [Source:Uniprot/SWISSPROT;Acc:P06746]	p11.21	8	42315187	42348470	NM_002690	8	+	42213397	42246681	POLB	"""polymerase (DNA directed), beta"""	BER	Repair	203616_at	NA	NA	NA	NA	NA	NA	NA	NA
0	0.0039	NA	-0.105369	5423	replic	TAS	POLB	POLB	DNA polymerase beta (EC 2.7.7.7) (EC 4.2.99.-). [Source:Uniprot/SWISSPROT;Acc:P06746]	p11.21	8	42315187	42348470	NM_002690	8	+	42213397	42246681	POLB	"""polymerase (DNA directed), beta"""	BER	Repair	203616_at	NA	NA	NA	NA	NA	NA	NA	NA
1	0.4408	0.599834	0.485273	5424	repair	TAS	POLD1	POLD1	DNA polymerase delta catalytic subunit (EC 2.7.7.7) (DNA polymerase delta subunit p125). [Source:Uniprot/SWISSPROT;Acc:P28340]	q13.33	19	55579408	55613082	NM_002691	19	+	55579407	55613082	POLD1	"""polymerase (DNA directed), delta 1, catalytic subunit 125kDa"""	Replication	Replication	203422_at	NA	NA	NA	NA	NA	NA	NA	NA
1	0.4408	NA	0.485273	5424	replic	TAS	POLD1	POLD1	DNA polymerase delta catalytic subunit (EC 2.7.7.7) (DNA polymerase delta subunit p125). [Source:Uniprot/SWISSPROT;Acc:P28340]	q13.33	19	55579408	55613082	NM_002691	19	+	55579407	55613082	POLD1	"""polymerase (DNA directed), delta 1, catalytic subunit 125kDa"""	Replication	Replication	203422_at	NA	NA	NA	NA	NA	NA	NA	NA
1	0.3718	0.530924	0.364314	5425	replic	TAS	POLD2	POLD2	DNA polymerase delta subunit 2 (EC 2.7.7.7) (DNA polymerase delta subunit p50). [Source:Uniprot/SWISSPROT;Acc:P49005]	p13	7	43927527	43934953	NM_006230	7	-	43895066	43903910	POLD2	"""polymerase (DNA directed), delta 2, regulatory subunit 50kDa"""	Replication	Replication	201115_at	216175_at	NA	NA	NA	NA	NA	NA	NA
1	0.0656	0.135495	0.30039	10714	repair	NAS	POLD3	POLD3	DNA polymerase delta subunit 3 (DNA polymerase delta subunit p66). [Source:Uniprot/SWISSPROT;Acc:Q15054]	q13.4	11	73981277	74031413	NM_006591	11	+	74029936	74080073	POLD3	"""polymerase (DNA-directed), delta 3, accessory subunit"""	MMR	Repair	212836_at	NA	NA	NA	NA	NA	NA	NA	NA
0	0.5238	0.67318	-0.227704	57804	replic	TAS	POLD4	POLD4	DNA polymerase delta subunit 4 (DNA polymerase delta subunit p12). [Source:Uniprot/SWISSPROT;Acc:Q9HCU8]	q13.2	11	66875597	66877593	NM_021173	11	-	66894378	66896377	POLD4	"""polymerase (DNA-directed), delta 4"""	Replication	Replication	202996_at	NA	NA	NA	NA	NA	NA	NA	NA
0	0.2726	0.426091	0.568739	5426	repair	IEA	POLE	POLE	DNA polymerase epsilon, catalytic subunit A (EC 2.7.7.7) (DNA polymerase II subunit A). [Source:Uniprot/SWISSPROT;Acc:Q07864]	q24.33	12	131810698	131874295	NM_006231	12	-	131439265	131502863	POLE	"""polymerase (DNA directed), epsilon"""	Replication	Replication	216026_s_at	NA	NA	NA	NA	NA	NA	NA	NA
0	0.2726	NA	0.568739	5426	replic	TAS	POLE	POLE	DNA polymerase epsilon, catalytic subunit A (EC 2.7.7.7) (DNA polymerase II subunit A). [Source:Uniprot/SWISSPROT;Acc:Q07864]	q24.33	12	131810698	131874295	NM_006231	12	-	131439265	131502863	POLE	"""polymerase (DNA directed), epsilon"""	Replication	Replication	216026_s_at	NA	NA	NA	NA	NA	NA	NA	NA
0	0.4063	0.563944	0.364282	5427	repair	TAS	POLE2	POLE2	DNA polymerase epsilon subunit 2 (EC 2.7.7.7) (DNA polymerase II subunit 2) (DNA polymerase epsilon subunit B). [Source:Uniprot/SWISSPROT;Acc:P56282]	q21.3	14	49180028	49224685	NM_002692	14	-	48100315	48144973	POLE2	"""polymerase (DNA directed), epsilon 2 (p59 subunit)"""	Replication	Replication	205909_at	NA	NA	NA	NA	NA	NA	NA	NA
0	0.4063	NA	0.364282	5427	replic	TAS	POLE2	POLE2	DNA polymerase epsilon subunit 2 (EC 2.7.7.7) (DNA polymerase II subunit 2) (DNA polymerase epsilon subunit B). [Source:Uniprot/SWISSPROT;Acc:P56282]	q21.3	14	49180028	49224685	NM_002692	14	-	48100315	48144973	POLE2	"""polymerase (DNA directed), epsilon 2 (p59 subunit)"""	Replication	Replication	205909_at	NA	NA	NA	NA	NA	NA	NA	NA
0	0.3695	0.52982	-0.179532	54107	replic	TAS	POLE3	POLE3	DNA polymerase epsilon subunit 3 (EC 2.7.7.7) (DNA polymerase II subunit 3) (DNA polymerase epsilon subunit p17) (Chromatin accessibility complex 17) (HuCHRAC17) (CHRAC-17) (Arsenic- transactivated protein) (AsTP). [Source:Uniprot/SWISSPROT;Acc:Q9NRF9]	q32	9	113249075	113252506	NM_017443	9	-	111545565	111548997	POLE3	"""polymerase (DNA directed), epsilon 3 (p17 subunit)"""	Replication	Replication	208828_at	NA	NA	NA	NA	NA	NA	NA	NA
0	NA	NA	NA	56655	replic	donna	POLE4	POLE4	DNA polymerase epsilon subunit 4 (EC 2.7.7.7) (DNA polymerase II subunit 4) (DNA polymerase epsilon subunit p12). [Source:Uniprot/SWISSPROT;Acc:Q9NR33]	p12	2	75097430	75108513	NM_019896	2	+	75160311	75171396	POLE4	"polymerase (DNA-directed), epsilon 4 (p12 subunit)"	Replication	Replication	NA	NA	NA	NA	NA	NA	NA	NA	NA
0	NA	NA	NA	5429	repair	TAS	POLH	POLH	DNA polymerase eta (EC 2.7.7.7) (RAD30 homolog A) (Xeroderma pigmentosum variant type protein). [Source:Uniprot/SWISSPROT;Acc:Q9Y253]	p21.1	6	43651923	43691357	NM_006502	6	+	43590799	43630234	POLH	"""polymerase (DNA directed), eta"""	Repair	Repair	219380_x_at	NA	NA	NA	NA	NA	NA	NA	NA
0	NA	NA	NA	5429	damage	TAS	POLH	POLH	DNA polymerase eta (EC 2.7.7.7) (RAD30 homolog A) (Xeroderma pigmentosum variant type protein). [Source:Uniprot/SWISSPROT;Acc:Q9Y253]	p21.1	6	43651923	43691357	NM_006502	6	+	43590799	43630234	POLH	"""polymerase (DNA directed), eta"""	Repair	Repair	219380_x_at	NA	NA	NA	NA	NA	NA	NA	NA
0	NA	NA	NA	5429	replic	IEA	POLH	POLH	DNA polymerase eta (EC 2.7.7.7) (RAD30 homolog A) (Xeroderma pigmentosum variant type protein). [Source:Uniprot/SWISSPROT;Acc:Q9Y253]	p21.1	6	43651923	43691357	NM_006502	6	+	43590799	43630234	POLH	"""polymerase (DNA directed), eta"""	Repair	Repair	219380_x_at	NA	NA	NA	NA	NA	NA	NA	NA
0	0.0021	0.0115667	-0.268424	11201	repair	TAS	POLI	POLI	DNA polymerase iota (EC 2.7.7.7) (RAD30 homolog B) (Eta2). [Source:Uniprot/SWISSPROT;Acc:Q9UNA4]	q21.2	18	50049923	50075090	NM_007195	18	+	50047911	50073079	POLI	"""translesion, stalled replication"""	Repair	Repair	219317_at	NA	NA	NA	NA	NA	NA	NA	NA
0	0.0021	NA	-0.268424	11201	replic	IEA	POLI	POLI	DNA polymerase iota (EC 2.7.7.7) (RAD30 homolog B) (Eta2). [Source:Uniprot/SWISSPROT;Acc:Q9UNA4]	q21.2	18	50049923	50075090	NM_007195	18	+	50047911	50073079	POLI	"""translesion, stalled replication"""	Repair	Repair	219317_at	NA	NA	NA	NA	NA	NA	NA	NA
0	NA	NA	NA	51426	repair	IEA	POLK	POLK	DNA polymerase kappa (EC 2.7.7.7) (DINB protein) (DINP). [Source:Uniprot/SWISSPROT;Acc:Q9UBT6]	q13.3	5	74843337	74930889	NM_016218	5	+	74891653	74979206	POLK	polymerase (DNA directed) kappa	"""Repair, Replication"""	Repair	NA	NA	NA	NA	NA	NA	NA	NA	NA
0	NA	NA	NA	51426	replic	IEA	POLK	POLK	DNA polymerase kappa (EC 2.7.7.7) (DINB protein) (DINP). [Source:Uniprot/SWISSPROT;Acc:Q9UBT6]	q13.3	5	74843337	74930889	NM_016218	5	+	74891653	74979206	POLK	polymerase (DNA directed) kappa	"""Repair, Replication"""	Repair	NA	NA	NA	NA	NA	NA	NA	NA	NA
0	NA	NA	NA	27343	repair	IEA	POLL	POLL	DNA polymerase lambda (EC 2.7.7.7) (EC 4.2.99.-) (Pol Lambda) (DNA polymerase kappa) (DNA polymerase beta-2) (Pol beta2). [Source:Uniprot/SWISSPROT;Acc:Q9UGP5]	q24.32	10	103328631	103338004	NM_013274	10	-	103003225	103012560	POLL	"""error prone polymerase (DNA directed), lambda, POL-KAPPA"""	Repair	Repair	221049_s_at	NA	NA	NA	NA	NA	NA	NA	NA
0	NA	NA	NA	27343	replic	IEA	POLL	POLL	DNA polymerase lambda (EC 2.7.7.7) (EC 4.2.99.-) (Pol Lambda) (DNA polymerase kappa) (DNA polymerase beta-2) (Pol beta2). [Source:Uniprot/SWISSPROT;Acc:Q9UGP5]	q24.32	10	103328631	103338004	NM_013274	10	-	103003225	103012560	POLL	"""error prone polymerase (DNA directed), lambda, POL-KAPPA"""	Repair	Repair	221049_s_at	NA	NA	NA	NA	NA	NA	NA	NA
0	0.3076	0.464075	-0.0224412	27434	repair	IEA	POLM	POLM	DNA polymerase mu (EC 2.7.7.7) (Pol Mu). [Source:Uniprot/SWISSPROT;Acc:Q9NP87]	p13	7	43885089	43895324	NM_013284	7	-	43852628	43862862	POLM	"""polymerase (DNA directed), mu"""	Repair	Repair	222238_s_at	NA	NA	NA	NA	NA	NA	NA	NA
0	0.3076	NA	-0.0224412	27434	replic	IEA	POLM	POLM	DNA polymerase mu (EC 2.7.7.7) (Pol Mu). [Source:Uniprot/SWISSPROT;Acc:Q9NP87]	p13	7	43885089	43895324	NM_013284	7	-	43852628	43862862	POLM	"""polymerase (DNA directed), mu"""	Repair	Repair	222238_s_at	NA	NA	NA	NA	NA	NA	NA	NA
0	NA	NA	NA	353497	replic	IEA	POLN	POLN	polymerase (DNA directed) nu [Source:RefSeq_peptide;Acc:NP_861524]	p16.3	4	2040876	2198189	NM_181808	4	-	2035283	2192597	POLN	polymerase (DNA directed) nu			NA	NA	NA	NA	NA	NA	NA	NA	NA
0	0.2933	0.448513	0.578641	10721	repair	TAS	POLQ	POLQ	DNA polymerase theta (EC 2.7.7.7) (DNA polymerase eta). [Source:Uniprot/SWISSPROT;Acc:O75417]	q13.33	3	122632973	122748178	NM_199420	3	-	122471181	122585754	POLQ	DNA pol theta	Repair	Repair	207746_at	219510_at	NA	NA	NA	NA	NA	NA	NA
0	0.2933	NA	0.578641	10721	damage	TAS	POLQ	POLQ	DNA polymerase theta (EC 2.7.7.7) (DNA polymerase eta). [Source:Uniprot/SWISSPROT;Acc:O75417]	q13.33	3	122632973	122748178	NM_199420	3	-	122471181	122585754	POLQ	DNA pol theta	Repair	Repair	207746_at	219510_at	NA	NA	NA	NA	NA	NA	NA
0	0.2933	NA	0.578641	10721	replic	IEA	POLQ	POLQ	DNA polymerase theta (EC 2.7.7.7) (DNA polymerase eta). [Source:Uniprot/SWISSPROT;Acc:O75417]	q13.33	3	122632973	122748178	NM_199420	3	-	122471181	122585754	POLQ	DNA pol theta	Repair	Repair	207746_at	219510_at	NA	NA	NA	NA	NA	NA	NA
0	0.9563	0.986839	0.299998	11044	mitosis	IEA	POLS	POLS	DNA polymerase sigma (EC 2.7.7.7) (Topoisomerase-related function protein 4-1) (TRF4-1) (LAK-1) (DNA polymerase kappa). [Source:Uniprot/SWISSPROT;Acc:Q5XG87]	p15.31	5	6767726	6810140	NM_006999	5	+	6767455	6809899	POLS	"""DNA repair, sister chromatid adhesion"""	"""Repair, mitosis"""	Repair	202466_at	NA	NA	NA	NA	NA	NA	NA	NA
0	0.9563	NA	0.299998	11044	repair	NAS	POLS	POLS	DNA polymerase sigma (EC 2.7.7.7) (Topoisomerase-related function protein 4-1) (TRF4-1) (LAK-1) (DNA polymerase kappa). [Source:Uniprot/SWISSPROT;Acc:Q5XG87]	p15.31	5	6767726	6810140	NM_006999	5	+	6767455	6809899	POLS	"""DNA repair, sister chromatid adhesion"""	"""Repair, mitosis"""	Repair	202466_at	NA	NA	NA	NA	NA	NA	NA	NA
0	0.9563	NA	0.299998	11044	replic	NR	POLS	POLS	DNA polymerase sigma (EC 2.7.7.7) (Topoisomerase-related function protein 4-1) (TRF4-1) (LAK-1) (DNA polymerase kappa). [Source:Uniprot/SWISSPROT;Acc:Q5XG87]	p15.31	5	6767726	6810140	NM_006999	5	+	6767455	6809899	POLS	"""DNA repair, sister chromatid adhesion"""	"""Repair, mitosis"""	Repair	202466_at	NA	NA	NA	NA	NA	NA	NA	NA
0	0.0403	0.0944872	-0.219256	25913	telomere	IEA	POT1	POT1	Protection of telomeres 1 (hPot1) (POT1-like telomere end-binding protein). [Source:Uniprot/SWISSPROT;Acc:Q9NUX5]	q31.33	7	124057925	124163825	NM_015450	7	-	124017815	124091753	POT1	"""Protects telomere, binds G-rich strand"""	Telomere	Telomere	204354_at	204353_s_at	NA	NA	NA	NA	NA	NA	NA
0	0.0403	NA	-0.219256	25913	replic	IEA	POT1	POT1	Protection of telomeres 1 (hPot1) (POT1-like telomere end-binding protein). [Source:Uniprot/SWISSPROT;Acc:Q9NUX5]	q31.33	7	124057925	124163825	NM_015450	7	-	124017815	124091753	POT1	"""Protects telomere, binds G-rich strand"""	Telomere	Telomere	204354_at	204353_s_at	NA	NA	NA	NA	NA	NA	NA
0	0.1116	0.210463	-0.18558	5501	cell cycle	IEA	PPP1CC	PPP1CC	Serine/threonine protein phosphatase PP1-gamma catalytic subunit (EC 3.1.3.16) (PP-1G) (Protein phosphatase 1C catalytic subunit). [Source:Uniprot/SWISSPROT;Acc:P36873]	q24.11	12	109620464	109643387	NM_002710	12	-	109569696	109592620	PPP1CC	"""protein phosphatase 1, catalytic subunit, gamma isoform, Nek2.PP1C complex is regulated by Inh2 via inhibition of phosphatase activity to initiate centrosome separation"""	Centrosome	Centrosome	200726_at	NA	NA	NA	NA	NA	NA	NA	NA
0	NA	NA	NA	5536	mitosis	TAS	PPP5C	PPP5C	Serine/threonine protein phosphatase 5 (EC 3.1.3.16) (PP5) (Protein phosphatase T) (PP-T) (PPT). [Source:Uniprot/SWISSPROT;Acc:P53041]	q13.32	19	51542134	51585943	NM_006247	19	+	51542133	51585943	PPP5C	"""protein phosphatase5 catalytic subunit dephosphorylates PRKDC, interacts with CDC16 and CDC27 (ANAPC)"""	mitosis	mitosis	201979_s_at	215705_at	NA	NA	NA	NA	NA	NA	NA
1	0.8836	0.95377	0.513974	9055	mitosis	donna	PRC1	PRC1	protein regulator of cytokinesis 1 isoform 1 [Source:RefSeq_peptide;Acc:NP_003972]	q26.1	15	89310279	89338808	NM_003981	15	-	89239036	89267572	PRC1	organization of cenetral spindle and midbody with KIF4	mitosis	mitosis	218009_s_at	NA	NA	NA	NA	NA	NA	NA	NA
1	0.7643	0.878186	0.0566342	5557	replic	IEA	PRIM1	PRIM1	DNA primase small subunit (EC 2.7.7.-) (DNA primase 49 kDa subunit) (p49). [Source:Uniprot/SWISSPROT;Acc:P49642]	q13.3	12	55411637	55432413	NM_000946	12	-	55411632	55432413	PRIM1	"""49 kDa primase subunit, synthesizes small RNA primers for the Okazaki fragments"""	Replication	Replication	205053_at	NA	NA	NA	NA	NA	NA	NA	NA
1	0.3226	0.478385	0.200021	5558	replic	IEA	PRIM2A	PRIM2A	DNA primase large subunit (EC 2.7.7.-) (DNA primase 58 kDa subunit) (p58). [Source:Uniprot/SWISSPROT;Acc:P49643]	p12.1	6	57290374	57354928	NM_000947	6	+	57229257	57560211	PRIM2A	synthesizes small RNA primers for the Okazaki fragments	Replication	Replication	215708_s_at	205628_at	215709_at	NA	NA	NA	NA	NA	NA
1	0.0273	0.0701711	0.0584782	5591	repair	NR	PRKDC	PRKDC	DNA-dependent protein kinase catalytic subunit (EC 2.7.1.37) (DNA- PKcs) (DNPK1) (p460). [Source:Uniprot/SWISSPROT;Acc:P78527]	q11.21	8	48848222	49035296	NM_006904	8	-	48735628	48922703	PRKDC	DNA-dependent protein kinase catalytic subunit	NHEJ	Repair	215757_at	210543_s_at	208694_at	NA	NA	NA	NA	NA	NA
0	0.0074	0.028288	0.250237	27339	repair	IEA	PRP19_HUMAN	PRP19	PRP19/PSO4 homolog (Nuclear matrix protein 200) (hPso4). [Source:Uniprot/SWISSPROT;Acc:Q9UMS4]	q12.2	11	60414768	60430623	NM_014502	11	-	60433561	60449416	PRPF19	DNA ds break repair?			203103_s_at	NA	NA	NA	NA	NA	NA	NA	NA
1	0.7351	0.861756	0.494674	9837	replic	IEA	PSF1_HUMAN	PSF1	DNA replication complex GINS protein PSF1. [Source:Uniprot/SWISSPROT;Acc:Q14691]	p11.21	20	25336363	25377191	NM_021067	20	+	25383320	25422701	PSF1	DNA replication complex GINS protein PSF1			206102_at	NA	NA	NA	NA	NA	NA	NA	NA
0	0.0858	0.167262	0.487311	51659	replic	IEA	PSF2_HUMAN	PSF2	DNA replication complex GINS protein PSF2. [Source:Uniprot/SWISSPROT;Acc:Q9Y248]	q24.1	16	84268782	84280089	NM_016095	16	-	85492759	85504059	PSF2	DNA replication complex GINS protein PSF2			221521_s_at	NA	NA	NA	NA	NA	NA	NA	NA
0	0.0005	0.00413095	-0.34483	5728	cell cycle	IEA	PTEN_HUMAN	PTEN	Phosphatidylinositol-3,4,5-trisphosphate 3-phosphatase PTEN (EC 3.1.3.67) (Mutated in multiple advanced cancers 1). [Source:Uniprot/SWISSPROT;Acc:P60484]	q23.31	10	89613370	89715495	NM_000314	10	+	89287771	89390979	PTEN	tumor suppressor by negatively regulating AKT	Grow/apop	Cycle	211711_s_at	204053_x_at	204054_at	NA	NA	NA	NA	NA	NA
1	0.9861	0.9947	0.542193	9232	mitosis	IEA	PTTG1	PTTG1	Securin (Pituitary tumor-transforming protein 1) (Tumor transforming protein 1) (Esp1-associated protein) (hPTTG). [Source:Uniprot/SWISSPROT;Acc:O95997]	q33.3	5	159781440	159788323	NM_004219	5	+	159829759	159836640	PTTG1	"""securin, chr. stability, neg reg. P53, transforming"""	mitosis	mitosis	203554_x_at	NA	NA	NA	NA	NA	NA	NA	NA
1	0.9861	NA	0.542193	9232	repair	IEA	PTTG1	PTTG1	Securin (Pituitary tumor-transforming protein 1) (Tumor transforming protein 1) (Esp1-associated protein) (hPTTG). [Source:Uniprot/SWISSPROT;Acc:O95997]	q33.3	5	159781440	159788323	NM_004219	5	+	159829759	159836640	PTTG1	"""securin, chr. stability, neg reg. P53, transforming"""	mitosis	mitosis	203554_x_at	NA	NA	NA	NA	NA	NA	NA	NA
1	0.9861	NA	0.542193	9232	replic	IEA	PTTG1	PTTG1	Securin (Pituitary tumor-transforming protein 1) (Tumor transforming protein 1) (Esp1-associated protein) (hPTTG). [Source:Uniprot/SWISSPROT;Acc:O95997]	q33.3	5	159781440	159788323	NM_004219	5	+	159829759	159836640	PTTG1	"""securin, chr. stability, neg reg. P53, transforming"""	mitosis	mitosis	203554_x_at	NA	NA	NA	NA	NA	NA	NA	NA
1	0.0002	0.00198286	-0.136472	5813	replic	TAS	PURA	PURA	Transcriptional activator protein PUR-alpha (Purine-rich single- stranded DNA-binding protein alpha). [Source:Uniprot/SWISSPROT;Acc:Q00577]	q31.2	5	139473939	139476504	NM_005859	5	+	139522208	139524821	NA	NA	NA	NA	213806_at	204021_s_at	204020_at	NA	NA	NA	NA	NA	NA
0	0.0019	0.0108082	-0.0137066	23637	centrosome	TAS	RABGAP1	RABGAP1	RAB GTPase activating protein 1 [Source:RefSeq_peptide;Acc:NP_036329]	q33.2	9	122782868	122946250	NM_012197	9	+	121079361	121242741	RABGAP1	may be involved in the coordination of microtubule and Golgi dynamics during the cell cycle			204028_s_at	213313_at	215070_x_at	NA	NA	NA	NA	NA	NA
0	0.0019	NA	-0.0137066	23637	cell cycle	TAS	RABGAP1	RABGAP1	RAB GTPase activating protein 1 [Source:RefSeq_peptide;Acc:NP_036329]	q33.2	9	122782868	122946250	NM_012197	9	+	121079361	121242741	RABGAP1	may be involved in the coordination of microtubule and Golgi dynamics during the cell cycle			204028_s_at	213313_at	215070_x_at	NA	NA	NA	NA	NA	NA
0	0.81	0.913804	0.0185559	5810	cell cycle	ISS	RAD1	RAD1	RAD1 homolog isoform 1 [Source:RefSeq_peptide;Acc:NP_596868]	p13.2	5	34944053	34952631	NM_002853	5	-	34953796	34961234	RAD1	DNA damage sensor?	"""S, G2/M"""	Cycle	204461_x_at	204460_s_at	210216_x_at	NA	NA	NA	NA	NA	NA
0	0.81	NA	0.0185559	5810	repair	IEA	RAD1	RAD1	RAD1 homolog isoform 1 [Source:RefSeq_peptide;Acc:NP_596868]	p13.2	5	34944053	34952631	NM_002853	5	-	34953796	34961234	RAD1	DNA damage sensor?	"""S, G2/M"""	Cycle	204461_x_at	204460_s_at	210216_x_at	NA	NA	NA	NA	NA	NA
0	0.81	NA	0.0185559	5810	damage	ISS	RAD1	RAD1	RAD1 homolog isoform 1 [Source:RefSeq_peptide;Acc:NP_596868]	p13.2	5	34944053	34952631	NM_002853	5	-	34953796	34961234	RAD1	DNA damage sensor?	"""S, G2/M"""	Cycle	204461_x_at	204460_s_at	210216_x_at	NA	NA	NA	NA	NA	NA
0	0.0008	0.00590638	-0.343308	5884	cell cycle	IEA	RAD17	RAD17	Cell cycle checkpoint protein RAD17 (hRad17) (RF-C/activator 1 homolog). [Source:Uniprot/SWISSPROT;Acc:O75943]	q13.2	5	68700880	68746384	NM_133343	5	+	68681063	68726618	RAD17	"""DNA damage sensor, rereplication in knockout cells"""	"""S, G2/M"""	Cycle	207405_s_at	211228_s_at	210826_x_at	NA	NA	NA	NA	NA	NA
0	0.0008	NA	-0.343308	5884	repair	IEA	RAD17	RAD17	Cell cycle checkpoint protein RAD17 (hRad17) (RF-C/activator 1 homolog). [Source:Uniprot/SWISSPROT;Acc:O75943]	q13.2	5	68700880	68746384	NM_133343	5	+	68681063	68726618	RAD17	"""DNA damage sensor, rereplication in knockout cells"""	"""S, G2/M"""	Cycle	207405_s_at	211228_s_at	210826_x_at	NA	NA	NA	NA	NA	NA
0	0.0008	NA	-0.343308	5884	replic	IEA	RAD17	RAD17	Cell cycle checkpoint protein RAD17 (hRad17) (RF-C/activator 1 homolog). [Source:Uniprot/SWISSPROT;Acc:O75943]	q13.2	5	68700880	68746384	NM_133343	5	+	68681063	68726618	RAD17	"""DNA damage sensor, rereplication in knockout cells"""	"""S, G2/M"""	Cycle	207405_s_at	211228_s_at	210826_x_at	NA	NA	NA	NA	NA	NA
0	NA	NA	NA	56852	repair	NAS	RAD18	RAD18	Postreplication repair protein RAD18 (hRAD18) (hHR18) (RING finger protein 73). [Source:Uniprot/SWISSPROT;Acc:Q9NS91]	p25.3	3	8896561	8980146	NM_020165	3	-	8896560	8980146	RAD18	ubiquitin-conjugating enzyme required for post-replication repair of damaged DNA	Repair	Repair	NA	NA	NA	NA	NA	NA	NA	NA	NA
0	NA	NA	NA	56852	damage	NAS	RAD18	RAD18	Postreplication repair protein RAD18 (hRAD18) (hHR18) (RING finger protein 73). [Source:Uniprot/SWISSPROT;Acc:Q9NS91]	p25.3	3	8896561	8980146	NM_020165	3	-	8896560	8980146	RAD18	ubiquitin-conjugating enzyme required for post-replication repair of damaged DNA	Repair	Repair	NA	NA	NA	NA	NA	NA	NA	NA	NA
0	0.338	0.496297	0.169045	5885	cell cycle	IEA	RAD21	RAD21	Double-strand-break repair protein rad21 homolog (hHR21) (Nuclear matrix protein 1) (NXP-1) (SCC1 homolog). [Source:Uniprot/SWISSPROT;Acc:O60216]	q24.11	8	117927355	117956182	NM_006265	8	-	117814761	117843589	RAD21	"""SCC1, cohesin at centromere"""	mitosis	mitosis	200607_s_at	200608_s_at	NA	NA	NA	NA	NA	NA	NA
0	0.338	NA	0.169045	5885	mitosis	IEA	RAD21	RAD21	Double-strand-break repair protein rad21 homolog (hHR21) (Nuclear matrix protein 1) (NXP-1) (SCC1 homolog). [Source:Uniprot/SWISSPROT;Acc:O60216]	q24.11	8	117927355	117956182	NM_006265	8	-	117814761	117843589	RAD21	"""SCC1, cohesin at centromere"""	mitosis	mitosis	200607_s_at	200608_s_at	NA	NA	NA	NA	NA	NA	NA
0	0.338	NA	0.169045	5885	repair	TAS	RAD21	RAD21	Double-strand-break repair protein rad21 homolog (hHR21) (Nuclear matrix protein 1) (NXP-1) (SCC1 homolog). [Source:Uniprot/SWISSPROT;Acc:O60216]	q24.11	8	117927355	117956182	NM_006265	8	-	117814761	117843589	RAD21	"""SCC1, cohesin at centromere"""	mitosis	mitosis	200607_s_at	200608_s_at	NA	NA	NA	NA	NA	NA	NA
0	0.0781	0.156651	0.280388	5886	repair	TAS	RAD23A	RAD23A	UV excision repair protein RAD23 homolog A (hHR23A). [Source:Uniprot/SWISSPROT;Acc:P54725]	p13.13	19	12917654	12925455	NM_005053	19	+	12917653	12925455	RAD23A		NER	Repair	201046_s_at	201039_s_at	NA	NA	NA	NA	NA	NA	NA
0	0.1873	0.326598	0.0812392	5887	repair	TAS	RAD23B	RAD23B	UV excision repair protein RAD23 homolog B (hHR23B) (XP-C repair complementing complex 58 kDa protein) (p58). [Source:Uniprot/SWISSPROT;Acc:P54727]	q31.2	9	107125115	107172854	NM_002874	9	+	105425381	105474308	RAD23B	"""XPC, endonuclease, ubiquitin-like domain, BER"""	NER	Repair	201222_s_at	201223_s_at	214422_at	NA	NA	NA	NA	NA	NA
0	0.0146	0.0433009	-0.327006	10111	cell cycle	IEA	RAD50	RAD50	DNA repair protein RAD50 (EC 3.6.-.-) (hRAD50). [Source:Uniprot/SWISSPROT;Acc:Q92878]	q23.3	5	131920529	132007492	NM_133482	5	+	131968845	132055809	RAD50	"""ATPase, complex with MRE11A, NBS1"""	HR	Repair	209349_at	208393_s_at	NA	NA	NA	NA	NA	NA	NA
0	0.0146	NA	-0.327006	10111	telomere	TAS	RAD50	RAD50	DNA repair protein RAD50 (EC 3.6.-.-) (hRAD50). [Source:Uniprot/SWISSPROT;Acc:Q92878]	q23.3	5	131920529	132007492	NM_133482	5	+	131968845	132055809	RAD50	"""ATPase, complex with MRE11A, NBS1"""	HR	Repair	209349_at	208393_s_at	NA	NA	NA	NA	NA	NA	NA
0	0.0146	NA	-0.327006	10111	repair	TAS	RAD50	RAD50	DNA repair protein RAD50 (EC 3.6.-.-) (hRAD50). [Source:Uniprot/SWISSPROT;Acc:Q92878]	q23.3	5	131920529	132007492	NM_133482	5	+	131968845	132055809	RAD50	"""ATPase, complex with MRE11A, NBS1"""	HR	Repair	209349_at	208393_s_at	NA	NA	NA	NA	NA	NA	NA
1	0.0313	0.0775793	0.335947	5888	repair	ISS	RAD51	RAD51	DNA repair protein RAD51 homolog 1 (hRAD51) (HsRAD51). [Source:Uniprot/SWISSPROT;Acc:Q06609]	q15.1	15	38774661	38811646	NM_002875	15	+	38703424	38740410	RAD51	Homologous pairing	HR	Repair	205024_s_at	205023_at	NA	NA	NA	NA	NA	NA	NA
1	0.0313	NA	0.335947	5888	damage	IEA	RAD51	RAD51	DNA repair protein RAD51 homolog 1 (hRAD51) (HsRAD51). [Source:Uniprot/SWISSPROT;Acc:Q06609]	q15.1	15	38774661	38811646	NM_002875	15	+	38703424	38740410	RAD51	Homologous pairing	HR	Repair	205024_s_at	205023_at	NA	NA	NA	NA	NA	NA	NA
1	0.4896	0.641099	0.326212	10635	repair	TAS	RAD51AP1	RAD51AP1	RAD51-associated protein 1 (RAD51-interacting protein). [Source:Uniprot/SWISSPROT;Acc:Q96B01]	p13.32	12	4518317	4539475	NM_006479	12	+	4518316	4539475	RAD51AP1	interacts with RAD51			204146_at	NA	NA	NA	NA	NA	NA	NA	NA
0	0.0098	0.0336693	0.189302	5889	repair	TAS	RAD51C	RAD51C	DNA repair protein RAD51 homolog 3. [Source:Uniprot/SWISSPROT;Acc:O43502]	q23.2	17	54124962	54166689	NM_002876	17	+	57244600	57247333	RAD51C	RAD51 homolog	HR	Repair	206066_s_at	209849_s_at	NA	NA	NA	NA	NA	NA	NA
0	0.0098	NA	0.189302	5889	damage	IEA	RAD51C	RAD51C	DNA repair protein RAD51 homolog 3. [Source:Uniprot/SWISSPROT;Acc:O43502]	q23.2	17	54124962	54166689	NM_002876	17	+	57244600	57247333	RAD51C	RAD51 homolog	HR	Repair	206066_s_at	209849_s_at	NA	NA	NA	NA	NA	NA	NA
0	NA	NA	NA	5890	repair	TAS	RAD51L1	RAD51L1	DNA repair protein RAD51 homolog 2 (R51H2) (RAD51-like protein 1) (Rad51B). [Source:Uniprot/SWISSPROT;Acc:O15315]	q24.1	14	67360014	68187315	NM_133509	14	+	66276549	66954638	RAD51L1	RAD51 homolog	HR	Repair	210255_at	216880_at	NA	NA	NA	NA	NA	NA	NA
0	NA	NA	NA	5890	damage	IEA	RAD51L1	RAD51L1	DNA repair protein RAD51 homolog 2 (R51H2) (RAD51-like protein 1) (Rad51B). [Source:Uniprot/SWISSPROT;Acc:O15315]	q24.1	14	67360014	68187315	NM_133509	14	+	66276549	66954638	RAD51L1	RAD51 homolog	HR	Repair	210255_at	216880_at	NA	NA	NA	NA	NA	NA	NA
0	NA	NA	NA	5892	repair	IEA	RAD51L3	RAD51L3	DNA repair protein RAD51 homolog 4 (R51H3) (TRAD). [Source:Uniprot/SWISSPROT;Acc:O75771]	q12	17	30450929	30471001	NM_002878	17	-	33572951	33592438	RAD51L3	RAD51D homolog	"""HR, telomere"""	Repair	37793_r_at	209965_s_at	NA	NA	NA	NA	NA	NA	NA
0	NA	NA	NA	5892	damage	IEA	RAD51L3	RAD51L3	DNA repair protein RAD51 homolog 4 (R51H3) (TRAD). [Source:Uniprot/SWISSPROT;Acc:O75771]	q12	17	30450929	30471001	NM_002878	17	-	33572951	33592438	RAD51L3	RAD51D homolog	"""HR, telomere"""	Repair	37793_r_at	209965_s_at	NA	NA	NA	NA	NA	NA	NA
1	NA	NA	NA	5893	repair	TAS	RAD52	RAD52	DNA repair protein RAD52 homolog. [Source:Uniprot/SWISSPROT;Acc:P43351]	p13.33	12	891504	969480	NM_002879	12	-	891503	929109	RAD52	Recombination accessory factor	HR	Repair	205647_at	211904_x_at	210630_s_at	NA	NA	NA	NA	NA	NA
0	0.2621	0.415291	0.411182	25788	repair	IEA	RAD54B	RAD54B	DNA repair and recombination protein RAD54B (EC 3.6.1.-) (RAD54 homolog B). [Source:Uniprot/SWISSPROT;Acc:Q9Y620]	q22.1	8	95453365	95556486	NM_012415	8	-	95340771	95443893	RAD54B	Recombination accessory factor	HR	Repair	219494_at	NA	NA	NA	NA	NA	NA	NA	NA
1	0.6729	0.807946	0.597296	8438	repair	TAS	RAD54L	RAD54L	DNA repair and recombination protein RAD54-like (EC 3.6.1.-) (RAD54 homolog) (hRAD54) (hHR54). [Source:Uniprot/SWISSPROT;Acc:Q92698]	p34.1	1	46425437	46456165	NM_003579	1	+	46083333	46114062	RAD54L	Recombination accessory factor	HR	Repair	204558_at	NA	NA	NA	NA	NA	NA	NA	NA
0	0.4604	0.616829	0.257536	5883	cell cycle	IEA	RAD9A	RAD9A	RAD9 homolog [Source:RefSeq_peptide;Acc:NP_004575]	q13.2	11	66915999	66922437	NM_004584	11	+	66934782	66941242	RAD9A	DNA damage sensor?	"""S, G2/M"""	Cycle	204828_at	NA	NA	NA	NA	NA	NA	NA	NA
0	0.4604	NA	0.257536	5883	repair	TAS	RAD9A	RAD9A	RAD9 homolog [Source:RefSeq_peptide;Acc:NP_004575]	q13.2	11	66915999	66922437	NM_004584	11	+	66934782	66941242	RAD9A	DNA damage sensor?	"""S, G2/M"""	Cycle	204828_at	NA	NA	NA	NA	NA	NA	NA	NA
0	0.4604	NA	0.257536	5883	damage	TAS	RAD9A	RAD9A	RAD9 homolog [Source:RefSeq_peptide;Acc:NP_004575]	q13.2	11	66915999	66922437	NM_004584	11	+	66934782	66941242	RAD9A	DNA damage sensor?	"""S, G2/M"""	Cycle	204828_at	NA	NA	NA	NA	NA	NA	NA	NA
0	0.4604	NA	0.257536	5883	replic	TAS	RAD9A	RAD9A	RAD9 homolog [Source:RefSeq_peptide;Acc:NP_004575]	q13.2	11	66915999	66922437	NM_004584	11	+	66934782	66941242	RAD9A	DNA damage sensor?	"""S, G2/M"""	Cycle	204828_at	NA	NA	NA	NA	NA	NA	NA	NA
0	NA	NA	NA	144715	cell cycle	IEA	RAD9B	RAD9B	RAD9 homolog B [Source:RefSeq_peptide;Acc:NP_689655]	q24.11	12	109402725	109432609	NM_152442	12	+	109351984	109381774	RAD9B	RAD9 homolog B (S. cerevisiae)	Repair	Repair	NA	NA	NA	NA	NA	NA	NA	NA	NA
0	NA	NA	NA	144715	repair	IEA	RAD9B	RAD9B	RAD9 homolog B [Source:RefSeq_peptide;Acc:NP_689655]	q24.11	12	109402725	109432609	NM_152442	12	+	109351984	109381774	RAD9B	RAD9 homolog B (S. cerevisiae)	Repair	Repair	NA	NA	NA	NA	NA	NA	NA	NA	NA
0	0.0145	0.0433009	0.246478	8480	mitosis	donna	RAE1	RAE1	mRNA-associated protein mrnp 41 (Rae1 protein homolog). [Source:Uniprot/SWISSPROT;Acc:P78406]	q13.32	20	55359722	55386918	NM_003610	20	+	56611566	56638940	RAE1	"RNA export, interact BUB3 mitotic chkpt"	mitosis	mitosis	201558_at	211318_s_at	211319_at	NA	NA	NA	NA	NA	NA
0	0.1083	0.205356	0.0976567	5901	cell cycle	NAS	RAN	RAN	GTP-binding nuclear protein Ran (GTPase Ran) (Ras-like protein TC4) (Androgen receptor-associated protein 24). [Source:Uniprot/SWISSPROT;Acc:P62826]	q24.33	12	129881448	129886243	NM_006325	12	+	129709666	129714462	RAN	"""high conc. Around chrs, induces MT poly"""	mitosis	mitosis	200749_at	200750_s_at	NA	NA	NA	NA	NA	NA	NA
0	0.0073	0.028288	-0.24476	5906	cell cycle	IEA	RAP1A	RAP1A	Ras-related protein Rap-1A (GTP-binding protein smg-p21A) (Ras-related protein Krev-1) (C21KG) (G-22K). [Source:Uniprot/SWISSPROT;Acc:P62834]	p13.2	1	111796882	111967777	NM_001010935	1	+	111461131	111554827	NA	NA	NA	NA	202362_at	NA	NA	NA	NA	NA	NA	NA	NA
0	0.0632	0.132774	-0.131576	3845	cell cycle	NAS	RASK_HUMAN	KRAS	GTPase KRas (K-Ras 2) (Ki-Ras) (c-K-ras). [Source:Uniprot/SWISSPROT;Acc:P01116]	p12.1	12	25249447	25295121	NM_004985	12	-	25249446	25295121	NA	NA	NA	NA	204010_s_at	204009_s_at	214352_s_at	NA	NA	NA	NA	NA	NA
0	0.0019	0.0108082	-0.115455	11186	cell cycle	IMP	RASSF1	RASSF1	Ras association domain family 1 (Ras association, RalGDS/AF-6, domain family 1). [Source:Uniprot/SWISSPROT;Acc:Q9NS23]	p21.31	3	50342221	50353371	NM_170714	3	-	50326228	50333907	RASSF1	"""interact with XPA, also shown to inhibit the accumulation of CCND1 and induce cell cycle arrest"""	cycle	Cycle	204346_s_at	NA	NA	NA	NA	NA	NA	NA	NA
1	0.0596	0.128455	-0.329379	5925	cell cycle	TAS	RB1	RB1	Retinoblastoma-associated protein (PP110) (P105-RB) (RB). [Source:Uniprot/SWISSPROT;Acc:P06400]	q14.2	13	47775912	47954123	NM_000321	13	+	46675911	46854023	RB1	Transcriptional repressor	G1/S	Cycle	203132_at	211540_s_at	NA	NA	NA	NA	NA	NA	NA
0	0.1322	0.244007	-0.39038	5965	repair	TAS	RECQL	RECQL	ATP-dependent DNA helicase Q1 (DNA-dependent ATPase Q1). [Source:Uniprot/SWISSPROT;Acc:P46063]	p12.1	12	21513983	21545796	NM_002907	12	-	21513964	21545796	RECQL	helicase	Repair	Repair	210568_s_at	213878_at	205091_x_at	NA	NA	NA	NA	NA	NA
1	0.7302	0.858913	0.630529	9401	repair	TAS	RECQL4	RECQL4	ATP-dependent DNA helicase Q4 (EC 3.6.1.-) (RecQ protein-like 4) (RecQ4) (RTS). [Source:Uniprot/SWISSPROT;Acc:O94761]	q24.3	8	145707480	145713976	NM_004260	8	-	145741614	145747969	RECQL4	"""Helicase, sister-chromatid cohesion"""	"""M, Repair"""	Repair	213520_at	NA	NA	NA	NA	NA	NA	NA	NA
0	0.3202	0.476864	0.332296	9400	repair	TAS	RECQL5	RECQL5	ATP-dependent DNA helicase Q5 (RecQ protein-like 5) (RecQ5). [Source:Uniprot/SWISSPROT;Acc:O94762]	q25.1	17	71134530	71174864	NM_001003716	17	-	74220047	74260392	RECQL5	helicase	Repair	Repair	211468_s_at	34063_at	221686_s_at	210309_at	NA	NA	NA	NA	NA
0	0.0026	0.0136697	-0.181512	29803	replic	TAS	REPIN1	REPIN1	replication initiator 1 isoform 1 [Source:RefSeq_peptide;Acc:NP_037532]	q36.1	7	149505509	149508772	NM_013400	7	+	149459601	149462867	REPIN1		Replication	Replication	219041_s_at	NA	NA	NA	NA	NA	NA	NA	NA
0	0.0811	0.161734	-0.292198	51455	repair	IEA	REV1L	REV1L	DNA repair protein REV1 (EC 2.7.7.-) (Rev1-like terminal deoxycytidyl transferase) (Alpha integrin binding protein 80) (AIBP80). [Source:Uniprot/SWISSPROT;Acc:Q9UBZ9]	q11.2	2	99475932	99564998	NM_016316	2	-	99638813	99727880	REV1L	homolog of the S. cerevisiae mutagenesis protein Rev1	Repair	Repair	218428_s_at	NA	NA	NA	NA	NA	NA	NA	NA
0	0.0811	NA	-0.292198	51455	damage	TAS	REV1L	REV1L	DNA repair protein REV1 (EC 2.7.7.-) (Rev1-like terminal deoxycytidyl transferase) (Alpha integrin binding protein 80) (AIBP80). [Source:Uniprot/SWISSPROT;Acc:Q9UBZ9]	q11.2	2	99475932	99564998	NM_016316	2	-	99638813	99727880	REV1L	homolog of the S. cerevisiae mutagenesis protein Rev1	Repair	Repair	218428_s_at	NA	NA	NA	NA	NA	NA	NA	NA
0	0.0811	NA	-0.292198	51455	replic	TAS	REV1L	REV1L	DNA repair protein REV1 (EC 2.7.7.-) (Rev1-like terminal deoxycytidyl transferase) (Alpha integrin binding protein 80) (AIBP80). [Source:Uniprot/SWISSPROT;Acc:Q9UBZ9]	q11.2	2	99475932	99564998	NM_016316	2	-	99638813	99727880	REV1L	homolog of the S. cerevisiae mutagenesis protein Rev1	Repair	Repair	218428_s_at	NA	NA	NA	NA	NA	NA	NA	NA
0	0.0054	0.0220447	-0.200485	5980	repair	IEA	REV3L	REV3L	DNA polymerase zeta catalytic subunit (EC 2.7.7.7) (hREV3). [Source:Uniprot/SWISSPROT;Acc:O60673]	q21	6	111726971	111911608	NM_002912	6	-	111665847	111850488	REV3L	"""catalytic subunit of DNA polymerase zeta (yeast), mutations"""	Repair	Repair	208070_s_at	NA	NA	NA	NA	NA	NA	NA	NA
0	0.0054	NA	-0.200485	5980	replic	IEA	REV3L	REV3L	DNA polymerase zeta catalytic subunit (EC 2.7.7.7) (hREV3). [Source:Uniprot/SWISSPROT;Acc:O60673]	q21	6	111726971	111911608	NM_002912	6	-	111665847	111850488	REV3L	"""catalytic subunit of DNA polymerase zeta (yeast), mutations"""	Repair	Repair	208070_s_at	NA	NA	NA	NA	NA	NA	NA	NA
0	0.0232	0.0622481	-0.127003	5981	telomere	TAS	RFC1	RFC1	Activator 1 140 kDa subunit (Replication factor C large subunit) (A1 140 kDa subunit) (RF-C 140 kDa subunit) (Activator 1 large subunit) (DNA-binding protein PO-GA). [Source:Uniprot/SWISSPROT;Acc:P35251]	p14	4	39111642	39190561	NM_002913	4	-	39186255	39265175	RFC1	"""large subunit of replication factor C, which is a five subunit DNA polymerase accessory protein, role in telomere stabiity?"""	"""replication, telomere"""	Replication	209085_x_at	209084_s_at	208021_s_at	NA	NA	NA	NA	NA	NA
0	0.0232	NA	-0.127003	5981	replic	TAS	RFC1	RFC1	Activator 1 140 kDa subunit (Replication factor C large subunit) (A1 140 kDa subunit) (RF-C 140 kDa subunit) (Activator 1 large subunit) (DNA-binding protein PO-GA). [Source:Uniprot/SWISSPROT;Acc:P35251]	p14	4	39111642	39190561	NM_002913	4	-	39186255	39265175	RFC1	"""large subunit of replication factor C, which is a five subunit DNA polymerase accessory protein, role in telomere stabiity?"""	"""replication, telomere"""	Replication	209085_x_at	209084_s_at	208021_s_at	NA	NA	NA	NA	NA	NA
1	0.4841	0.636955	0.0409839	5982	replic	TAS	RFC2	RFC2	Activator 1 40 kDa subunit (Replication factor C 40 kDa subunit) (A1 40 kDa subunit) (RF-C 40 kDa subunit) (RFC40). [Source:Uniprot/SWISSPROT;Acc:P35250]	q11.23	7	73090485	73113389	NM_181471	7	-	73057930	73080835	RFC2	"""elongation of primed DNA templates by DNA pol delta and DNA pol epsilon reqs PCNA and RFC, Williams sundrome"""	Replication	Replication	1053_at	203696_s_at	NA	NA	NA	NA	NA	NA	NA
1	0.8643	0.947887	0.35767	5983	replic	IEA	RFC3	RFC3	Activator 1 38 kDa subunit (Replication factor C 38 kDa subunit) (A1 38 kDa subunit) (RF-C 38 kDa subunit) (RFC38) (Replication factor C subunit 3). [Source:Uniprot/SWISSPROT;Acc:P40938]	q13.2	13	33290234	33309642	NM_181558	13	+	32190233	32209642	RFC3	"""38 kD, elongation of primed DNA templates by DNA pol delta and DNA pol epsilon reqs PCNA and RFC"""	Replication	Replication	204128_s_at	204127_at	NA	NA	NA	NA	NA	NA	NA
1	0.9268	0.979311	0.448445	5984	replic	TAS	RFC4	RFC4	Activator 1 37 kDa subunit (Replication factor C 37 kDa subunit) (A1 37 kDa subunit) (RF-C 37 kDa subunit) (RFC37). [Source:Uniprot/SWISSPROT;Acc:P35249]	q27.3	3	187990386	188006992	NM_002916	3	-	187828596	187845203	RFC4	elongation of primed DNA templates by DNA pol delta and DNA pol epsilon reqs PCNA and RFC	Replication	Replication	204023_at	NA	NA	NA	NA	NA	NA	NA	NA
0	0.2726	0.426091	0.178568	5985	repair	NAS	RFC5	RFC5	Activator 1 36 kDa subunit (Replication factor C 36 kDa subunit) (A1 36 kDa subunit) (RF-C 36 kDa subunit) (RFC36) (Replication factor C subunit 5). [Source:Uniprot/SWISSPROT;Acc:P40937]	q24.23	12	116917230	116932758	NM_007370	12	+	116866462	116881991	RFC5	replication factor C subunit	Replication	Replication	203210_s_at	203209_at	NA	NA	NA	NA	NA	NA	NA
0	0.2726	NA	0.178568	5985	replic	IEA	RFC5	RFC5	Activator 1 36 kDa subunit (Replication factor C 36 kDa subunit) (A1 36 kDa subunit) (RF-C 36 kDa subunit) (RFC36) (Replication factor C subunit 5). [Source:Uniprot/SWISSPROT;Acc:P40937]	q24.23	12	116917230	116932758	NM_007370	12	+	116866462	116881991	RFC5	replication factor C subunit	Replication	Replication	203210_s_at	203209_at	NA	NA	NA	NA	NA	NA	NA
0	0.5284	0.676586	0.127283	55183	cell cycle	donna	RIF1	RIF1	Telomere-associated protein RIF1 (Rap1-interacting factor 1 homolog). [Source:Uniprot/SWISSPROT;Acc:Q5UIP0]	q23.3	2	152091936	152190033	NM_018151	2	+	152468972	152534964	RIF1	intra-S-phase checkpoint that serves to slow down DNA synthesis when DNA damage	cycle	Cycle	214872_at	214700_x_at	220235_s_at	NA	NA	NA	NA	NA	NA
0	0.5284	NA	0.127283	55183	repair	donna	RIF1	RIF1	Telomere-associated protein RIF1 (Rap1-interacting factor 1 homolog). [Source:Uniprot/SWISSPROT;Acc:Q5UIP0]	q23.3	2	152091936	152190033	NM_018151	2	+	152468972	152534964	RIF1	ATM response to inhibit DNA replication after DNA damage	Damage	Repair	214872_at	214700_x_at	220235_s_at	NA	NA	NA	NA	NA	NA
0	0.0075	0.028288	0.0119995	60561	repair	donna	RINT1_HUMAN	RINT1	RAD50-interacting protein 1 (Protein RINT-1) (HsRINT-1). [Source:Uniprot/SWISSPROT;Acc:Q6NUQ1]	q22.3	7	104766483	104802075	NM_021930	7	+	104733062	104768655	RINT1	"G2/M damage, interacts with RAD50"	"Repair, G2/M"	Repair	218598_at	NA	NA	NA	NA	NA	NA	NA	NA
0	0.57	0.719236	0.420319	10535	replic	TAS	RNASEH2A	RNASEH2A	Ribonuclease HI large subunit (EC 3.1.26.4) (RNase HI large subunit) (RNase H(35)) (Ribonuclease H2) (RNase H2). [Source:Uniprot/SWISSPROT;Acc:O75792]	p13.13	19	12778428	12785462	NM_006397	19	+	12778427	12785462	RNASEH2A	"""Rnase H, increased activity during DNA replication"""	Replication	Replication	203022_at	NA	NA	NA	NA	NA	NA	NA	NA
0	0.2893	0.447553	0.208298	25897	centrosome	TAS	RNF19	RNF19	RING finger protein 19 (Dorfin) (Double ring-finger protein) (p38 protein). [Source:Uniprot/SWISSPROT;Acc:Q9NV58]	q22.2	8	101338464	101391503	NM_183419	8	-	101225870	101272070	RNF19	"""ubiquitin ligase localized in centrosome, probably functions in MTOC"""			220483_s_at	NA	NA	NA	NA	NA	NA	NA	NA
1	0.0003	0.00281351	-0.131798	6117	repair	TAS	RPA1	RPA1	Replication protein A 70 kDa DNA-binding subunit (RP-A) (RF-A) (Replication factor-A protein 1) (Single-stranded DNA-binding protein). [Source:Uniprot/SWISSPROT;Acc:P27694]	p13.3	17	1680095	1748119	NM_002945	17	+	1939935	2007960	RPA1	Subunit of RPA1; single-stranded DNA-binding protein	Repair	Repair	215088_s_at	201528_at	201529_s_at	NA	NA	NA	NA	NA	NA
1	0.0003	NA	-0.131798	6117	replic	TAS	RPA1	RPA1	Replication protein A 70 kDa DNA-binding subunit (RP-A) (RF-A) (Replication factor-A protein 1) (Single-stranded DNA-binding protein). [Source:Uniprot/SWISSPROT;Acc:P27694]	p13.3	17	1680095	1748119	NM_002945	17	+	1939935	2007960	RPA1	Subunit of RPA1; single-stranded DNA-binding protein	Repair	Repair	215088_s_at	201528_at	201529_s_at	NA	NA	NA	NA	NA	NA
1	0.0002	0.00198286	-0.157973	6118	replic	TAS	RPA2	RPA2	Replication protein A 32 kDa subunit (RP-A) (RF-A) (Replication factor-A protein 2) (P34). [Source:Uniprot/SWISSPROT;Acc:P15927]	p35.3	1	27902192	27925378	NM_002946	1	-	27822737	27845924	RPA2	regulation of DNA replication after DNA damage or in DNA repair	Repair	Repair	201756_at	NA	NA	NA	NA	NA	NA	NA	NA
1	0.2263	0.381195	0.00382433	6119	repair	NR	RPA3	RPA3	Replication protein A 14 kDa subunit (RP-A) (RF-A) (Replication factor-A protein 3). [Source:Uniprot/SWISSPROT;Acc:P35244]	p21.3	7	7449817	7531479	NM_002947	7	-	7420913	7502575	RPA3	replication protein A3	Replication	Replication	209507_at	NA	NA	NA	NA	NA	NA	NA	NA
1	0.2263	NA	0.00382433	6119	replic	TAS	RPA3	RPA3	Replication protein A 14 kDa subunit (RP-A) (RF-A) (Replication factor-A protein 3). [Source:Uniprot/SWISSPROT;Acc:P35244]	p21.3	7	7449817	7531479	NM_002947	7	-	7420913	7502575	RPA3	replication protein A3	Replication	Replication	209507_at	NA	NA	NA	NA	NA	NA	NA	NA
0	0.0318	0.0782596	-0.160822	6188	repair	donna	RPS3	RPS3	40S ribosomal protein S3. [Source:Uniprot/SWISSPROT;Acc:P23396]	q13.4	11	74788210	74794380	NM_001005	11	+	74836869	74843038	RPS3	extraribosomal role as an endonuclease involved in the repair of UV-induced DNA damage	Damage	Repair	208692_at	NA	NA	NA	NA	NA	NA	NA	NA
1	0.0008	0.00590638	0.158521	6240	replic	NAS	RRM1	RRM1	Ribonucleoside-diphosphate reductase large subunit (EC 1.17.4.1) (Ribonucleoside-diphosphate reductase M1 subunit) (Ribonucleotide reductase large chain). [Source:Uniprot/SWISSPROT;Acc:P23921]	p15.4	11	4072587	4116681	NM_001033	11	+	4080319	4124414	RRM1	"""ribonucleoside-diphosphate reductase, enzyme essential for production of deoxyribonucleotides prior to DNA synthesis"""	Replication	Replication	201476_s_at	201477_s_at	NA	NA	NA	NA	NA	NA	NA
1	0.2612	0.415291	0.450419	6241	replic	NAS	RRM2	RRM2	Ribonucleoside-diphosphate reductase M2 subunit (EC 1.17.4.1) (Ribonucleotide reductase small subunit) (Ribonucleotide reductase small chain). [Source:Uniprot/SWISSPROT;Acc:P31350]	p25.1	2	10213331	10221218	NM_001034	2	+	10284473	10292361	RRM2	regulated in a cell-cycle dependent fashion	Replication	Replication	209773_s_at	201890_at	NA	NA	NA	NA	NA	NA	NA
0	NA	NA	NA	50484	replic	IEA	RRM2B	RRM2B	ribonucleotide reductase M2 B (TP53 inducible) [Source:RefSeq_peptide;Acc:NP_056528]	q22.3	8	103285908	103320522	NM_015713	8	-	103173314	103207929	NA	NA	NA	NA	NA	NA	NA	NA	NA	NA	NA	NA	NA
0	NA	NA	NA	51750	repair	IEA	RTEL1	RTEL1	Tumor necrosis factor receptor superfamily member 6B precursor (Decoy receptor for Fas ligand) (Decoy receptor 3) (DcR3) (M68). [Source:Uniprot/SWISSPROT;Acc:O95407]	q13.33	20	61760091	61800495	NM_032957	20	+	63015994	63056399	RTEL1	Regulator of telomere length	Telomere	Telomere	211526_s_at	NA	NA	NA	NA	NA	NA	NA	NA
0	0.0376	0.09022	0.311186	10856	repair	TAS	RUVBL2	RUVBL2	RuvB-like 2 (EC 3.6.1.-) (48-kDa TATA box-binding protein-interacting protein) (48-kDa TBP-interacting protein) (TIP49b) (Repressing pontin 52) (Reptin 52) (51 kDa erythrocyte cytosolic protein) (ECP-51) (TIP60-associated protein 54-beta) (TAP54-beta). [S	q13.33	19	54188978	54210994	NM_006666	19	+	54188967	54210994	RUVBL2	"""second human homologue of bacterial RuvB gene, DNA helicase essential for homologous recombination and DNA ds break repair"""	Repair	Repair	201459_at	NA	NA	NA	NA	NA	NA	NA	NA
0	NA	NA	NA	163786	cell cycle	IEA	SAS6_HUMAN	SAS6	Spindle assembly abnormal protein 6 homolog (HsSAS-6). [Source:Uniprot/SWISSPROT;Acc:Q6UVJ0]	p21.2	1	100261125	100310532	NM_194292	1	-	100012026	100061434	SAS-6	"""req'd for centriole duplication, localizes to centrosomes and its overexpression results in excess foci-bearing centriolar markers"""	Centrsome	Centrosome	NA	NA	NA	NA	NA	NA	NA	NA	NA
0	0.0625	0.132241	-0.227478	4735	cell cycle	IEA	SEPT2_HUMAN	SEPT2_	Septin-2 (NEDD5 protein homolog). [Source:Uniprot/SWISSPROT;Acc:Q15019]	q37.3	2	241974775	242013432	NM_006155	2	+	242575462	242614179	NA	NA	NA	NA	200778_s_at	200015_s_at	NA	NA	NA	NA	NA	NA	NA
0	0.2807	0.436784	0.423293	2810	cell cycle	TAS	SFN	SFN	14-3-3 protein sigma (Stratifin) (Epithelial cell marker protein 1). [Source:Uniprot/SWISSPROT;Acc:P31947]	p36.11	1	26873771	26875090	NM_006142	1	+	26794320	26795635	NA	NA	NA	NA	33323_r_at	33322_i_at	209260_at	NA	NA	NA	NA	NA	NA
0	0.2553	0.412042	0.352109	22933	cell cycle	IEA	SIRT2_HUMAN	SIRT2	NAD-dependent deacetylase sirtuin-2 (EC 3.5.1.-) (SIR2-like) (SIR2- like protein 2). [Source:Uniprot/SWISSPROT;Acc:Q8IXJ6]	q13.2	19	44061042	44082201	NM_012237	19	-	44061041	44082201	SIRT2	"""Mitotic exit, Cells stably overexpressing the wild-type SIRT2show a marked prolongation of the mitotic phase of the cell cycle"""	mitosis	mitosis	220605_s_at	NA	NA	NA	NA	NA	NA	NA	NA
0	0.2553	NA	0.352109	22933	mitosis	NAS	SIRT2_HUMAN	SIRT2	NAD-dependent deacetylase sirtuin-2 (EC 3.5.1.-) (SIR2-like) (SIR2- like protein 2). [Source:Uniprot/SWISSPROT;Acc:Q8IXJ6]	q13.2	19	44061042	44082201	NM_012237	19	-	44061041	44082201	SIRT2	"""Mitotic exit, Cells stably overexpressing the wild-type SIRT2show a marked prolongation of the mitotic phase of the cell cycle"""	mitosis	mitosis	220605_s_at	NA	NA	NA	NA	NA	NA	NA	NA
0	0.2553	NA	0.352109	22933	telomere	NAS	SIRT2_HUMAN	SIRT2	NAD-dependent deacetylase sirtuin-2 (EC 3.5.1.-) (SIR2-like) (SIR2- like protein 2). [Source:Uniprot/SWISSPROT;Acc:Q8IXJ6]	q13.2	19	44061042	44082201	NM_012237	19	-	44061041	44082201	SIRT2	"""Mitotic exit, Cells stably overexpressing the wild-type SIRT2show a marked prolongation of the mitotic phase of the cell cycle"""	mitosis	mitosis	220605_s_at	NA	NA	NA	NA	NA	NA	NA	NA
0	0.0045	0.0197658	-0.131176	10419	mitosis	TAS	SKB1	SKB1	Protein arginine N-methyltransferase 5 (EC 2.1.1.-) (Shk1 kinase- binding protein 1 homolog) (SKB1Hs) (Jak-binding protein 1) (72 kDa ICln-binding protein). [Source:Uniprot/SWISSPROT;Acc:O14744]	q11.2	14	22459579	22468501	NM_006109	14	-	21379866	21388789	SKB1	negative regulator of mitosis yeast	mitosis	mitosis	217786_at	NA	NA	NA	NA	NA	NA	NA	NA
0	0.0011	0.00734038	-0.111542	6500	mitosis	donna	SKP1A	SKP1A	S-phase kinase-associated protein 1A (Cyclin A/CDK2-associated protein p19) (p19A) (p19skp1) (RNA polymerase II elongation factor-like protein) (Organ of Corti protein 2) (OCP-II protein) (OCP-2) (Transcription elongation factor B) (SIII). [Source:Uniprot	q31.1	5	133520468	133540583	NM_170679	5	-	133568784	133588900	SKP1A	"S-phase kinase-associated protein 1A (p19A), F-box protein which functions as a substrate recognition component of the SCF ubiquitin ligase complex"			207974_s_at	200718_s_at	200719_at	NA	NA	NA	NA	NA	NA
1	0.9726	0.992541	0.386762	6502	cell cycle	TAS	SKP2_HUMAN	SKP2	S-phase kinase-associated protein 2 (F-box protein Skp2) (Cyclin A/CDK2-associated protein p45) (p45skp2) (F-box/LRR-repeat protein 1). [Source:Uniprot/SWISSPROT;Acc:Q13309]	p13.2	5	36187946	36219902	NM_032637	5	+	36197689	36229646	NA	NA	NA	NA	203625_x_at	203626_s_at	210567_s_at	NA	NA	NA	NA	NA	NA
0	0.2579	0.414312	0.240525	8243	cell cycle	IEA	SMC1L1	SMC1L1	Structural maintenance of chromosome 1-like 1 protein (SMC1alpha protein) (DXS423E protein) (Sb1.8). [Source:Uniprot/SWISSPROT;Acc:Q14683]	p11.22	23	53284091	53332639	NM_006306	23	-	52367860	52416409	SMC1L1	"""kinetochore, DNA repair?"""	mitosis	mitosis	201589_at	217555_at	NA	NA	NA	NA	NA	NA	NA
0	0.2579	NA	0.240525	8243	repair	TAS	SMC1L1	SMC1L1	Structural maintenance of chromosome 1-like 1 protein (SMC1alpha protein) (DXS423E protein) (Sb1.8). [Source:Uniprot/SWISSPROT;Acc:Q14683]	p11.22	23	53284091	53332639	NM_006306	23	-	52367860	52416409	SMC1L1	"""kinetochore, DNA repair?"""	mitosis	mitosis	201589_at	217555_at	NA	NA	NA	NA	NA	NA	NA
0	0.2579	NA	0.240525	8243	damage	IDA	SMC1L1	SMC1L1	Structural maintenance of chromosome 1-like 1 protein (SMC1alpha protein) (DXS423E protein) (Sb1.8). [Source:Uniprot/SWISSPROT;Acc:Q14683]	p11.22	23	53284091	53332639	NM_006306	23	-	52367860	52416409	SMC1L1	"""kinetochore, DNA repair?"""	mitosis	mitosis	201589_at	217555_at	NA	NA	NA	NA	NA	NA	NA
1	NA	NA	NA	27127	cell cycle	IEA	SMC1L2	SMC1L2	Structural maintenance of chromosome 1-like 2 protein (SMC1beta protein). [Source:Uniprot/SWISSPROT;Acc:Q8NDV3]	q13.31	22	44060895	44130037	NM_148674	22	-	44016923	44086066	SMC1L2	chromatid cohesion and DNA recombination	mitosis	mitosis	NA	NA	NA	NA	NA	NA	NA	NA	NA
1	0.2468	0.403204	0.269247	10592	replic	TAS	SMC2L1	SMC2L1	Structural maintenance of chromosome 2-like 1 protein (Chromosome- associated protein E) (hCAP-E) (XCAP-E homolog). [Source:Uniprot/SWISSPROT;Acc:O95347]	q31.1	9	103936096	103983245	NM_006444	9	+	102236444	102281775	SMC2L1	structural maintenance of chr	mitosis	mitosis	204240_s_at	213253_at	NA	NA	NA	NA	NA	NA	NA
1	0.0106	0.0353673	0.520261	10051	replic	TAS	SMC4L1	SMC4L1	Structural maintenance of chromosomes 4-like 1 protein (Chromosome- associated polypeptide C) (hCAP-C) (XCAP-C homolog). [Source:Uniprot/SWISSPROT;Acc:Q9NTJ3]	q25.33	3	161600132	161635432	NM_001002799	3	+	161438336	161473652	SMC4L1	structural maintenance of chr	mitosis	mitosis	201664_at	215623_x_at	201663_s_at	NA	NA	NA	NA	NA	NA
0	0.0095	0.032965	-0.0820683	23583	repair	TAS	NP_055126.1	SMUG1	Single-strand selective monofunctional uracil DNA glycosylase (EC 3.2.2.-). [Source:Uniprot/SWISSPROT;Acc:Q53HV7]	q13.13	12	52861519	52869024	NM_014311	12	NA	52861518	52869024	NA	NA	NA	NA	218685_s_at	NA	NA	NA	NA	NA	NA	NA	NA
0	0.6183	0.760939	0.61272	10615	cell cycle	IEA	SPAG5	SPAG5	Sperm-associated antigen 5 (Astrin) (Mitotic spindle associated protein p126) (MAP126) (Deepest). [Source:Uniprot/SWISSPROT;Acc:Q96R06]	q11.2	17	23928735	23950424	NM_006461	17	-	27050151	27071861	SPAG5	"""DEEPEST, mitotic spindle"""	mitosis	mitosis	203145_at	NA	NA	NA	NA	NA	NA	NA	NA
0	0.6183	NA	0.61272	10615	mitosis	IEA	SPAG5	SPAG5	Sperm-associated antigen 5 (Astrin) (Mitotic spindle associated protein p126) (MAP126) (Deepest). [Source:Uniprot/SWISSPROT;Acc:Q96R06]	q11.2	17	23928735	23950424	NM_006461	17	-	27050151	27071861	SPAG5	"""DEEPEST, mitotic spindle"""	mitosis	mitosis	203145_at	NA	NA	NA	NA	NA	NA	NA	NA
0	0.799	0.906056	0.272058	57405	mitosis	donna	SPBC25	SPBC25	spindle pole body component 25 [Source:RefSeq_peptide;Acc:NP_065726]	q24.3	2	169552909	169572451	NM_020675	2	-	169929945	169949488	SPBC25	kinetochore-MT interaction & spindle checkpoint activity	mitosis	mitosis	209891_at	NA	NA	NA	NA	NA	NA	NA	NA
0	0.3391	0.496297	-0.0312754	10534	cell cycle	IEA	SSSCA1	SSSCA1	Sjogren's syndrome/scleroderma autoantigen 1 (Autoantigen p27). [Source:Uniprot/SWISSPROT;Acc:O60232]	q13.1	11	65094519	65095808	NM_006396	11	+	65113302	65114598	SSSCA1	novel autoantigen might play a role in mitosis			203114_at	NA	NA	NA	NA	NA	NA	NA	NA
0	0.3391	NA	-0.0312754	10534	mitosis	TAS	SSSCA1	SSSCA1	Sjogren's syndrome/scleroderma autoantigen 1 (Autoantigen p27). [Source:Uniprot/SWISSPROT;Acc:O60232]	q13.1	11	65094519	65095808	NM_006396	11	+	65113302	65114598	SSSCA1	novel autoantigen might play a role in mitosis			203114_at	NA	NA	NA	NA	NA	NA	NA	NA
0	0.0006	0.00473182	-0.0215029	10274	cell cycle	IEA	STAG1	STAG1	Cohesin subunit SA-1 (Stromal antigen 1) (SCC3 homolog 1). [Source:Uniprot/SWISSPROT;Acc:Q8WVM7]	q22.3	3	137537774	137953918	NM_005862	3	-	137376907	137792154	STAG1	"""cohesin, SCC3 family"""	mitosis	mitosis	202293_at	NA	NA	NA	NA	NA	NA	NA	NA
0	0.0006	NA	-0.0215029	10274	mitosis	IEA	STAG1	STAG1	Cohesin subunit SA-1 (Stromal antigen 1) (SCC3 homolog 1). [Source:Uniprot/SWISSPROT;Acc:Q8WVM7]	q22.3	3	137537774	137953918	NM_005862	3	-	137376907	137792154	STAG1	"""cohesin, SCC3 family"""	mitosis	mitosis	202293_at	NA	NA	NA	NA	NA	NA	NA	NA
0	0.0169	0.0496975	-0.199261	10735	cell cycle	IEA	STAG2	STAG2	Cohesin subunit SA-2 (Stromal antigen 2) (SCC3 homolog 2). [Source:Uniprot/SWISSPROT;Acc:Q8N3U4]	q25	23	122882013	122959982	NM_006603	23	+	121793343	121934101	STAG2	cohesin	mitosis	mitosis	209022_at	209023_s_at	207983_s_at	NA	NA	NA	NA	NA	NA
0	0.0169	NA	-0.199261	10735	mitosis	IEA	STAG2	STAG2	Cohesin subunit SA-2 (Stromal antigen 2) (SCC3 homolog 2). [Source:Uniprot/SWISSPROT;Acc:Q8N3U4]	q25	23	122882013	122959982	NM_006603	23	+	121793343	121934101	STAG2	cohesin	mitosis	mitosis	209022_at	209023_s_at	207983_s_at	NA	NA	NA	NA	NA	NA
0	NA	NA	NA	10910	cell cycle	TAS	NP_006695.1	SUGT1	suppressor of G2 allele of SKP1 [Source:RefSeq_peptide;Acc:NP_006695]	q14.3	13	52124964	52160434	NM_006704	13	+	51025001	51060434	NA	NA	NA	NA	NA	NA	NA	NA	NA	NA	NA	NA	NA
0	NA	NA	NA	10910	mitosis	TAS	NP_006695.1	SUGT1	suppressor of G2 allele of SKP1 [Source:RefSeq_peptide;Acc:NP_006695]	q14.3	13	52124964	52160434	NM_006704	13	+	51025001	51060434	NA	NA	NA	NA	NA	NA	NA	NA	NA	NA	NA	NA	NA
0	0.0086	0.0315455	-0.181978	10579	mitosis	donna	TACC2	TACC2	Transforming acidic coiled-coil-containing protein 2 (Anti Zuai-1) (AZU-1). [Source:Uniprot/SWISSPROT;Acc:O95359]	q26.13	10	123771441	124004045	NM_206862	10	+	123587691	123678642	TACC2	Centrosomal TACC2 is required for mitotic spindle maintenance	mitosis	mitosis	202289_s_at	211382_s_at	NA	NA	NA	NA	NA	NA	NA
0	0.1165	0.218516	0.101443	6996	repair	IEA	TDG	TDG	G/T mismatch-specific thymine DNA glycosylase (EC 3.2.2.-). [Source:Uniprot/SWISSPROT;Acc:Q13569]	q23.3	12	102862107	102885009	NM_003211	12	+	102862083	102885122	TDG	removes thymine moieties from G/T mismatches	BER	Repair	203743_s_at	203742_s_at	NA	NA	NA	NA	NA	NA	NA
0	0.1165	NA	0.101443	6996	damage	TAS	TDG	TDG	G/T mismatch-specific thymine DNA glycosylase (EC 3.2.2.-). [Source:Uniprot/SWISSPROT;Acc:Q13569]	q23.3	12	102862107	102885009	NM_003211	12	+	102862083	102885122	TDG	removes thymine moieties from G/T mismatches	BER	Repair	203743_s_at	203742_s_at	NA	NA	NA	NA	NA	NA	NA
0	0.009	0.0315455	0.04034	55775	repair	IEA	TYDP1_HUMAN	TDP1	Tyrosyl-DNA phosphodiesterase 1 (EC 3.1.4.-) (Tyr-DNA phosphodiesterase 1). [Source:Uniprot/SWISSPROT;Acc:Q9NUW8]	q32.11	14	89492035	89579441	NM_001008744	14	+	88412286	88501147	TDP1	repairing stalled topoisomerase I-DNA complexes	Repair	Repair	219715_s_at	NA	NA	NA	NA	NA	NA	NA	NA
0	NA	NA	NA	7011	telomere	IEA	TEP1	TEP1	Telomerase protein component 1 (Telomerase-associated protein 1) (Telomerase protein 1) (p240) (p80 telomerase homolog). [Source:Uniprot/SWISSPROT;Acc:Q99973]	q11.2	14	19903667	19951420	NM_007110	14	-	18826053	18871708	TEP1	component of the ribonucleoprotein complex telomerase	Telomere	Telomere	205727_at	NA	NA	NA	NA	NA	NA	NA	NA
0	NA	NA	NA	7011	replic	TAS	TEP1	TEP1	Telomerase protein component 1 (Telomerase-associated protein 1) (Telomerase protein 1) (p240) (p80 telomerase homolog). [Source:Uniprot/SWISSPROT;Acc:Q99973]	q11.2	14	19903667	19951420	NM_007110	14	-	18826053	18871708	TEP1	component of the ribonucleoprotein complex telomerase	Telomere	Telomere	205727_at	NA	NA	NA	NA	NA	NA	NA	NA
0	NA	NA	NA	7012	telomere	donna	NA	TERC	NA	q26	NA	NA	NA	NR_001566	3	NA	NA	NA	TERC	Telomerase RNA	Telomere	Telomere	NA	NA	NA	NA	NA	NA	NA	NA	NA
0	0	0	-0.123235	54386	telomere	TAS	TERF2IP	TERF2IP	Telomeric repeat binding factor 2 interacting protein 1 (TRF2- interacting telomeric protein Rap1) (hRap1). [Source:Uniprot/SWISSPROT;Acc:Q9NYB0]	q23.1	16	74239144	74248830	NM_018975	16	+	75461236	75470881	TERF2IP	"""hRAP1, Regulation of telomere length"""	Telomere	Telomere	201174_s_at	NA	NA	NA	NA	NA	NA	NA	NA
1	NA	NA	NA	7015	telomere	IEA	TERT	TERT	Telomerase reverse transcriptase (EC 2.7.7.49) (Telomerase catalytic subunit) (HEST2) (Telomerase-associated protein 2) (TP2). [Source:Uniprot/SWISSPROT;Acc:O14746]	p15.33	5	1306289	1348161	NM_198255	5	-	1306026	1347897	TERT	Telomerase	Telomere	Telomere	207199_at	NA	NA	NA	NA	NA	NA	NA	NA
1	NA	NA	NA	7015	replic	IEA	TERT	TERT	Telomerase reverse transcriptase (EC 2.7.7.49) (Telomerase catalytic subunit) (HEST2) (Telomerase-associated protein 2) (TP2). [Source:Uniprot/SWISSPROT;Acc:O14746]	p15.33	5	1306289	1348161	NM_198255	5	-	1306026	1347897	TERT	Telomerase	Telomere	Telomere	207199_at	NA	NA	NA	NA	NA	NA	NA	NA
0	0.0116	0.0372704	-0.179568	26277	telomere	TAS	TINF2	TINF2	TERF1-interacting nuclear factor 2 (TRF1-interacting nuclear protein 2). [Source:Uniprot/SWISSPROT;Acc:Q9BSI4]	q11.2	14	23778693	23781678	NM_012461	14	-	22698980	22701928	TINF2	"""Binds TRF1, regulates telomere length"""	Telomere	Telomere	220052_s_at	NA	NA	NA	NA	NA	NA	NA	NA
1	0.8707	0.947887	0.506321	7083	replic	donna	TK1	TK1	Thymidine kinase, cytosolic (EC 2.7.1.21). [Source:Uniprot/SWISSPROT;Acc:P04183]	q25.3	17	73681776	73694726	NM_003258	17	-	76767303	76780254	TK1	thymidine kinase 1			202338_at	NA	NA	NA	NA	NA	NA	NA	NA
0	0	0	-0.291985	8658	telomere	NAS	TNKS	TNKS	Tankyrase 1 (EC 2.4.2.30) (TANK1) (Tankyrase I) (TNKS-1) (TRF1- interacting ankyrin-related ADP-ribose polymerase). [Source:Uniprot/SWISSPROT;Acc:O95271]	p23.1	8	9450860	9677265	NM_003747	8	+	9450854	9671801	TNKS	Telomere associated poly(ADP-ribose)polymerase	Telomere	Telomere	202561_at	216695_s_at	217121_at	NA	NA	NA	NA	NA	NA
0	NA	NA	NA	85456	telomere	NAS	TNKS1BP1	TNKS1BP1	182 kDa tankyrase 1-binding protein. [Source:Uniprot/SWISSPROT;Acc:Q9C0C2]	q12.1	11	56823694	56848969	NM_033396	11	-	56842477	56865031	TNKS1BP1	"""tankyrase 1 binding protein 1, inhibition enhances shortening"""	Telomere	Telomere	NA	NA	NA	NA	NA	NA	NA	NA	NA
0	0.0126	0.0393473	-0.0519101	80351	telomere	IEA	TNKS2	TNKS2	Tankyrase 2 (EC 2.4.2.30) (TANK2) (Tankyrase II) (TNKS-2) (TRF1- interacting ankyrin-related ADP-ribose polymerase 2) (Tankyrase-like protein) (Tankyrase-related protein). [Source:Uniprot/SWISSPROT;Acc:Q9H2K2]	q23.32	10	93548049	93615012	NM_025235	10	+	93222645	93289609	TNKS2	TRF1-interacting ankyrin-related ADP-ribose polymerase 2	Telomere	Telomere	218228_s_at	NA	NA	NA	NA	NA	NA	NA	NA
0	0.0138	0.0420053	0.0948842	7150	repair	donna	TOP1	TOP1	DNA topoisomerase I (EC 5.99.1.2). [Source:Uniprot/SWISSPROT;Acc:P11387]	q12	20	39090876	39186541	NM_003286	20	+	40342890	40438556	TOP1	topoisomerase (DNA) I	Repair	Repair	208901_s_at	208900_s_at	NA	NA	NA	NA	NA	NA	NA
1	0.421	0.575146	0.423165	7153	replic	donna	NA	TOP2A	NA	q21	NA	NA	NA	NM_001067	17	-	38917959	38947334	TOP2A	topoisomerase			201291_s_at	201292_at	NA	NA	NA	NA	NA	NA	NA
0	0.0033	0.0163586	-0.165434	7155	repair	donna	NA	TOP2B	DNA topoisomerase 2-beta (EC 5.99.1.3) (DNA topoisomerase II, beta isozyme). [Source:Uniprot/SWISSPROT;Acc:Q02880]	p24.2	NA	NA	NA	NM_001068	3	-	25614439	25680753	TOP2B	topoisomerase (DNA) II beta 180kDa	Repair	Repair	211987_at	NA	NA	NA	NA	NA	NA	NA	NA
0	NA	NA	NA	8940	replic	donna	TOP3B	TOP3B	DNA topoisomerase III beta-1 (EC 5.99.1.2). [Source:Uniprot/SWISSPROT;Acc:O95985]	q11.22	22	20635958	20661741	NM_003935	22	-	20635957	20661701	TOP3B	"interacts with DNA helicase SGS1, DNA recombination, genome stability"			215781_s_at	213660_s_at	NA	NA	NA	NA	NA	NA	NA
1	0.0213	0.0605828	0.262487	11073	repair	IEA	TOPBP1	TOPBP1	DNA topoisomerase II binding protein 1 (DNA topoisomerase IIbeta- binding protein 1) (TopBP1). [Source:Uniprot/SWISSPROT;Acc:Q92547]	q22.1	3	134802185	134863388	NM_007027	3	-	134640395	134701599	TOPBP1	topoisomerase (DNA) II binding protein 1	Repair	Repair	202633_at	NA	NA	NA	NA	NA	NA	NA	NA
1	0.0213	NA	0.262487	11073	replic	TAS	TOPBP1	TOPBP1	DNA topoisomerase II binding protein 1 (DNA topoisomerase IIbeta- binding protein 1) (TopBP1). [Source:Uniprot/SWISSPROT;Acc:Q92547]	q22.1	3	134802185	134863388	NM_007027	3	-	134640395	134701599	TOPBP1	topoisomerase (DNA) II binding protein 1	Repair	Repair	202633_at	NA	NA	NA	NA	NA	NA	NA	NA
1	0.056	0.122987	-0.00480516	7157	cell cycle	TAS	TP53	TP53	Cellular tumor antigen p53 (Tumor suppressor p53) (Phosphoprotein p53) (Antigen NY-CO-13). [Source:Uniprot/SWISSPROT;Acc:P04637]	p13.1	17	7512464	7531642	NM_000546	17	-	7772304	7791483	TP53	Sequence-specific transcriptional regulator	G1/S	Cycle	201746_at	211300_s_at	NA	NA	NA	NA	NA	NA	NA
1	0.056	NA	-0.00480516	7157	repair	TAS	TP53	TP53	Cellular tumor antigen p53 (Tumor suppressor p53) (Phosphoprotein p53) (Antigen NY-CO-13). [Source:Uniprot/SWISSPROT;Acc:P04637]	p13.1	17	7512464	7531642	NM_000546	17	-	7772304	7791483	TP53	Sequence-specific transcriptional regulator	G1/S	Cycle	201746_at	211300_s_at	NA	NA	NA	NA	NA	NA	NA
1	0.056	NA	-0.00480516	7157	damage	TAS	TP53	TP53	Cellular tumor antigen p53 (Tumor suppressor p53) (Phosphoprotein p53) (Antigen NY-CO-13). [Source:Uniprot/SWISSPROT;Acc:P04637]	p13.1	17	7512464	7531642	NM_000546	17	-	7772304	7791483	TP53	Sequence-specific transcriptional regulator	G1/S	Cycle	201746_at	211300_s_at	NA	NA	NA	NA	NA	NA	NA
0	0.0003	0.00281351	-0.334054	7158	repair	donna	NA	TP53BP1	Tumor suppressor p53-binding protein 1 (p53-binding protein 1) (53BP1). [Source:Uniprot/SWISSPROT;Acc:Q12888]	q15.3	NA	NA	NA	NM_005657	15	-	41415462	41518792	TP53BP1	p53 binding protein	Repair	Repair	203050_at	NA	NA	NA	NA	NA	NA	NA	NA
0	0.7548	0.875972	0.535714	22974	mitosis	TAS	TPX2	TPX2	Targeting protein for Xklp2 (Restricted expression proliferation associated protein 100) (p100) (Differentially expressed in cancerous and noncancerous lung cells 2) (DIL-2) (Protein FLS353) (Hepatocellular carcinoma-associated antigen 519). [Source:Unipr	q11.21	20	29790565	29853264	NM_012112	20	+	31071903	31134603	TPX2	"""stable bipolar spindle, overexpress cells accumulate in G2/M and polyploidy"""	mitosis	mitosis	210052_s_at	NA	NA	NA	NA	NA	NA	NA	NA
0	0.9372	0.979311	0.451071	11219	repair	TAS	TREX2	TREX2	26S proteasome-associated UCH37 interacting protein 1 (X-linked protein STS1769). [Source:Uniprot/SWISSPROT;Acc:Q99871]	q28	23	152231025	152256892	NM_207107	23	-	151178082	151179849	TREX2	"""3' exonuclease, may be a subunit of DNA polymerase III"""			211788_s_at	207891_s_at	213334_x_at	NA	NA	NA	NA	NA	NA
0	0.1011	0.192757	0.203206	7013	cell cycle	IEA	TERF1	TRF1	Telomeric repeat binding factor 1 (TTAGGG repeat binding factor 1) (NIMA-interacting protein 2) (Telomeric protein Pin2/TRF1). [Source:Uniprot/SWISSPROT;Acc:P54274]	q13.3	8	74083670	74121753	NM_017489	8	+	73971069	74009688	NA	NA	NA	NA	203449_s_at	203448_s_at	NA	NA	NA	NA	NA	NA	NA
0	0.1011	NA	0.203206	7013	mitosis	TAS	TERF1	TRF1	Telomeric repeat binding factor 1 (TTAGGG repeat binding factor 1) (NIMA-interacting protein 2) (Telomeric protein Pin2/TRF1). [Source:Uniprot/SWISSPROT;Acc:P54274]	q13.3	8	74083670	74121753	NM_017489	8	+	73971069	74009688	NA	NA	NA	NA	203449_s_at	203448_s_at	NA	NA	NA	NA	NA	NA	NA
0	0.1011	NA	0.203206	7013	telomere	NAS	TERF1	TRF1	Telomeric repeat binding factor 1 (TTAGGG repeat binding factor 1) (NIMA-interacting protein 2) (Telomeric protein Pin2/TRF1). [Source:Uniprot/SWISSPROT;Acc:P54274]	q13.3	8	74083670	74121753	NM_017489	8	+	73971069	74009688	NA	NA	NA	NA	203449_s_at	203448_s_at	NA	NA	NA	NA	NA	NA	NA
0	0.0001	0.00111935	-0.126083	7014	cell cycle	IEA	TERF2	TRF2	Telomeric repeat binding factor 2 (TTAGGG repeat binding factor 2) (Telomeric DNA binding protein). [Source:Uniprot/SWISSPROT;Acc:Q15554]	q22.1	16	67947036	67977374	NM_005652	16	-	69165722	69196061	NA	NA	NA	NA	203611_at	NA	NA	NA	NA	NA	NA	NA	NA
0	0.0001	NA	-0.126083	7014	telomere	TAS	TERF2	TRF2	Telomeric repeat binding factor 2 (TTAGGG repeat binding factor 2) (Telomeric DNA binding protein). [Source:Uniprot/SWISSPROT;Acc:Q15554]	q22.1	16	67947036	67977374	NM_005652	16	-	69165722	69196061	NA	NA	NA	NA	203611_at	NA	NA	NA	NA	NA	NA	NA	NA
1	0.0349	0.0852838	0.448737	7272	cell cycle	TAS	TTK	TTK	Dual specificity protein kinase TTK (EC 2.7.1.-) (Phosphotyrosine picked threonine-protein kinase) (PYT). [Source:Uniprot/SWISSPROT;Acc:P33981]	q14.1	6	80771078	80808956	NM_003318	6	+	80709954	80747833	TTK	"""Mps1, kinase reqd. spindle chkpoint"""	mitosis	mitosis	204822_at	NA	NA	NA	NA	NA	NA	NA	NA
0	0.0356	0.086386	0.223934	51174	centrosome	donna	TUBD1	TUBD1	Tubulin delta chain (Delta tubulin). [Source:Uniprot/SWISSPROT;Acc:Q9UJT1]	q23.2	17	55291633	55325078	NM_016261	17	-	58411271	58444717	TUBD1	"tubulin, delta 1 associates with centrioles"	Centrosome	Centrosome	210389_x_at	221326_s_at	NA	NA	NA	NA	NA	NA	NA
0	NA	NA	NA	51175	centrosome	TAS	TUBE1	TUBE1	Tubulin epsilon chain (Epsilon tubulin). [Source:Uniprot/SWISSPROT;Acc:Q9UJT0]	q21	6	112498712	112515397	NM_016262	6	-	112437551	112454226	TUBE1		Centrosome	Centrosome	NA	NA	NA	NA	NA	NA	NA	NA	NA
0	NA	NA	NA	51175	cell cycle	TAS	TUBE1	TUBE1	Tubulin epsilon chain (Epsilon tubulin). [Source:Uniprot/SWISSPROT;Acc:Q9UJT0]	q21	6	112498712	112515397	NM_016262	6	-	112437551	112454226	TUBE1		Centrosome	Centrosome	NA	NA	NA	NA	NA	NA	NA	NA	NA
0	0.0235	0.0622481	0.300735	7283	centrosome	TAS	TUBG1	TUBG1	Tubulin gamma-1 chain (Gamma-1 tubulin) (Gamma-tubulin complex component 1) (GCP-1). [Source:Uniprot/SWISSPROT;Acc:P23258]	q21.2	17	38015220	38020773	NM_001070	17	+	41134858	41140414	TUBG1	gamma tubulin	mitosis	mitosis	201714_at	NA	NA	NA	NA	NA	NA	NA	NA
0	0.0105	0.0353673	-0.0467182	27175	centrosome	ISS	TUBG2	TUBG2	Tubulin gamma-2 chain (Gamma-2 tubulin). [Source:Uniprot/SWISSPROT;Acc:Q9NRH3]	q21.2	17	38064837	38072549	NM_016437	17	+	41184475	41192188	TUBG2	gamma tubulin	mitosis	mitosis	203894_at	NA	NA	NA	NA	NA	NA	NA	NA
0	0.02	0.0583193	-0.0309268	10844	centrosome	donna	TUBGCP2	TUBGCP2	Gamma-tubulin complex component 2 (GCP-2) (Spindle pole body protein Spc97 homolog) (hSpc97) (hGCP2) (h103p). [Source:Uniprot/SWISSPROT;Acc:Q9BSJ2]	q26.3	10	134982019	135014722	NM_006659	10	-	134566486	134595634	TUBGCP2	"hGCP2, tubulin, gamma complex associated protein 2"	Centrosome	Centrosome	202476_s_at	213563_s_at	202477_s_at	NA	NA	NA	NA	NA	NA
0	0.008	0.0298495	0.129759	10426	mitosis	NAS	TUBGCP3	TUBGCP3	Gamma-tubulin complex component 3 (GCP-3) (Spindle pole body protein Spc98 homolog) (hSpc98) (hGCP3) (h104p). [Source:Uniprot/SWISSPROT;Acc:Q96CW5]	q34	13	112187327	112290482	NM_006322	13	-	111087328	111190482	TUBGCP3	"""hGCP3, tubulin, gamma complex associated protein 3"""	Centrosome	Centrosome	215739_s_at	203690_at	NA	NA	NA	NA	NA	NA	NA
0	NA	NA	NA	114791	centrosome	donna	TUBGCP5	TUBGCP5	Gamma-tubulin complex component 5 (GCP-5). [Source:Uniprot/SWISSPROT;Acc:Q96RT8]	q11.2	15	20384869	20425331	NM_052903	15	+	20381210	20421599	TUBGCP5	"tubulin, gamma complex associated protein 5, single copy of GCP5 and multiple copies of gamma-tubulin, GCP2, GCP3, and GCP4 within the gamma-tubulin complex"	Centrosome	Centrosome	214876_s_at	NA	NA	NA	NA	NA	NA	NA	NA
0	0	0	0.0782887	10907	cell cycle	IEA	TXNL4A	TXNL4A	Thioredoxin-like protein 4A (Thioredoxin-like U5 snRNP protein U5- 15kD) (Spliceosomal U5 snRNP-specific 15 kDa protein) (DIM1 protein homolog). [Source:Uniprot/SWISSPROT;Acc:P83876]	q23	18	75833857	75849520	NM_006701	18	-	75831844	75847509	TXLNL4A	"""DIM1, essential for G2/M transition """	G2/M	Cycle	202836_s_at	202835_at	NA	NA	NA	NA	NA	NA	NA
0	0	NA	0.0782887	10907	mitosis	IEA	TXNL4A	TXNL4A	Thioredoxin-like protein 4A (Thioredoxin-like U5 snRNP protein U5- 15kD) (Spliceosomal U5 snRNP-specific 15 kDa protein) (DIM1 protein homolog). [Source:Uniprot/SWISSPROT;Acc:P83876]	q23	18	75833857	75849520	NM_006701	18	-	75831844	75847509	TXLNL4A	"""DIM1, essential for G2/M transition """	G2/M	Cycle	202836_s_at	202835_at	NA	NA	NA	NA	NA	NA	NA
0	0.0027	0.0139836	0.342644	54957	cell cycle	IEA	TXNL4B	TXNL4B	Thioredoxin-like protein 4B (Dim1-like protein). [Source:Uniprot/SWISSPROT;Acc:Q9NX01]	q22.2	16	70676259	70685015	NM_017853	16	-	71895031	71903790	TXNL4B	required for S/G(2) transition			218794_s_at	NA	NA	NA	NA	NA	NA	NA	NA
0	0.0027	NA	0.342644	54957	mitosis	IEA	TXNL4B	TXNL4B	Thioredoxin-like protein 4B (Dim1-like protein). [Source:Uniprot/SWISSPROT;Acc:Q9NX01]	q22.2	16	70676259	70685015	NM_017853	16	-	71895031	71903790	TXNL4B	required for S/G(2) transition			218794_s_at	NA	NA	NA	NA	NA	NA	NA	NA
1	0.0234	0.0622481	0.378246	7298	replic	donna	TYMS	TYMS	Thymidylate synthase (EC 2.1.1.45) (TS) (TSase). [Source:Uniprot/SWISSPROT;Acc:P04818]	p11.32	18	647651	663499	NM_001071	18	+	647650	663492	TYMS	thymidylate synthetase			217690_at	202589_at	217684_at	NA	NA	NA	NA	NA	NA
0	0.0451	0.103187	0.0311539	7317	replic	NR	UBE1	UBE1	Ubiquitin-activating enzyme E1 (A1S9 protein). [Source:Uniprot/SWISSPROT;Acc:P22314]	p11.3	23	46806514	46830780	NM_153280	23	+	46096241	46120508	UBE1	repair? complements an X-linked mouse temperature-sensitive defect in DNA synthesis			200964_at	NA	NA	NA	NA	NA	NA	NA	NA
0	0.4467	0.605488	-0.158816	7319	repair	TAS	UBE2A	UBE2A	Ubiquitin-conjugating enzyme E2 A (EC 6.3.2.19) (Ubiquitin-protein ligase A) (Ubiquitin carrier protein A) (HR6A) (hHR6A). [Source:Uniprot/SWISSPROT;Acc:P49459]	q24	23	118490381	118500259	NM_003336	23	+	117462600	117472479	NA	NA	NA	NA	201899_s_at	201898_s_at	NA	NA	NA	NA	NA	NA	NA
0	0.4467	NA	-0.158816	7319	replic	TAS	UBE2A	UBE2A	Ubiquitin-conjugating enzyme E2 A (EC 6.3.2.19) (Ubiquitin-protein ligase A) (Ubiquitin carrier protein A) (HR6A) (hHR6A). [Source:Uniprot/SWISSPROT;Acc:P49459]	q24	23	118490381	118500259	NM_003336	23	+	117462600	117472479	NA	NA	NA	NA	201899_s_at	201898_s_at	NA	NA	NA	NA	NA	NA	NA
0	0.0011	0.00734038	-0.392324	7320	repair	IEA	UBE2B	UBE2B	Ubiquitin-conjugating enzyme E2 B (EC 6.3.2.19) (Ubiquitin-protein ligase B) (Ubiquitin carrier protein B) (HR6B) (hHR6B) (E2-17 kDa). [Source:Uniprot/SWISSPROT;Acc:P63146]	q31.1	5	133734769	133755698	NM_003337	5	+	133783085	133804015	UBE2B	"""E2 ubiquitin-conjugating enzyme, req'd for post-replicative DNA damage repair"""	Repair	Repair	202334_s_at	202333_s_at	211763_s_at	202335_s_at	NA	NA	NA	NA	NA
1	0.9396	0.979311	0.639694	11065	cell cycle	IEA	UBE2C	UBE2C	Ubiquitin-conjugating enzyme E2 C (EC 6.3.2.19) (Ubiquitin-protein ligase C) (Ubiquitin carrier protein C) (UbcH10). [Source:Uniprot/SWISSPROT;Acc:O00762]	q13.12	20	43874662	43879001	NM_181802	20	+	45126676	45131016	UBE2C	"""mitotic-specific ubiquitin-conjugating enzyme, UbcH10, heterodimeric complex of APC2 and APC11 ubiquinates CCNB1 and securin"""	mitosis	mitosis	202954_at	NA	NA	NA	NA	NA	NA	NA	NA
1	0.9396	NA	0.639694	11065	mitosis	IEA	UBE2C	UBE2C	Ubiquitin-conjugating enzyme E2 C (EC 6.3.2.19) (Ubiquitin-protein ligase C) (Ubiquitin carrier protein C) (UbcH10). [Source:Uniprot/SWISSPROT;Acc:O00762]	q13.12	20	43874662	43879001	NM_181802	20	+	45126676	45131016	UBE2C	"""mitotic-specific ubiquitin-conjugating enzyme, UbcH10, heterodimeric complex of APC2 and APC11 ubiquinates CCNB1 and securin"""	mitosis	mitosis	202954_at	NA	NA	NA	NA	NA	NA	NA	NA
1	0.792	0.902086	0.245088	7374	repair	TAS	UNG	UNG	Uracil-DNA glycosylase (EC 3.2.2.-) (UDG). [Source:Uniprot/SWISSPROT;Acc:P13051]	q24.11	12	107998135	108011518	NM_080911	12	+	107998134	108011518	UNG	uracil-DNA glycosylase	BER	Repair	202330_s_at	NA	NA	NA	NA	NA	NA	NA	NA
1	0.0001	0.00111935	-0.112757	10309	cell cycle	IEA	UNG2	UNG2	Uracil-DNA glycosylase 2 (EC 3.2.2.-) (UDG 2). [Source:Uniprot/SWISSPROT;Acc:P22674]	q11.2	5	54562740	54565265	NM_001024592	5	-	54542866	54545393	UNG2	removes uracil from both double- and single-stranded DNA	BER	Repair	210021_s_at	NA	NA	NA	NA	NA	NA	NA	NA
1	0.0001	NA	-0.112757	10309	repair	TAS	UNG2	UNG2	Uracil-DNA glycosylase 2 (EC 3.2.2.-) (UDG 2). [Source:Uniprot/SWISSPROT;Acc:P22674]	q11.2	5	54562740	54565265	NM_001024592	5	-	54542866	54545393	UNG2	removes uracil from both double- and single-stranded DNA	BER	Repair	210021_s_at	NA	NA	NA	NA	NA	NA	NA	NA
0	0.1725	0.302661	0.210447	7398	repair	donna	USP1	USP1	Ubiquitin carboxyl-terminal hydrolase 1 (EC 3.1.2.15) (Ubiquitin thiolesterase 1) (Ubiquitin-specific processing protease 1) (Deubiquitinating enzyme 1) (hUBP). [Source:Uniprot/SWISSPROT;Acc:O94782]	p31.3	1	62614700	62629430	NM_003368	1	+	62271891	62287390	USP1	deubiquitinatesFANCD2 when cells exit S phase or recommence cycling after a DNA damage	Repair	Repair	202412_s_at	202413_s_at	NA	NA	NA	NA	NA	NA	NA
0	0.2052	0.349041	-0.163169	10600	cell cycle	TAS	USP16	USP16	Ubiquitin carboxyl-terminal hydrolase 16 (EC 3.1.2.15) (Ubiquitin thiolesterase 16) (Ubiquitin-specific processing protease 16) (Deubiquitinating enzyme 16) (Ubiquitin processing protease UBP-M). [Source:Uniprot/SWISSPROT;Acc:Q9Y5T5]	q21.3	21	29318809	29348676	NM_006447	21	+	29318807	29348675	NA	NA	NA	NA	218386_x_at	NA	NA	NA	NA	NA	NA	NA	NA
0	0.1318	0.244007	-0.125053	7405	repair	TAS	UVRAG	UVRAG	UV radiation resistance-associated gene protein (p63). [Source:Uniprot/SWISSPROT;Acc:Q9P2Y5]	q13.5	11	75203923	75531342	NM_003369	11	+	75252582	75580002	UVRAG	complements UV sensitivity in XP cell line			203241_at	NA	NA	NA	NA	NA	NA	NA	NA
1	0.2357	0.390788	-0.215878	7465	cell cycle	TAS	WEE1	WEE1	Wee1-like protein kinase (EC 2.7.1.112) (WEE1hu). [Source:Uniprot/SWISSPROT;Acc:P30291]	p15.4	11	9552057	9566725	NM_003390	11	+	9558648	9575607	WEE1	inhibitory tyrosine phosphorylation of CDC2/cyclin B kinase	G2/M	Cycle	215711_s_at	212533_at	NA	NA	NA	NA	NA	NA	NA
1	0.2357	NA	-0.215878	7465	mitosis	IEA	WEE1	WEE1	Wee1-like protein kinase (EC 2.7.1.112) (WEE1hu). [Source:Uniprot/SWISSPROT;Acc:P30291]	p15.4	11	9552057	9566725	NM_003390	11	+	9558648	9575607	WEE1	inhibitory tyrosine phosphorylation of CDC2/cyclin B kinase	G2/M	Cycle	215711_s_at	212533_at	NA	NA	NA	NA	NA	NA	NA
0	0.0066	0.0263241	0.0579594	7486	repair	donna	WRN	WRN	Werner syndrome helicase. [Source:Uniprot/SWISSPROT;Acc:Q14191]	p12	8	31010320	31150818	NM_000553	8	+	30948445	31088944	WRN	Werner syndrome helicase/3'-exonuclease	HR	Repair	205667_at	NA	NA	NA	NA	NA	NA	NA	NA
0	0.0066	NA	0.0579594	7486	repair	donna	WRN	WRN	Werner syndrome helicase. [Source:Uniprot/SWISSPROT;Acc:Q14191]	p12	8	31010320	31150818	NM_000553	8	+	30948445	31088944	WRN	"helicase, repair ds breaks"	Repair	Repair	205667_at	NA	NA	NA	NA	NA	NA	NA	NA
0	0.0589	0.128173	0.0935503	56949	repair	IEA	XAB2	XAB2	XPA-binding protein 2 (HCNP protein). [Source:Uniprot/SWISSPROT;Acc:Q9HCS7]	p13.2	19	7590415	7600451	NM_020196	19	-	7590411	7600439	XAB2	"""XPA binding, transcription coupled repair"""			218110_at	NA	NA	NA	NA	NA	NA	NA	NA
0	0	0	-0.2634	7507	repair	NR	XPA	XPA	DNA-repair protein complementing XP-A cells (Xeroderma pigmentosum group A complementing protein). [Source:Uniprot/SWISSPROT;Acc:P23025]	q22.33	9	97516747	97539194	NM_000380	9	-	95817029	95839477	XPA		NER	Repair	205672_at	NA	NA	NA	NA	NA	NA	NA	NA
0	0	NA	-0.2634	7507	damage	TAS	XPA	XPA	DNA-repair protein complementing XP-A cells (Xeroderma pigmentosum group A complementing protein). [Source:Uniprot/SWISSPROT;Acc:P23025]	q22.33	9	97516747	97539194	NM_000380	9	-	95817029	95839477	XPA		NER	Repair	205672_at	NA	NA	NA	NA	NA	NA	NA	NA
0	0.0002	0.00198286	-0.109815	7508	repair	TAS	XPC	XPC	DNA-repair protein complementing XP-C cells (Xeroderma pigmentosum group C complementing protein) (p125). [Source:Uniprot/SWISSPROT;Acc:Q01831]	p25.1	3	14161651	14195087	NM_004628	3	-	14161650	14195143	XPC	p53-regulated	NER	Repair	209375_at	NA	NA	NA	NA	NA	NA	NA	NA
0	0.0002	NA	-0.109815	7508	damage	TAS	XPC	XPC	DNA-repair protein complementing XP-C cells (Xeroderma pigmentosum group C complementing protein) (p125). [Source:Uniprot/SWISSPROT;Acc:Q01831]	p25.1	3	14161651	14195087	NM_004628	3	-	14161650	14195143	XPC	p53-regulated	NER	Repair	209375_at	NA	NA	NA	NA	NA	NA	NA	NA
0	0.0006	0.00473182	0.0446437	7515	repair	NR	XRCC1	XRCC1	DNA-repair protein XRCC1. [Source:Uniprot/SWISSPROT;Acc:P18887]	q13.31	19	48739304	48771555	NM_006297	19	-	48739303	48771555	XRCC1	"""interacts with DNA ligase III, polymerase beta and poly (ADP-ribose) polymerase"""	BER	Repair	203655_at	NA	NA	NA	NA	NA	NA	NA	NA
0	0.0006	NA	0.0446437	7515	damage	IEA	XRCC1	XRCC1	DNA-repair protein XRCC1. [Source:Uniprot/SWISSPROT;Acc:P18887]	q13.31	19	48739304	48771555	NM_006297	19	-	48739303	48771555	XRCC1	"""interacts with DNA ligase III, polymerase beta and poly (ADP-ribose) polymerase"""	BER	Repair	203655_at	NA	NA	NA	NA	NA	NA	NA	NA
0	0.0281	0.071173	0.326754	7516	repair	TAS	XRCC2	XRCC2	DNA-repair protein XRCC2 (X-ray repair cross-complementing protein 2). [Source:Uniprot/SWISSPROT;Acc:O43543]	q36.1	7	151781237	151810898	NM_005431	7	-	151735329	151764991	XRCC2	DNA break & crosslink repair	HR	Repair	207598_x_at	NA	NA	NA	NA	NA	NA	NA	NA
0	0.0281	NA	0.326754	7516	damage	IEA	XRCC2	XRCC2	DNA-repair protein XRCC2 (X-ray repair cross-complementing protein 2). [Source:Uniprot/SWISSPROT;Acc:O43543]	q36.1	7	151781237	151810898	NM_005431	7	-	151735329	151764991	XRCC2	DNA break & crosslink repair	HR	Repair	207598_x_at	NA	NA	NA	NA	NA	NA	NA	NA
0	NA	NA	NA	7517	repair	TAS	XRCC3	XRCC3	DNA-repair protein XRCC3 (X-ray repair cross-complementing protein 3). [Source:Uniprot/SWISSPROT;Acc:O43542]	q32.33	14	103233708	103251536	NM_005432	14	-	102153995	102171837	XRCC3	DNA break & crosslink repair	HR	Repair	216299_s_at	NA	NA	NA	NA	NA	NA	NA	NA
0	NA	NA	NA	7517	damage	IEA	XRCC3	XRCC3	DNA-repair protein XRCC3 (X-ray repair cross-complementing protein 3). [Source:Uniprot/SWISSPROT;Acc:O43542]	q32.33	14	103233708	103251536	NM_005432	14	-	102153995	102171837	XRCC3	DNA break & crosslink repair	HR	Repair	216299_s_at	NA	NA	NA	NA	NA	NA	NA	NA
0	0.0851	0.167262	-0.269172	7518	repair	TAS	XRCC4	XRCC4	DNA-repair protein XRCC4 (X-ray repair cross-complementing protein 4). [Source:Uniprot/SWISSPROT;Acc:Q13426]	q14.2	5	82409073	82685333	NM_022550	5	+	82457389	82733650	XRCC4	Ligation of ends	NHEJ	Repair	205071_x_at	205072_s_at	210813_s_at	210812_at	NA	NA	NA	NA	NA
0	0.0113	0.0366458	-0.255257	7520	repair	IEA	XRCC5	XRCC5	ATP-dependent DNA helicase II, 80 kDa subunit (Lupus Ku autoantigen protein p86) (Ku86) (Ku80) (86 kDa subunit of Ku antigen) (Thyroid- lupus autoantigen) (TLAA) (CTC box binding factor 85 kDa subunit) (CTCBF) (CTC85) (Nuclear factor IV) (DNA-repair prote	q35	2	216797696	216896509	NM_021141	2	+	217176673	217273545	KU86	"""XRCC5, DNA end binding, telomeres"""	NHEJ	Repair	208642_s_at	208643_s_at	NA	NA	NA	NA	NA	NA	NA
0	0.0001	0.00111935	0.0141481	2547	repair	TAS	KU70_HUMAN	XRCC6	ATP-dependent DNA helicase II, 70 kDa subunit (Lupus Ku autoantigen protein p70) (Ku70) (70 kDa subunit of Ku antigen) (Thyroid-lupus autoantigen) (TLAA) (CTC box binding factor 75 kDa subunit) (CTCBF) (CTC75). [Source:Uniprot/SWISSPROT;Acc:P12956]	q13.2	22	40341826	40384544	NM_001469	22	NA	40260333	40303091	NA	NA	NA	NA	211436_at	215308_at	200792_at	NA	NA	NA	NA	NA	NA
0	0.0001	0.00111935	-0.0761149	9183	cell cycle	IEA	ZW10	ZW10	Centromere/kinetochore protein zw10 homolog. [Source:Uniprot/SWISSPROT;Acc:O43264]	q23.2	11	113109121	113149635	NM_004724	11	-	113141562	113182077	ZW10	centromere/kinetochore protein	mitosis	mitosis	204812_at	NA	NA	NA	NA	NA	NA	NA	NA
0	0.0001	NA	-0.0761149	9183	mitosis	NAS	ZW10	ZW10	Centromere/kinetochore protein zw10 homolog. [Source:Uniprot/SWISSPROT;Acc:O43264]	q23.2	11	113109121	113149635	NM_004724	11	-	113141562	113182077	ZW10	centromere/kinetochore protein	mitosis	mitosis	204812_at	NA	NA	NA	NA	NA	NA	NA	NA
0	0.3461	0.502497	0.457737	11130	mitosis	donna	NA	ZWINT	ZW10 interactor (ZW10-interacting protein 1) (Zwint-1). [Source:Uniprot/SWISSPROT;Acc:O95229]	q21.1	NA	NA	NA	NM_007057	10	-	57461801	57465637	ZWINT	"kinetochore function, interacts with ZW10"	mitosis	mitosis	204026_s_at	NA	NA	NA	NA	NA	NA	NA	NA
0	0.001	0.00708163	-0.0857383	5934	cell cycle	donna	RBL2	RBL2	Retinoblastoma-like protein 2 (130 kDa retinoblastoma-associated protein) (PRB2) (P130) (RBR-2). [Source:Uniprot/SWISSPROT;Acc:Q08999]	q12.2	16	52025900	52083060	NM_005611	16	NA	53247001	53304161	RBL2			cell cycle	212331_at	212332_at	NA	NA	NA	NA	NA	NA	NA
1	0.7531	0.875972	0.438498	5933	cell cycle	donna	RBL1	RBL1	Retinoblastoma-like protein 1 (107 kDa retinoblastoma-associated protein) (PRB1) (P107). [Source:Uniprot/SWISSPROT;Acc:P28749]	q11.23	20	35065390	35157824	NM_002895	20	NA	36311606	36409839	RBL1			cell cycle	205296_at	NA	NA	NA	NA	NA	NA	NA	NA
0	0.0015	0.00897414	0.296122	1874	cell cycle	donna	E2F4	E2F4	NA	q21	16	65783568	65790321	NM_001950	16	NA	67002304	67009057	E2F4			cell cycle	202248_at	38707_r_at	NA	NA	NA	NA	NA	NA	NA
